# Supplementary material for: Quorum sensing and DNA methylation play active roles in clinical Burkholderia phase variation
Source: J Bacteriol. 2025 Feb 14;207(3):e00531-24. doi: 10.1128/jb.00531-24 (PMC11925244; doi:10.1128/jb.00531-24)
Supplement: Supplemental tables — Tables S1 to S20. [file jb.00531-24-s0002.xlsx]

## Sheet: Table S1
Table S1 Strains used in this study
Strains	Description	Reference
B. ambifaria
ED328	CEP0516	(1)
ED344	CEP0516 pc3-null	(2)
ED329	CEP0617	(1)
ED345	CEP0617 pC3-null	(2)
ED330	CEP0958	(1)
ED346	CEP0958 pC3-null	(2)
ED332	CEP0996	(3)
ED347	CEP0996 pC3-null	(2)
ED343	AU4157	J. Lipuma collection
ED353	AU4157 pC3-null	(2)
ED339	AU8235	J. Lipuma collection
ED352	AU8235 pC3-null	(2)
ED336	HSJ1	(4)
ED337	HSJ1v (pc3-positive)	(2)
ED342	AU0212	(5)
ED354	AU0212v (pc3-positive)	(2)
ED358	HSJ1 cepR::pKnock-Cm	(6)
ED372	HSJ1 cepI::pKnock-Cm	(6)
ED2134	HSJ1 cepI::pKnock-Cm cepI2::tp	(7)
ED836	HSJ1 cepR::pKnock-Cm + pME6010	(6)
ED835	HSJ1 cepR::pKnock-Cm + pLV06	(6)
ED4422	HSJ1 ΔshvR	This study
	HSJ1 ΔHSJ1_RS01220 (CACAG)	This study
	HSJ1 ΔHSJ1_RS01220 (CACAG) + pMLS7	This study
	HSJ1 ΔHSJ1_RS01220 (CACAG) + pMLS7::HSJ1_RS01220	This study
	HSJ1 ΔHSJ1_RS24645 (GTWWAC)	This study
	HSJ1 ΔHSJ1_RS24645 + pMLS7	This study
	HSJ1 ΔHSJ1_RS24645 + pMLS7::HSJ1_RS24645	This study
	HSJ1 + pMLS7	This study
	HSJ1 + pMLS7::HSJ1_RS24645 (GTWWAC)	This study
	HSJ1 ΔHSJ1_RS24550 (RGATCY)	This study
	HSJ1 ΔHSJ1_RS24550 + pMLS7	This study
	HSJ1 ΔHSJ1_RS24550 + pMLS7::HSJ1_RS24550	This study
	HSJ1 + pMLS7::HSJ1_RS24550	This study
E. coli
DH5α	ɸ80 lacZ ∆M15 (lacZYA-argF) U169 hsdR17 (rk-,mk+) recA1 endA1 supE44 thi-1 gyrA relA1	Invitrogen
SM10 (λpir)	thi thr leu tonA lacY supE recA::RP4–2-Tc::MuKm λpir	(8)
χ7213	thi-1 thr-1 leuB6 glnV44 fhuA21 lacY1 recA1 RP4-2-Tc::Mu λpir ∆asdA4 ∆zhf-2::Tn1	(9)
1. Coenye T, Vandamme P, Govan JRW, LiPuma JJ. Taxonomy and Identification of the Burkholderia cepacia Complex. Journal of Clinical Microbiology. 2001;39(10):3427 36.
2. Vial L, Groleau M-C, Lamarche MG, Filion G, Castonguay-Vanier J, Dekimpe V, et al. Phase variation has a role in Burkholderia ambifaria niche adaptation. The ISME Journal. 2009;4(1):49.
3. Coenye T, Vandamme P, LiPuma JJ, Govan JRW, Mahenthiralingam E. Updated Version of the Burkholderia cepacia Complex Experimental Strain Panel. Journal of Clinical Microbiology. 2003;41(6):2797 8.
4. Vial L, Lépine F, Milot S, Groleau M-C, Dekimpe V, Woods DE, et al. Burkholderia pseudomallei, B. thailandensis, and B. ambifaria Produce 4-Hydroxy-2-Alkylquinoline Analogues with a Methyl Group at the 3 Position That Is Required for Quorum-Sensing Regulation ▿. Journal of Bacteriology. 2008;190(15):5339--52.
5. Payne GW, Vandamme P, Morgan SH, LiPuma JJ, Coenye T, Weightman AJ, et al. Development of a recA Gene-Based Identification Approach for the Entire Burkholderia Genus. Applied and Environmental Microbiology. 2005;71(7):3917 27.
6. Chapalain A, Vial L, Laprade N, Dekimpe V, Perreault J, Déziel E. Identification of quorum sensing‐controlled genes in Burkholderia ambifaria. MicrobiologyOpen. 2013;2(2):226 42.
7. Chapalain A, Groleau M-C, Guillouzer SL, Miomandre A, Vial L, Milot S, et al. Interplay between 4-Hydroxy-3-Methyl-2-Alkylquinoline and N-Acyl-Homoserine Lactone Signaling in a Burkholderia cepacia Complex Clinical Strain. Frontiers in Microbiology. 2017;08(JUN):1021.
8. Simon R, Priefer U, Pühler A. A Broad Host Range Mobilization System for In Vivo Genetic Engineering: Transposon Mutagenesis in Gram Negative Bacteria. Bio/Technology. 1983;1(9):784-91.
9. Kang HY, Dozois CM, Tinge SA, Lee TH, Curtiss R, 3rd. Transduction-mediated transfer of unmarked deletion and point mutations through use of counterselectable suicide vectors. J Bacteriol. 2002;184(1):307-12.

## Sheet: Table S2
Table S2 Plasmids used in this study
Plasmids	Description	Reference
pEX18Tc-pheS (EU332348)	Tetr; gene replacement vector based on pheS and Tetr	(10)
pMLS7 (AY112733)	Tpr; cloning vector containing Tpr cassette; PS7, region carrying the S7 ribosomal protein promoter from Burkholderia sp. strain LB400	(11)
pMLBAD (AY112734)	Tpr; cloning vector containing Tpr cassette; PBAD, arabinose-inducible promoter	(11)
pMLBAD-aiiA	Lactonase from Bacillus sp. strain 240B1 inducible by arabinose	(12)
pFLPe4	FRT site-specific excision vector, contains rhaS-rhaR-PrhaBAD-FLPe, ApR KmR	(13)
pEX18Tc-pheS::5’UTR HSJ1_RS01220:: TpR::3’UTR HSJ1_RS01220	Gene replacement vector to mutate HSJ1_RS01220, putative gene to encode for a DNA MTase methylating adenosine in CACAG motif	This study
pEX18Tc-pheS::5’UTR HSJ1_RS24645:: TpR::3’UTR HSJ1_RS24645	Gene replacement vector to mutate HSJ1_ RS26905, putative gene to encode for a DNA MTase methylating adenosine in GTWWAC motif	This study
pEX18Tc-pheS::5’UTR HSJ1_RS09500:: TpR::3’UTR HSJ1_RS09500	Gene replacement vector to mutate HSJ1_RS09500, putative gene to encode for a DNA MTase methylating adenosine in RAGTCY motif	This study
pEX18Tc-pheS::5’UTR shvR::TpR::3’UTR shvR	Gene replacement vector to mutate HSJ1_RS30350, ortholog and homolog to shvR in Bc J2315	This study	pMCG33
pMLS7::HSJ1_RS01220	Complementation plasmid	This study
pMLS7::HSJ1_RS24645	Complementation plasmid	This study
pMLS7::HSJ1_RS09500	Complementation plasmid	This study
10. Barrett AR, Kang Y, Inamasu KS, Son MS, Vukovich JM, Hoang TT. Genetic tools for allelic replacement in Burkholderia species. Appl Environ Microbiol. 2008;74(14):4498-508.
11. Lefebre MD, Valvano MA. Construction and Evaluation of Plasmid Vectors Optimized for Constitutive and Regulated Gene Expression in Burkholderia cepacia Complex Isolates. Applied and environmental microbiology. 2002;68(12):5956 64.
12. Wopperer J, Cardona ST, Huber B, Jacobi CA, Valvano MA, Eberl L. A Quorum-Quenching Approach To Investigate the Conservation of Quorum-Sensing-Regulated Functions within the Burkholderia cepacia Complex. Applied and Environmental Microbiology. 2006;72(2):1579--87.
13. Choi K-H, Mima T, Casart Y, Rholl D, Kumar A, Beacham IR, et al. Genetic Tools for Select-Agent-Compliant Manipulation of Burkholderia pseudomallei. Applied and Environmental Microbiology. 2008;74(4):1064--75.

## Sheet: Table S3
Table S3 List of primers used in this article
Name	Sequence	Function	Reference
hisA_Bcc_F	GGTCGACCTGAACGGCGC	Located on the c1	Papaleo, Perrin (14)
hisA_Bcc_R	CGTCGGTCGCGACCTTGCC
hmqA_Bcc_F	CCGCTCGCGTTYACGTTYGG	Amplification of hmqA gene in Bcc - degenerated	(15)
hmqA_Bcc_R	CCCGTCAGGTTCCAGCCG
hmqG_Bcc_F	GGCGTCGCAGGAAATCACG	Amplification of hmqG gene in Bcc - degenerated	(15)
hmqG_Bcc_R	CGCGACACGAARTGCATGCC
BAMB_RS28665_F	CGAATCCAGTTTCGTCGAGC	Molybdopterin binding aldehyse oxidase and xanthine dehydrogenase	This study
BAMB_RS28665_R	CCTGTCGAGATGCCAGGC
BAMB_RS29710_F	CGAGCATCATCGACTTCGTG	Phenyldantoinase	This study
BAMB_RS29710_R	GAGAAGCTGTTCACGAGCAC
BAMB_RS31530_F	GACTACACGCTCGACCGC	aldose 1 epimerase	This study
BAMB_RS31530_R	GATTCGTCAGGTTCAACGGC
ndh_deb_F	GCTCGGCTACGACGATCT	Reference gene for RT-PCR	(15)
ndh_deb_R	GGCCTGGTCGAGGTTTTC
pMLS7_Tp_F	ACCTTTGGCTTAGGGGATCG	Trimethoprim resistance gene	This study
pMLS7_Tp_R	TTCAAGTGCAGCCACAGGAT
pEX18PheS_tet_F	TCGTCATCTACCTGCCTGGA	Tetracycline resistance gene	This study
pEX18PheS_tet_R	TTTCTATGCGCACCCGTTCT
pEX18PheStet_5’HSJ1_RS01220_F	TCGAGCTCGGTACCCGGGATGCAGAAACTCGATGCGGA	Mutation of adenosine DNA (CACAG) MTase in B. ambifaria HSJ1 using pEX18PheS tet backbone digested by BamHI and PstI	This study
5’HSJ1_RS01220_tp_R	AGCTTGGGCGTTGTCGGCGATGAAATCCG
5’HSJ1_RS01220_tp_F	GCCGACAACGCCCAAGCTTCTCGAGGAAT
Tp _3’HSJ1_RS01220 _R	GACGATCGATGAGCTCGAATTGGGGATCT
Tp _3’HSJ1_RS01220 _F	TCGAGCTCATCGATCGTCGCGTGCTTC
3’HSJ1_RS01220_ pEX18PheStet_R	CAAGCTTGCATGCCTGCACTTCACGCCGTGCTGCT
pEX18PheStet_5’HSJ1_RS24645_F	tcgagctcggtacccgggCGTGACCTGATCGAAGAACC	Mutation of adenosine DNA MTase (GTWWAC) in B. ambifaria HSJ1 using pSeamless method (Transgen) using pEX18PheS tet backbone digested by BamHI and PstI	This study
5’HSJ1_RS24645_tp_R	agcttgggcGATCAGGTCGATCGACGCAT
5’HSJ1_RS24645_tp_F	gacctgatcGCCCAAGCTTCTCGAGGAAT
Tp _3’HSJ1_RS24645 _R	ccgctcgatTGAGCTCGAATTGGGGATCT
Tp _3’HSJ1_RS24645 _F	tcgagctcaATCGAGCGGATGGTGCTC
3’HSJ1_RS24645_ pEX18PheStet_R	caagcttgcatgcctgcaGTGCGCGATCGCGCAATAA
pEX18PheStet_5’HSJ1_RS30350_F	tcgagctcggtacccgggGGCTGCCGCGCGG	Mutation of shvR in B. ambifaria HSJ1 using pSeamless method (Transgen) using pEX18PheS tet backbone digested by BamHI and PstI	This study
5’HSJ1_RS30350_tp_R	gtcagcgctCCAATCTCACATTCGCCATACC
5’HSJ1_RS30350_tp_F	tgagattggAGCGCTGACGCCCAAG
Tp _3’HSJ1_RS30350 _R	gccgacgcgAATTTTCATTGAGCTCGAATTGGG
Tp _3’HSJ1_RS30350 _F	atgaaaattCGCGTCGGCTAGCGC
3’HSJ1_RS30350_ pEX18PheStet_R	caagcttgcatgcctgcaCTCCGGGTTCATGTACGTATGG
HSJ1_RS01220 _F	AAACCCGGTACCATGGAAAAAACGATGCAGAAACTCG	Complementation of adenosine DNA MTase I (CACAG) in B. ambifaria HSJ1 using pMLS7 backbone digested by HindIII and KpnI	This study
HSJ1_RS01220 _R	AAACCCAAGCTTTCACAGGCTCCGCACGCGC
HSJ1_RS24645 _F	AAACCCGGTACCATGCGTGACCTGATCGAAGAACCG	Complementation of adenosine DNA MTase II (GTWWAC) in B. ambifaria HSJ1 using pMLS7 backbone digested by HindIII and KpnI	This study
HSJ1_RS24645 _R	AAACCCAAGCTTTCACGCGCACGCCTGCGC
HSJ1_RS09500 _F	AAACCCGGTACCATGGCAAATCCCATCATTCC	Complementation of adenosine DNA MTase III (RGATCY) in B. ambifaria HSJ1 using pMLS7 backbone digested by HindIII and KpnI	This study
HSJ1_RS09500 _R	AAACCCAAGCTTTTAGAATAGCCCCACAGGCTGCG
pEX18_5_HSJ1_RS09500_F	TCGAGCTCGGTACCCGGGCAACTGGCGGCTCAACAGG	Mutation of adenosine DNA MTase (RGATCY) in B. ambifaria HSJ1 using NEBuilder (NEB) method integration into pEX18PheS tet backbone digested by BamHI and PstI	This study
5_HSJ1_RS09500_tp_R	AGCTTGGGCGGGATTTGCCATTGTGAAAGC
5_HSJ1_RS09500_tp_F	GCAAATCCCGCCCAAGCTTCTCGAGGAAT
3_HSJ1_RS09500_tp_R	TAGAATAGCTGAGCTCGAATTGGGGATCT
3_HSJ1_RS09500_tp_F	TCGAGCTCAGCTATTCTAACTGAGAATGCCGG
3_HSJ1_RS09500_pex18_R	CAAGCTTGCATGCCTGCAGGAATGGTCAAATGGACGCG
14. Papaleo MC, Perrin E, Maida I, Fondi M, Fani R, Vandamme P. Identification of species of the Burkholderia cepacia complex by sequence analysis of the hisA gene. Journal of medical microbiology. 2010;59(Pt 10):1163-70.
15. Coulon PML, Zlosnik JEA, Déziel E. Presence of the Hmq System and Production of 4-Hydroxy-3-Methyl-2-Alkylquinolines Are Heterogeneously Distributed between Burkholderia cepacia Complex Species and More Prevalent among Environmental than Clinical Isolates. Microbiology Spectrum. 2021;9(1):e00127--21.

## Sheet: Table S4
Table S4 Annotations from Ba CEP0996 genome
#Sequence Id	Type	Start	Stop	Strand	Locustag	Gene	Product	DbXrefs
contig_1	cds	1	1689	+	BAMB_CEP0996_RS_00005	dnaA	chromosomal replication initiator protein DnaA	COG:COG0593, COG:L, GO:0003688, GO:0005524, GO:0005737, GO:0006270, GO:0006275, KEGG:K02313, SO:0001217, UniRef:UniRef50_Q147F0, UniRef:UniRef90_Q39L82
contig_1	cds	1858	2964	+	BAMB_CEP0996_RS_00010	dnaN	DNA polymerase III subunit beta	COG:COG0592, COG:L, EC:2.7.7.7, KEGG:K02338, RefSeq:WP_006750113.1, SO:0001217, UniParc:UPI00003A822E, UniRef:UniRef100_A0A498RL85, UniRef:UniRef50_A2VUC2, UniRef:UniRef90_A2VUC2
contig_1	cds	3170	5644	+	BAMB_CEP0996_RS_00015	gyrB	DNA topoisomerase (ATP-hydrolyzing) subunit B	COG:COG0187, COG:L, SO:0001217, UniRef:UniRef50_A0A0A1H9A1, UniRef:UniRef90_UPI001E58B3CF
contig_1	cds	6000	8744	+	BAMB_CEP0996_RS_00020		GTPase subunit of restriction endonuclease-like protein	SO:0001217, UniRef:UniRef50_Q0BJV8, UniRef:UniRef90_Q0BJV8
contig_1	cds	8748	11036	+	BAMB_CEP0996_RS_00025		DUF2357 domain-containing protein	KEGG:K09124, SO:0001217, UniRef:UniRef50_A0A109E419, UniRef:UniRef90_Q0BJV7
contig_1	rRNA	11236	11348	-	BAMB_CEP0996_RS_00030	rrf	5S ribosomal RNA	GO:0003735, GO:0005840, KEGG:K01985, RFAM:RF00001, SO:0000652
contig_1	rRNA	11478	14359	-	BAMB_CEP0996_RS_00035	rrl	23S ribosomal RNA	GO:0003735, GO:0005840, KEGG:K01980, RFAM:RF02541, SO:0001001
contig_1	tRNA	14661	14736	-	BAMB_CEP0996_RS_00040	trnA	tRNA-Ala(tgc)	SO:0000254
contig_1	tRNA	14779	14855	-	BAMB_CEP0996_RS_00045	trnI	tRNA-Ile(gat)	SO:0000263
contig_1	rRNA	14918	16450	-	BAMB_CEP0996_RS_00050	rrs	16S ribosomal RNA	GO:0003735, GO:0005840, KEGG:K01977, RFAM:RF00177, SO:0001000
contig_1	cds	16998	17774	-	BAMB_CEP0996_RS_00055		enoyl-CoA hydratase	RefSeq:WP_175680708.1, SO:0001217, UniParc:UPI00158F3445, UniRef:UniRef100_UPI00158F3445, UniRef:UniRef50_A0A4R4TEC6, UniRef:UniRef90_A0A081V0C8
contig_1	cds	17904	19610	+	BAMB_CEP0996_RS_00060	paaN	phenylacetic acid degradation protein PaaN	COG:COG1012, COG:I, RefSeq:WP_175680709.1, SO:0001217, UniParc:UPI0015897C1B, UniRef:UniRef100_UPI0015897C1B, UniRef:UniRef50_A0A380MP89, UniRef:UniRef90_A0A2X1I152
contig_1	cds	19680	20900	+	BAMB_CEP0996_RS_00065	pcaF	3-oxoadipyl-CoA thiolase	COG:COG0183, COG:I, SO:0001217, UniRef:UniRef50_Q51956, UniRef:UniRef90_B4E7B8
contig_1	cds	20946	21737	+	BAMB_CEP0996_RS_00070	paaG	2-(1,2-epoxy-1,2-dihydrophenyl)acetyl-CoA isomerase PaaG	COG:COG1024, COG:I, EC:5.3.3.18, KEGG:K15866, RefSeq:WP_105834575.1, SO:0001217, UniParc:UPI000CFEF026, UniRef:UniRef100_UPI000CFEF026, UniRef:UniRef50_A0A069BBC0, UniRef:UniRef90_A0A1B4DQD6
contig_1	cds	21739	22191	+	BAMB_CEP0996_RS_00075	paaI	hydroxyphenylacetyl-CoA thioesterase PaaI	RefSeq:WP_126227100.1, SO:0001217, UniParc:UPI000F8145DC, UniRef:UniRef100_UPI000F8145DC, UniRef:UniRef50_A0A378YN47, UniRef:UniRef90_A0A3P0MPQ2
contig_1	cds	22230	23528	+	BAMB_CEP0996_RS_00080	paaF	phenylacetate--CoA ligase	COG:COG1541, COG:H, RefSeq:WP_175680710.1, SO:0001217, UniParc:UPI00158C6464, UniRef:UniRef100_UPI00158C6464, UniRef:UniRef50_O33469, UniRef:UniRef90_A0A2X1GRM9
contig_1	cds	23661	24785	-	BAMB_CEP0996_RS_00085	mltA	Membrane-bound lytic murein transglycosylase	COG:COG2821, COG:M, RefSeq:WP_012363013.1, SO:0001217, UniParc:UPI0001729B33, UniRef:UniRef100_B1YSG3, UniRef:UniRef50_A0A833UZP1, UniRef:UniRef90_B1YSG3
contig_1	cds	24814	24957	+	BAMB_CEP0996_RS_00090		Transmembrane protein	RefSeq:WP_006758475.1, SO:0001217, UniParc:UPI0001715102, UniRef:UniRef100_B1FHL1, UniRef:UniRef50_A0A7W6Z9P4, UniRef:UniRef90_B1FHL1
contig_1	cds	24975	25349	-	BAMB_CEP0996_RS_00095	apaG	Co2+/Mg2+ efflux protein ApaG	RefSeq:WP_011655875.1, SO:0001217, UniParc:UPI00003A5AED, UniRef:UniRef100_B1FHL0, UniRef:UniRef50_C5AAB9, UniRef:UniRef90_B1YSG1
contig_1	cds	25527	26213	+	BAMB_CEP0996_RS_00100	rpe	ribulose-phosphate 3-epimerase	RefSeq:WP_105834578.1, SO:0001217, UniParc:UPI000CFF06D7, UniRef:UniRef100_UPI000CFF06D7, UniRef:UniRef50_Q8K940, UniRef:UniRef90_C5AAB8
contig_1	cds	26218	26973	+	BAMB_CEP0996_RS_00105	gph	phosphoglycolate phosphatase	COG:C, COG:COG0546, RefSeq:WP_175680711.1, SO:0001217, UniParc:UPI00158ED9C5, UniRef:UniRef100_UPI00158ED9C5, UniRef:UniRef50_A0A0K1ZHI0, UniRef:UniRef90_Q0BIM4
contig_1	cds	27332	28825	+	BAMB_CEP0996_RS_00110	trpE	anthranilate synthase component I	COG:COG0147, COG:EH, EC:4.1.3.27, KEGG:K01657, RefSeq:WP_126227096.1, SO:0001217, UniParc:UPI000F7FCE90, UniRef:UniRef100_UPI000F7FCE90, UniRef:UniRef50_A3NDZ0, UniRef:UniRef90_A3NDZ0
contig_1	cds	28839	29438	+	BAMB_CEP0996_RS_00115	pabA	Anthranilate/para-aminobenzoate synthase component II (glutamine amidotransferase)	COG:COG0512, COG:EH, RefSeq:WP_175680712.1, SO:0001217, UniParc:UPI00158DC797, UniRef:UniRef100_UPI00158DC797, UniRef:UniRef50_A0A291DSQ3, UniRef:UniRef90_A0A2N9D2D3
contig_1	cds	29452	30483	+	BAMB_CEP0996_RS_00120	trpD	Anthranilate phosphoribosyltransferase	COG:COG0547, COG:E, EC:2.4.2.18, GO:0000162, GO:0000287, GO:0004048, RefSeq:WP_012363010.1, SO:0001217, UniParc:UPI0000E8DE59, UniRef:UniRef100_B1YSF6, UniRef:UniRef50_Q13TW5, UniRef:UniRef90_Q13TW5
contig_1	cds	30513	31298	+	BAMB_CEP0996_RS_00125	trpC	indole-3-glycerol phosphate synthase TrpC	COG:COG0134, COG:E, EC:4.1.1.48, GO:0000162, GO:0004425, RefSeq:WP_175680713.1, SO:0001217, UniParc:UPI00158CEB3E, UniRef:UniRef100_UPI00158CEB3E, UniRef:UniRef50_A1TJQ2, UniRef:UniRef90_Q0BIM8
contig_1	cds	31298	31924	+	BAMB_CEP0996_RS_00130	pPPi	Inorganic triphosphatase YgiF, contains CYTH and CHAD domains	COG:COG3025, COG:P, EC:3.6.1.25, KEGG:K18446, RefSeq:WP_175680714.1, SO:0001217, UniParc:UPI001589CF56, UniRef:UniRef100_UPI001589CF56, UniRef:UniRef50_A0A125H279, UniRef:UniRef90_A0A125H279
contig_1	cds	31938	32852	+	BAMB_CEP0996_RS_00135	ung	uracil-DNA glycosylase	RefSeq:WP_175680715.1, SO:0001217, UniParc:UPI00158F552E, UniRef:UniRef100_UPI00158F552E, UniRef:UniRef50_B1YSF3, UniRef:UniRef90_B1YSF3
contig_1	cds	32959	33555	-	BAMB_CEP0996_RS_00140	azoR6	FMN-dependent NADH:quinone oxidoreductase 6	COG:C, COG:COG1182, EC:1.6.5.-, GO:0009055, GO:0010181, GO:0016652, GO:0016655, KEGG:K01118, RefSeq:WP_011655867.1, SO:0001217, UniParc:UPI000059AE57, UniRef:UniRef100_Q0BIN1, UniRef:UniRef50_Q62DD3, UniRef:UniRef90_Q39K00
contig_1	cds	33703	35502	-	BAMB_CEP0996_RS_00145		putative metalloprotease, contains C-terminal PDZ domain	COG:COG3975, COG:R, RefSeq:WP_175680716.1, SO:0001217, UniParc:UPI00158BAF30, UniRef:UniRef100_UPI00158BAF30, UniRef:UniRef50_A0A6J5EAJ4, UniRef:UniRef90_J5CCY1
contig_1	cds	35618	36346	-	BAMB_CEP0996_RS_00150	dsbC	Protein thiol-disulfide isomerase DsbC	COG:COG1651, COG:O, RefSeq:WP_012363004.1, SO:0001217, UniParc:UPI0000E8DD80, UniRef:UniRef100_B1YSF0, UniRef:UniRef50_A0A1D7ZEG0, UniRef:UniRef90_A0A1D7ZEG0
contig_1	cds	36437	37615	-	BAMB_CEP0996_RS_00155	ubiH	UbiH/UbiF family hydroxylase	COG:COG0654, COG:HC, EC:1.14.13.240, KEGG:K18800, RefSeq:WP_011655865.1, SO:0001217, UniParc:UPI000059BFC5, UniRef:UniRef100_Q0BIN4, UniRef:UniRef50_Q39K03, UniRef:UniRef90_Q39K03
contig_1	cds	37864	38958	+	BAMB_CEP0996_RS_00160	ychF	redox-regulated ATPase YchF	COG:COG0012, COG:J, RefSeq:WP_011655864.1, SO:0001217, UniParc:UPI000059BD13, UniRef:UniRef100_Q0BIN5, UniRef:UniRef50_P0ABU3, UniRef:UniRef90_A0A1D7ZEV9
contig_1	cds	39068	39604	+	BAMB_CEP0996_RS_00165		HMG-I and HMG-Y, DNA-binding domain protein	SO:0001217, UniRef:UniRef50_A0A158E8I0, UniRef:UniRef90_Q0B273
contig_1	cds	39645	40427	+	BAMB_CEP0996_RS_00170	tnp	IS3 family transposase ORF B	SO:0001217, UniRef:UniRef50_K0PYB1, UniRef:UniRef90_Q0BC53
contig_1	cds	40492	40905	-	BAMB_CEP0996_RS_00175	lprI	LprI domain-containing protein	RefSeq:WP_175680407.1, SO:0001217, UniParc:UPI00158EF409, UniRef:UniRef100_UPI00158EF409, UniRef:UniRef50_A0A124SMM1, UniRef:UniRef90_A0A6P2G9K6
contig_1	cds	40914	41414	-	BAMB_CEP0996_RS_00180		Lysozyme	RefSeq:WP_175676569.1, SO:0001217, UniParc:UPI0015895DA7, UniRef:UniRef100_UPI0015895DA7, UniRef:UniRef50_Q63RV2, UniRef:UniRef90_A0A6P2GAX4
contig_1	cds	41722	43113	-	BAMB_CEP0996_RS_00185	gabP	GABA permease	COG:COG1113, COG:E, RefSeq:WP_175680406.1, SO:0001217, UniParc:UPI00158920FC, UniRef:UniRef100_UPI00158920FC, UniRef:UniRef50_K2G106, UniRef:UniRef90_A0A1D7ZEN3
contig_1	cds	43587	43931	-	BAMB_CEP0996_RS_00190		MmcQ/YjbR family DNA-binding protein	RefSeq:WP_105834587.1, SO:0001217, UniParc:UPI000CFFAC83, UniRef:UniRef100_UPI000CFFAC83, UniRef:UniRef50_Q39K07, UniRef:UniRef90_Q0BIN9
contig_1	cds	44033	45295	-	BAMB_CEP0996_RS_00195		MFS transporter permease	RefSeq:WP_175680405.1, SO:0001217, UniParc:UPI00158B3D41, UniRef:UniRef100_UPI00158B3D41, UniRef:UniRef50_A0A021WZL1, UniRef:UniRef90_A0A1B4BP77
contig_1	cds	45488	46405	+	BAMB_CEP0996_RS_00200	lysR	DNA-binding transcriptional regulator, LysR family	COG:COG0583, COG:K, RefSeq:WP_175680404.1, SO:0001217, UniParc:UPI0015896B97, UniRef:UniRef100_UPI0015896B97, UniRef:UniRef50_A0A7G8VEA4, UniRef:UniRef90_A0A1D7ZEH0
contig_1	cds	46502	46816	+	BAMB_CEP0996_RS_00205		DUF3761 domain-containing protein	RefSeq:WP_165750809.1, SO:0001217, UniParc:UPI0013FD8E84, UniRef:UniRef100_UPI0013FD8E84, UniRef:UniRef50_Q13TV0, UniRef:UniRef90_B1YSE3
contig_1	cds	46961	48673	+	BAMB_CEP0996_RS_00210	ettA	energy-dependent translational throttle protein EttA	SO:0001217, UniRef:UniRef50_A0A0H2VFI8, UniRef:UniRef90_K0DTD6
contig_1	cds	48802	49425	-	BAMB_CEP0996_RS_00215	yigB	FMN and 5-amino-6-(5-phospho-D-ribitylamino)uracil phosphatase YigB, HAD superfamily (riboflavin biosynthesis)	COG:COG1011, COG:H, RefSeq:WP_175680403.1, SO:0001217, UniParc:UPI00158BD651, UniRef:UniRef100_UPI00158BD651, UniRef:UniRef50_A0A7G6UVQ6, UniRef:UniRef90_A0A7G6UVQ6
contig_1	cds	49422	49973	-	BAMB_CEP0996_RS_00220		Isochorismatase hydrolase	RefSeq:WP_175680402.1, SO:0001217, UniParc:UPI00158EDC0A, UniRef:UniRef100_UPI00158EDC0A, UniRef:UniRef50_A0A2X1I122, UniRef:UniRef90_Q0BIP5
contig_1	cds	50029	51843	-	BAMB_CEP0996_RS_00225	pepP	Xaa-Pro aminopeptidase	COG:COG0006, COG:E, EC:3.4.11.9, KEGG:K01262, RefSeq:WP_175680401.1, SO:0001217, UniParc:UPI00158A647F, UniRef:UniRef100_UPI00158A647F, UniRef:UniRef50_A0A2X1GRY2, UniRef:UniRef90_A0A2X1GRY2
contig_1	cds	51840	52115	-	BAMB_CEP0996_RS_00230		GlsB/YeaQ/YmgE family stress response membrane protein	RefSeq:WP_006755625.1, SO:0001217, UniParc:UPI0000E26D58, UniRef:UniRef100_Q0BIP7, UniRef:UniRef50_B2JHK5, UniRef:UniRef90_A0A1D7ZED7
contig_1	cds	52287	53048	+	BAMB_CEP0996_RS_00235	ompR	DNA-binding response regulator, OmpR family, contains REC and winged-helix (wHTH) domain	COG:COG0745, COG:TK, RefSeq:WP_011655852.1, SO:0001217, UniParc:UPI0000E26D57, UniRef:UniRef100_Q0BIP8, UniRef:UniRef50_A0A124UKR0, UniRef:UniRef90_A0A124UKR0
contig_1	cds	53075	54373	+	BAMB_CEP0996_RS_00240	hemA	glutamyl-tRNA reductase	COG:COG0373, COG:H, EC:1.2.1.70, GO:0006782, GO:0008883, GO:0050661, RefSeq:WP_012362992.1, SO:0001217, UniParc:UPI0000E8DD1B, UniRef:UniRef100_B1YSD6, UniRef:UniRef50_A2SD47, UniRef:UniRef90_Q2SUG3
contig_1	cds	54458	55540	+	BAMB_CEP0996_RS_00245	prfA	peptide chain release factor 1	COG:COG0216, COG:J, GO:0005737, GO:0016149, RefSeq:WP_006755622.1, SO:0001217, UniParc:UPI000059A9C2, UniRef:UniRef100_B1YSD5, UniRef:UniRef50_Q8EAR3, UniRef:UniRef90_B4E6U6
contig_1	cds	55548	56390	+	BAMB_CEP0996_RS_00250	prmC	peptide chain release factor N(5)-glutamine methyltransferase	COG:COG2890, COG:J, RefSeq:WP_175680400.1, SO:0001217, UniParc:UPI00158CD972, UniRef:UniRef100_UPI00158CD972, UniRef:UniRef50_Q63QE9, UniRef:UniRef90_B4E6U5
contig_1	cds	56458	56769	+	BAMB_CEP0996_RS_00255	grxD	Grx4 family monothiol glutaredoxin	COG:COG0278, COG:O, RefSeq:WP_006753626.1, SO:0001217, UniParc:UPI000059A6DA, UniRef:UniRef100_A0A087NNV7, UniRef:UniRef50_O05957, UniRef:UniRef90_A0A087NNV7
contig_1	cds	56783	57379	+	BAMB_CEP0996_RS_00260	ubiX	Flavin prenyltransferase UbiX	COG:COG0163, COG:H, RefSeq:WP_006759426.1, SO:0001217, UniParc:UPI0000E8DF07, UniRef:UniRef100_B1YSD2, UniRef:UniRef50_Q9JXP4, UniRef:UniRef90_A0A1D7ZED6
contig_1	cds	57600	58391	+	BAMB_CEP0996_RS_00265	ligB	Aromatic ring-opening dioxygenase, catalytic subunit, LigB family	COG:COG3384, COG:Q, EC:1.13.11.-, KEGG:K15777, RefSeq:WP_175680399.1, SO:0001217, UniParc:UPI00158D245B, UniRef:UniRef100_UPI00158D245B, UniRef:UniRef50_A0A069B4Q7, UniRef:UniRef90_A0A118KG39
contig_1	cds	58505	60103	-	BAMB_CEP0996_RS_00270		Amino acid:proton symporter	RefSeq:WP_175680398.1, SO:0001217, UniParc:UPI00158A0A62, UniRef:UniRef100_UPI00158A0A62, UniRef:UniRef50_T0DCV5, UniRef:UniRef90_A0A063BGE3
contig_1	cds	60524	60727	+	BAMB_CEP0996_RS_00275	cspD	Cold shock protein, CspA family	COG:COG1278, COG:K, RefSeq:WP_006477070.1, SO:0001217, UniParc:UPI000033F061, UniRef:UniRef100_A0A0H2XRP2, UniRef:UniRef50_P54584, UniRef:UniRef90_A0A095VWE3
contig_1	cds	60830	62137	-	BAMB_CEP0996_RS_00280	dnaK	Molecular chaperone DnaK (HSP70)	COG:COG0443, COG:O, SO:0001217, UniRef:UniRef50_Q3JN77, UniRef:UniRef90_A0A1D7ZEC7
contig_1	cds	62280	62885	-	BAMB_CEP0996_RS_00285	nfnB	Nitroreductase	COG:C, COG:COG0778, RefSeq:WP_011655845.1, SO:0001217, UniParc:UPI0000599D7F, UniRef:UniRef100_Q0BIQ8, UniRef:UniRef50_A0A105XBZ8, UniRef:UniRef90_A0A105XBZ8
contig_1	cds	63132	64415	-	BAMB_CEP0996_RS_00290	uhpC	Sugar phosphate permease	COG:COG2271, COG:G, RefSeq:WP_105834596.1, SO:0001217, UniParc:UPI000CFF890D, UniRef:UniRef100_UPI000CFF890D, UniRef:UniRef50_A0A833PP05, UniRef:UniRef90_A0A833PP05
contig_1	cds	64632	65255	+	BAMB_CEP0996_RS_00295	acrR	DNA-binding protein, AcrR family, includes nucleoid occlusion protein SlmA	COG:COG1309, COG:K, RefSeq:WP_175680396.1, SO:0001217, UniParc:UPI00158A83B4, UniRef:UniRef100_UPI00158A83B4, UniRef:UniRef50_A0A6J5E2M5, UniRef:UniRef90_A0A1B4NMW5
contig_1	cds	65338	65910	+	BAMB_CEP0996_RS_00300		DUF1415 domain-containing protein	COG:COG3310, COG:S, RefSeq:WP_175680395.1, SO:0001217, UniParc:UPI00158AAE2E, UniRef:UniRef100_UPI00158AAE2E, UniRef:UniRef50_A0A0F6LF41, UniRef:UniRef90_B4E6T5
contig_1	cds	65978	66889	-	BAMB_CEP0996_RS_00305		Methyltranfer-dom domain-containing protein	SO:0001217, UniParc:UPI000059B0D7, UniRef:UniRef100_Q0BIR2, UniRef:UniRef50_G0AEH9, UniRef:UniRef90_B4E6T4
contig_1	cds	66958	68091	-	BAMB_CEP0996_RS_00310	hemK	Methylase of polypeptide chain release factors	COG:COG2890, COG:J, RefSeq:WP_175680394.1, SO:0001217, UniParc:UPI00158A910F, UniRef:UniRef100_UPI00158A910F, UniRef:UniRef50_A0A6G8NME4, UniRef:UniRef90_A0A1X1P814
contig_1	cds	68231	68563	-	BAMB_CEP0996_RS_00315		DUF1508 domain-containing protein	RefSeq:WP_126227073.1, SO:0001217, UniParc:UPI000F7FAD6C, UniRef:UniRef100_UPI000F7FAD6C, UniRef:UniRef50_Q8X7I0, UniRef:UniRef90_B1FKA2
contig_1	cds	68713	69207	-	BAMB_CEP0996_RS_00320		WHy domain-containing protein	RefSeq:WP_175680393.1, SO:0001217, UniParc:UPI00158D4B04, UniRef:UniRef100_UPI00158D4B04, UniRef:UniRef50_A2SII7, UniRef:UniRef90_Q39K32
contig_1	cds	69852	72020	+	BAMB_CEP0996_RS_00325	pepN	DUF3458 domain-containing protein	COG:COG0308, COG:E, RefSeq:WP_175680392.1, SO:0001217, UniParc:UPI001588DF30, UniRef:UniRef100_UPI001588DF30, UniRef:UniRef50_Q39K33, UniRef:UniRef90_Q39K33
contig_1	cds	72150	73223	-	BAMB_CEP0996_RS_00330	corA	Mg2+ and Co2+ transporter CorA	COG:COG0598, COG:P, SO:0001217, UniRef:UniRef50_A0A0C5EPZ6, UniRef:UniRef90_A0A0G3WRM1
contig_1	cds	73392	74354	-	BAMB_CEP0996_RS_00335		Phage tail protein	RefSeq:WP_175680391.1, SO:0001217, UniParc:UPI00158ACF08, UniRef:UniRef100_UPI00158ACF08, UniRef:UniRef50_C5AA77, UniRef:UniRef90_B1YSB7
contig_1	cds	74476	75321	+	BAMB_CEP0996_RS_00340		Peptidase-M15-4 domain-containing protein	EC:3.4.-.-, KEGG:K17733, RefSeq:WP_041491077.1, SO:0001217, UniParc:UPI000316F29B, UniRef:UniRef100_Q0BIS0, UniRef:UniRef50_A0A0D6HTZ1, UniRef:UniRef90_A2VTD0
contig_1	cds	75623	79564	+	BAMB_CEP0996_RS_00345	tssM	type VI secretion system membrane subunit TssM	COG:COG3523, COG:U, RefSeq:WP_175680390.1, SO:0001217, UniParc:UPI00158CA0C3, UniRef:UniRef100_UPI00158CA0C3, UniRef:UniRef50_A3NE59, UniRef:UniRef90_Q39K40
contig_1	cds	79561	80550	+	BAMB_CEP0996_RS_00350	sciT	Regulator of T6SS expression TagF, TagF/ImpM/SciT family (unrelated to teichoic acid polymerase TagF of B-subtilis, COG1887)	COG:COG3913, COG:TU, RefSeq:WP_006755789.1, SO:0001217, UniParc:UPI0000E8DE9D, UniRef:UniRef100_B1FRH8, UniRef:UniRef50_B3R9R1, UniRef:UniRef90_Q39K41
contig_1	cds	80555	81523	+	BAMB_CEP0996_RS_00355		OmpA/MotB domain protein	RefSeq:WP_175680389.1, SO:0001217, UniParc:UPI00158F5855, UniRef:UniRef100_UPI00158F5855, UniRef:UniRef50_B1GAG4, UniRef:UniRef90_B1YSB3
contig_1	cds	81817	82239	+	BAMB_CEP0996_RS_00360	ccmF	Cytochrome c heme lyase subunit CcmF	SO:0001217, UniRef:UniRef50_B1FDB7, UniRef:UniRef90_B1FDB7
contig_1	cds	83187	83411	-	BAMB_CEP0996_RS_00365		hypothetical protein	SO:0001217, UniRef:UniRef50_UPI001FC8223F, UniRef:UniRef90_UPI001FC8223F
contig_1	cds	83568	83984	-	BAMB_CEP0996_RS_00370		hypothetical protein
contig_1	cds	84064	85185	-	BAMB_CEP0996_RS_00375	tssA	type VI secretion system protein TssA	RefSeq:WP_175680387.1, SO:0001217, UniParc:UPI001589C25B, UniRef:UniRef100_UPI001589C25B, UniRef:UniRef50_A0A2N8QXP4, UniRef:UniRef90_A0A0H3KBT1
contig_1	cds	85225	87894	-	BAMB_CEP0996_RS_00380	tssH	type VI secretion system ATPase TssH	RefSeq:WP_175680386.1, SO:0001217, UniParc:UPI00158D39BC, UniRef:UniRef100_UPI00158D39BC, UniRef:UniRef50_A0A0H3KGF1, UniRef:UniRef90_A0A0H3KGF1
contig_1	cds	87939	89039	-	BAMB_CEP0996_RS_00385	tssG	type VI secretion system baseplate subunit TssG	COG:COG3520, COG:U, RefSeq:WP_175680385.1, SO:0001217, UniParc:UPI00158D5FBB, UniRef:UniRef100_UPI00158D5FBB, UniRef:UniRef50_A0A2Z6TV19, UniRef:UniRef90_A0A088U2Z1
contig_1	cds	89003	90838	-	BAMB_CEP0996_RS_00390	tssF	type VI secretion system baseplate subunit TssF	COG:COG3519, COG:U, KEGG:K11896, RefSeq:WP_105834610.1, SO:0001217, UniParc:UPI000CFF9A6F, UniRef:UniRef100_UPI000CFF9A6F, UniRef:UniRef50_Q39K52, UniRef:UniRef90_Q39K52
contig_1	cds	90916	91401	-	BAMB_CEP0996_RS_00395	tssE	type VI secretion system baseplate subunit TssE	COG:COG3518, COG:U, KEGG:K11897, RefSeq:WP_011655823.1, SO:0001217, UniParc:UPI000059A24D, UniRef:UniRef100_Q0BIT0, UniRef:UniRef50_D8IST9, UniRef:UniRef90_Q63QB9
contig_1	cds	91464	91967	-	BAMB_CEP0996_RS_00400	hcp	Type VI protein secretion system component Hcp (secreted cytotoxin)	COG:COG3157, COG:U, RefSeq:WP_006477093.1, SO:0001217, UniParc:UPI00003010A6, UniRef:UniRef100_A0A0H2XRS0, UniRef:UniRef50_A0A0F5K644, UniRef:UniRef90_A0A0H2XRS0
contig_1	cds	92038	93528	-	BAMB_CEP0996_RS_00405	tssC	type VI secretion system contractile sheath large subunit	COG:COG3517, COG:U, RefSeq:WP_006751237.1, SO:0001217, UniParc:UPI000059A92A, UniRef:UniRef100_A0A6P2G9J1, UniRef:UniRef50_A0A2R8CL72, UniRef:UniRef90_A0A6J5G8D8
contig_1	cds	93544	94059	-	BAMB_CEP0996_RS_00410	tssB	type VI secretion system contractile sheath small subunit	COG:COG3516, COG:U, RefSeq:WP_006751238.1, SO:0001217, UniParc:UPI0000599D30, UniRef:UniRef100_Q0BIT3, UniRef:UniRef50_A2VTE2, UniRef:UniRef90_A0A088U9M7
contig_1	cds	94104	94742	-	BAMB_CEP0996_RS_00415		TPR-REGION domain-containing protein	RefSeq:WP_011655822.1, SO:0001217, UniParc:UPI000059BCF5, UniRef:UniRef100_Q0BIT4, UniRef:UniRef50_A0A1I3TC73, UniRef:UniRef90_A0A1D7ZES9
contig_1	cds	95118	95726	+	BAMB_CEP0996_RS_00420	tssJ	type VI secretion system lipoprotein TssJ	COG:COG3521, COG:U, RefSeq:WP_011655821.1, SO:0001217, UniParc:UPI0000599D2F, UniRef:UniRef100_Q0BIT5, UniRef:UniRef50_A0A375C632, UniRef:UniRef90_Q0BIT5
contig_1	cds	95831	97177	+	BAMB_CEP0996_RS_00425	tssK	type VI secretion system baseplate subunit TssK	COG:COG3522, COG:U, KEGG:K11893, RefSeq:WP_175657399.1, SO:0001217, UniParc:UPI00158A846A, UniRef:UniRef100_UPI00158A846A, UniRef:UniRef50_B3R9P4, UniRef:UniRef90_F2LI23
contig_1	cds	97174	97956	+	BAMB_CEP0996_RS_00430	icmH	type IVB secretion system protein IcmH/DotU	COG:COG3455, COG:U, RefSeq:WP_126227064.1, SO:0001217, UniParc:UPI000F80D41B, UniRef:UniRef100_UPI000F80D41B, UniRef:UniRef50_A0A375J4Q7, UniRef:UniRef90_B1JUN3
contig_1	cds	98049	98366	-	BAMB_CEP0996_RS_00435		DUF2314 domain-containing protein	RefSeq:WP_138848320.1, SO:0001217, UniParc:UPI00110E9728, UniRef:UniRef100_UPI00110E9728, UniRef:UniRef50_A0A1B4BP52, UniRef:UniRef90_A0A0H2XTS2
contig_1	cds	98913	99338	-	BAMB_CEP0996_RS_00440		SMI1-KNR4 domain-containing protein	RefSeq:WP_175680384.1, SO:0001217, UniParc:UPI00158A8581, UniRef:UniRef100_UPI00158A8581, UniRef:UniRef50_F2L8A6, UniRef:UniRef90_B1YS87
contig_1	cds	100334	100717	-	BAMB_CEP0996_RS_00445		DUF2750 domain-containing protein	RefSeq:WP_175680382.1, SO:0001217, UniParc:UPI00158A6897, UniRef:UniRef100_UPI00158A6897, UniRef:UniRef50_B1YS85, UniRef:UniRef90_B1YS85
contig_1	cds	100832	101467	-	BAMB_CEP0996_RS_00450		DUF1963 domain-containing protein	RefSeq:WP_175680381.1, SO:0001217, UniParc:UPI00158C8F4E, UniRef:UniRef100_UPI00158C8F4E, UniRef:UniRef50_A0A0D6BIF8, UniRef:UniRef90_UPI00158C8F4E
contig_1	cds	101938	102126	-	BAMB_CEP0996_RS_00455		hypothetical protein	RefSeq:WP_126227058.1, SO:0001217, UniParc:UPI000F801B99, UniRef:UniRef100_UPI00158C434C, UniRef:UniRef50_UPI001C9360C7, UniRef:UniRef90_UPI001C9360C7
contig_1	cds	102333	102707	-	BAMB_CEP0996_RS_00460		RES domain-containing protein	SO:0001217, UniRef:UniRef50_A0A3N9EWL4, UniRef:UniRef90_UPI00158A830C
contig_1	cds	102866	103306	-	BAMB_CEP0996_RS_00465		hypothetical protein	RefSeq:WP_126227057.1, SO:0001217, UniParc:UPI000F813DE0, UniRef:UniRef100_UPI000F813DE0, UniRef:UniRef50_UPI00158B26B0, UniRef:UniRef90_UPI001E33F924
contig_1	cds	104211	104549	-	BAMB_CEP0996_RS_00470		hypothetical protein	SO:0001217, UniRef:UniRef50_UPI0015896C45, UniRef:UniRef90_UPI0015896C45
contig_1	cds	105465	105773	-	BAMB_CEP0996_RS_00475		Protein-tyrosine-phosphatase	RefSeq:WP_126227054.1, SO:0001217, UniParc:UPI000F7FAD5C, UniRef:UniRef100_UPI000F7FAD5C, UniRef:UniRef50_B1YS90, UniRef:UniRef90_A0A106DSS0
contig_1	cds	105782	110404	-	BAMB_CEP0996_RS_00480		RHS repeat protein	RefSeq:WP_175680379.1, SO:0001217, UniParc:UPI00158DF1EE, UniRef:UniRef100_UPI00158DF1EE, UniRef:UniRef50_B1T003, UniRef:UniRef90_A0A3S9N2K3
contig_1	cds	110455	113628	-	BAMB_CEP0996_RS_00485		Rhs element Vgr protein	RefSeq:WP_175680378.1, SO:0001217, UniParc:UPI00158B6A9C, UniRef:UniRef100_UPI00158B6A9C, UniRef:UniRef50_A4JB10, UniRef:UniRef90_A4JB10
contig_1	cds	113941	114741	+	BAMB_CEP0996_RS_00490	hisJ	ABC-type amino acid transport/signal transduction system, periplasmic component/domain	COG:COG0834, COG:ET, RefSeq:WP_006751250.1, SO:0001217, UniParc:UPI000059ABA9, UniRef:UniRef100_Q0BIU7, UniRef:UniRef50_A0A498RXA6, UniRef:UniRef90_A0A498RKN0
contig_1	cds	114823	115026	-	BAMB_CEP0996_RS_00495	marR	MarR family transcriptional regulator	RefSeq:WP_006757125.1, SO:0001217, UniParc:UPI0000E26D4D, UniRef:UniRef100_A0A0B1YGR5, UniRef:UniRef50_A0A1D7ZI30, UniRef:UniRef90_A0A1D7ZI30
contig_1	tRNA	115394	115469	-	BAMB_CEP0996_RS_00500	trnT	tRNA-Thr(tgt)	SO:0000270
contig_1	cds	115489	116010	-	BAMB_CEP0996_RS_00505	sspB	ClpXP protease specificity-enhancing factor	COG:COG2969, COG:O, RefSeq:WP_105834622.1, SO:0001217, UniParc:UPI000CFFC1E5, UniRef:UniRef100_UPI000CFFC1E5, UniRef:UniRef50_A0A118USL2, UniRef:UniRef90_A0A118USL2
contig_1	cds	116082	116693	-	BAMB_CEP0996_RS_00510	gstA	Glutathione S-transferase	COG:COG0625, COG:O, RefSeq:WP_006400565.1, SO:0001217, UniParc:UPI000052E932, UniRef:UniRef100_A0A0H2XST7, UniRef:UniRef50_A0A8C8G1B6, UniRef:UniRef90_A0A226WL99
contig_1	cds	116788	117546	-	BAMB_CEP0996_RS_00515	cYT1	Cytochrome c1	COG:C, COG:COG2857, RefSeq:WP_105834623.1, SO:0001217, UniParc:UPI000CFEFF7E, UniRef:UniRef100_UPI000CFEFF7E, UniRef:UniRef50_A0A8B7MZZ2, UniRef:UniRef90_A0A1X1P7Q7
contig_1	cds	117568	118953	-	BAMB_CEP0996_RS_00520	petB	Cytochrome b subunit of the bc complex	COG:C, COG:COG1290, RefSeq:WP_175680377.1, SO:0001217, UniParc:UPI00158EE3AF, UniRef:UniRef100_UPI00158EE3AF, UniRef:UniRef50_A0A6L5C5R3, UniRef:UniRef90_A2VTF7
contig_1	cds	118953	119573	-	BAMB_CEP0996_RS_00525	petA	ubiquinol-cytochrome c reductase iron-sulfur subunit	COG:C, COG:COG0723, RefSeq:WP_006751790.1, SO:0001217, UniParc:UPI000059BCF4, UniRef:UniRef100_Q0BIV4, UniRef:UniRef50_A0A7T4N171, UniRef:UniRef90_Q2SUB8
contig_1	cds	119792	120538	-	BAMB_CEP0996_RS_00530	nIF3	Nif3-like dinuclear metal center hexameric protein	COG:COG0327, COG:H, RefSeq:WP_175680376.1, SO:0001217, UniParc:UPI00158DE4AB, UniRef:UniRef100_UPI00158DE4AB, UniRef:UniRef50_C4KWM9, UniRef:UniRef90_B9B9W2
contig_1	cds	120560	121765	+	BAMB_CEP0996_RS_00535	degQ	Periplasmic serine protease, S1-C subfamily, contain C-terminal PDZ domain	COG:COG0265, COG:O, RefSeq:WP_006751792.1, SO:0001217, UniParc:UPI000059A983, UniRef:UniRef100_Q0BIV6, UniRef:UniRef50_A0A0K1ZHJ2, UniRef:UniRef90_A0A069BBX7
contig_1	cds	122029	122814	-	BAMB_CEP0996_RS_00540	tatC	twin-arginine translocase subunit TatC	COG:COG0805, COG:U, RefSeq:WP_006751793.1, SO:0001217, UniParc:UPI000059B0DB, UniRef:UniRef100_Q0BIV7, UniRef:UniRef50_A0A6M9PHV2, UniRef:UniRef90_Q39K78
contig_1	cds	122856	123386	-	BAMB_CEP0996_RS_00545	tatB	Sec-independent protein translocase protein TatB	GO:0008320, GO:0033281, GO:0043953, RefSeq:WP_006751794.1, SO:0001217, UniParc:UPI000059B396, UniRef:UniRef100_Q0BIV8, UniRef:UniRef50_Q1LIB8, UniRef:UniRef90_Q0BIV8
contig_1	cds	123413	123643	-	BAMB_CEP0996_RS_00550	tatA	Sec-independent protein translocase subunit TatA	COG:COG1826, COG:U, GO:0008320, GO:0033281, GO:0043953, RefSeq:WP_006751795.1, SO:0001217, UniParc:UPI000053225A, UniRef:UniRef100_B1YRW6, UniRef:UniRef50_A2SE14, UniRef:UniRef90_B1YRW6
contig_1	cds	123737	124102	-	BAMB_CEP0996_RS_00555	hinT	Purine nucleoside phosphoramidase/Ap4A hydrolase, histidine triade (HIT) family	COG:COG0537, COG:FR, RefSeq:WP_006757064.1, SO:0001217, UniParc:UPI0000599FBA, UniRef:UniRef100_Q0BIW0, UniRef:UniRef50_A0A063B8G4, UniRef:UniRef90_B1G8H2
contig_1	cds	124133	124525	-	BAMB_CEP0996_RS_00560		Uncharacterized membrane protein	COG:COG3671, COG:S, RefSeq:WP_011655805.1, SO:0001217, UniParc:UPI000059A4A5, UniRef:UniRef100_Q0BIW1, UniRef:UniRef50_A0A0B6RHU3, UniRef:UniRef90_A0A3N8L9G5
contig_1	cds	124597	124962	-	BAMB_CEP0996_RS_00565	hisE	phosphoribosyl-ATP diphosphatase	COG:COG0140, COG:E, EC:3.6.1.31, GO:0000105, GO:0004636, GO:0005524, GO:0005737, RefSeq:WP_006751798.1, SO:0001217, UniParc:UPI000059AE40, UniRef:UniRef100_B1YRW3, UniRef:UniRef50_B1YRW3, UniRef:UniRef90_B1YRW3
contig_1	cds	124959	125375	-	BAMB_CEP0996_RS_00570	hisI	phosphoribosyl-AMP cyclohydrolase	COG:COG0139, COG:E, EC:3.5.4.19, GO:0000105, GO:0000287, GO:0004635, GO:0005737, GO:0008270, RefSeq:WP_175680375.1, SO:0001217, UniParc:UPI00017B8889, UniRef:UniRef100_B4XNG0, UniRef:UniRef50_A6T375, UniRef:UniRef90_B4E642
contig_1	cds	125375	126148	-	BAMB_CEP0996_RS_00575	hisF	Imidazole glycerol phosphate synthase subunit HisF	COG:COG0107, COG:E, EC:4.3.2.10, GO:0000105, GO:0000107, GO:0005737, GO:0016829, RefSeq:WP_006751800.1, SO:0001217, UniParc:UPI000052EAAD, UniRef:UniRef100_Q1BS31, UniRef:UniRef50_Q2SUA8, UniRef:UniRef90_Q2SUA8
contig_1	cds	126255	127010	-	BAMB_CEP0996_RS_00580	hisA	1-(5-phosphoribosyl)-5-[(5-phosphoribosylamino)methylideneamino]imidazole-4-carboxamide isomerase	COG:COG0106, COG:E, EC:5.3.1.16, GO:0000105, GO:0003949, GO:0005737, RefSeq:WP_006751801.1, SO:0001217, UniParc:UPI000059ABFB, UniRef:UniRef100_B1YRW0, UniRef:UniRef50_Q31E65, UniRef:UniRef90_Q845U8
contig_1	cds	127174	127815	-	BAMB_CEP0996_RS_00585	hisH	imidazole glycerol phosphate synthase subunit HisH	COG:COG0118, COG:E, EC:4.3.2.10, GO:0000105, GO:0000107, GO:0004359, GO:0005737, GO:0006541, GO:0016829, RefSeq:WP_006757059.1, SO:0001217, UniParc:UPI000059B5C5, UniRef:UniRef100_Q0BIW6, UniRef:UniRef50_Q8XV83, UniRef:UniRef90_Q62GE3
contig_1	cds	127812	128432	-	BAMB_CEP0996_RS_00590	marC	Small neutral amino acid transporter SnatA, MarC family	COG:COG2095, COG:E, KEGG:K05595, RefSeq:WP_175680374.1, SO:0001217, UniParc:UPI00017B8887, UniRef:UniRef100_B4XNF6, UniRef:UniRef50_B4XNQ5, UniRef:UniRef90_B4XNQ5
contig_1	cds	128495	129082	-	BAMB_CEP0996_RS_00595	hisB	imidazoleglycerol-phosphate dehydratase HisB	COG:COG0131, COG:E, EC:4.2.1.19, GO:0000105, GO:0004424, GO:0005737, RefSeq:WP_006751804.1, SO:0001217, UniParc:UPI000059B5C0, UniRef:UniRef100_B1YRV7, UniRef:UniRef50_Q50504, UniRef:UniRef90_B2JHY3
contig_1	cds	129148	130221	-	BAMB_CEP0996_RS_00600	hisC	histidinol-phosphate transaminase	COG:COG0079, COG:E, EC:2.6.1.9, GO:0000105, GO:0004400, GO:0030170, KEGG:K00817, RefSeq:WP_175680373.1, SO:0001217, UniParc:UPI001588343D, UniRef:UniRef100_UPI001588343D, UniRef:UniRef50_Q845V2, UniRef:UniRef90_Q845V2
contig_1	cds	130343	131659	-	BAMB_CEP0996_RS_00605	hisD	Histidinol dehydrogenase	COG:COG0141, COG:E, EC:1.1.1.23, GO:0000105, GO:0004399, GO:0008270, GO:0051287, RefSeq:WP_175680372.1, SO:0001217, UniParc:UPI00158CA11E, UniRef:UniRef100_UPI00158CA11E, UniRef:UniRef50_Q9JYH8, UniRef:UniRef90_Q62GD9
contig_1	cds	131684	132337	-	BAMB_CEP0996_RS_00610	hisG	ATP phosphoribosyltransferase	COG:COG0040, COG:E, EC:2.4.2.17, GO:0000105, GO:0003879, GO:0005524, GO:0005737, KEGG:K00765, RefSeq:WP_006751807.1, SO:0001217, UniParc:UPI000059AE91, UniRef:UniRef100_B1YRV4, UniRef:UniRef50_A1K3M9, UniRef:UniRef90_Q845V4
contig_1	cds	132334	133683	-	BAMB_CEP0996_RS_00615	murA	UDP-N-acetylglucosamine 1-carboxyvinyltransferase	COG:COG0766, COG:M, EC:2.5.1.7, GO:0005737, GO:0007049, GO:0008360, GO:0008760, GO:0009252, GO:0019277, GO:0051301, GO:0071555, KEGG:K00790, RefSeq:WP_011655802.1, SO:0001217, UniParc:UPI000059B0DA, UniRef:UniRef100_Q0BIX2, UniRef:UniRef50_Q39K93, UniRef:UniRef90_Q39K93
contig_1	cds	133697	133936	-	BAMB_CEP0996_RS_00620	ibaG	Acid stress protein IbaG/YrbA, BolA-like family	COG:COG5007, COG:T, RefSeq:WP_006477131.1, SO:0001217, UniParc:UPI0000264973, UniRef:UniRef100_A0A0H2XRV4, UniRef:UniRef50_A0A0B6RV06, UniRef:UniRef90_A0A0B6RV06
contig_1	cds	133990	134835	-	BAMB_CEP0996_RS_00625	yadH	ABC-type multidrug transport system, permease component	COG:COG0842, COG:V, RefSeq:WP_011655801.1, SO:0001217, UniParc:UPI000059A6CE, UniRef:UniRef100_Q0BIX4, UniRef:UniRef50_A0A119QZG8, UniRef:UniRef90_A0A119QZG8
contig_1	cds	134832	135758	-	BAMB_CEP0996_RS_00630	ccmA	ABC-type multidrug transport system, ATPase component	COG:COG1131, COG:V, RefSeq:WP_012362928.1, SO:0001217, UniParc:UPI0000E8DE9A, UniRef:UniRef100_B1YRV0, UniRef:UniRef50_A0A377QI65, UniRef:UniRef90_A0A095K6A7
contig_1	cds	135949	136224	-	BAMB_CEP0996_RS_00635	mlaB	Binding protein subunit MlaB of the ABC-type intermembrane phospholipid transporter Mla, contains STAS domain	COG:COG3113, COG:M, RefSeq:WP_006751811.1, SO:0001217, UniParc:UPI000059ABFA, UniRef:UniRef100_Q0BIX6, UniRef:UniRef50_B2SZ67, UniRef:UniRef90_Q39K97
contig_1	cds	136221	136850	-	BAMB_CEP0996_RS_00640	mlaC	Periplasmic subunit MlaC of the ABC-type intermembrane phospholipid transporter Mla	COG:COG2854, COG:M, RefSeq:WP_175680371.1, SO:0001217, UniParc:UPI00158E57EC, UniRef:UniRef100_UPI00158E57EC, UniRef:UniRef50_A0A0G3EV20, UniRef:UniRef90_A0A2Z6TS60
contig_1	cds	136961	137926	-	BAMB_CEP0996_RS_00645	mlaA	Lipoprotein subunit MlaA of the ABC-type intermembrane phospholipid transporter Mla	COG:COG2853, COG:M, RefSeq:WP_175680370.1, SO:0001217, UniParc:UPI00158878B0, UniRef:UniRef100_UPI00158878B0, UniRef:UniRef50_A0A6J5AU16, UniRef:UniRef90_A0A833UGR4
contig_1	cds	137958	138521	-	BAMB_CEP0996_RS_00650	mlaD	outer membrane lipid asymmetry maintenance protein MlaD	SO:0001217, UniRef:UniRef50_A0A1N7RNI4, UniRef:UniRef90_A0A2S9MKI2
contig_1	cds	138552	139319	-	BAMB_CEP0996_RS_00655	mlaE	lipid asymmetry maintenance ABC transporter permease subunit MlaE	COG:COG0767, COG:M, RefSeq:WP_011655796.1, SO:0001217, UniParc:UPI000059B0D9, UniRef:UniRef100_A0A1B4NN41, UniRef:UniRef50_A0A7R9FU36, UniRef:UniRef90_A0A063B8H7
contig_1	cds	139316	140137	-	BAMB_CEP0996_RS_00660	mlaF	ATPase subunit MlaF of the ABC-type intermembrane phospholipid transporter Mla	COG:COG1127, COG:M, RefSeq:WP_011655795.1, SO:0001217, UniParc:UPI000059A6F6, UniRef:UniRef100_Q0BIY1, UniRef:UniRef50_A0A554W9I1, UniRef:UniRef90_A0A095W856
contig_1	cds	140222	141346	-	BAMB_CEP0996_RS_00665	thiE	thiamine phosphate synthase	COG:COG0352, COG:H, RefSeq:WP_175680369.1, SO:0001217, UniParc:UPI00158E2803, UniRef:UniRef100_UPI00158E2803, UniRef:UniRef50_A0A1N6E7K7, UniRef:UniRef90_B1YRU3
contig_1	cds	141343	142158	-	BAMB_CEP0996_RS_00670	thiG	Thiazole synthase	COG:COG2022, COG:H, EC:2.8.1.10, GO:0005737, GO:0009229, GO:1990107, RefSeq:WP_039322226.1, SO:0001217, UniParc:UPI000575445F, UniRef:UniRef100_A0A0B1YLB9, UniRef:UniRef50_Q9JXF5, UniRef:UniRef90_Q62GC6
contig_1	cds	142197	142394	-	BAMB_CEP0996_RS_00675	thiS	sulfur carrier protein ThiS	COG:COG2104, COG:H, RefSeq:WP_006762101.1, SO:0001217, UniParc:UPI0001713949, UniRef:UniRef100_B1YRU1, UniRef:UniRef50_A0A6J5GR83, UniRef:UniRef90_A0A106A1H0
contig_1	cds	142427	143563	-	BAMB_CEP0996_RS_00680	dadA	Glycine/D-amino acid oxidase (deaminating)	COG:COG0665, COG:E, RefSeq:WP_175680368.1, SO:0001217, UniParc:UPI00158EEED7, UniRef:UniRef100_UPI00158EEED7, UniRef:UniRef50_A0A0K1ZPL5, UniRef:UniRef90_A0A807ER60
contig_1	ncRNA-region	143798	143921	-			TPP riboswitch (THI element)	RFAM:RF00059, SO:0000035
contig_1	cds	144192	145961	+	BAMB_CEP0996_RS_00685	yddA	ABC-type uncharacterized transport system, permease and ATPase components	COG:COG4178, COG:R, RefSeq:WP_126227040.1, SO:0001217, UniParc:UPI000F80D313, UniRef:UniRef100_UPI000F80D313, UniRef:UniRef50_A0A378YMH2, UniRef:UniRef90_A2WDA9
contig_1	cds	146028	146576	-	BAMB_CEP0996_RS_00690	thpR	RNA 2',3'-cyclic phosphodiesterase	EC:3.1.4.58, KEGG:K01975, RefSeq:WP_175680367.1, SO:0001217, UniParc:UPI0015896353, UniRef:UniRef100_UPI0015896353, UniRef:UniRef50_A0A0H3KRX2, UniRef:UniRef90_A0A6H9SM06
contig_1	cds	146573	148075	-	BAMB_CEP0996_RS_00695	alsT	Na+/alanine symporter	COG:COG1115, COG:E, RefSeq:WP_175680366.1, SO:0001217, UniParc:UPI00158C6656, UniRef:UniRef100_UPI00158C6656, UniRef:UniRef50_A0A0F5K531, UniRef:UniRef90_A0A103Z6Q9
contig_1	cds	148385	149851	-	BAMB_CEP0996_RS_00700	gltD	NADPH-dependent glutamate synthase beta chain or related oxidoreductase	COG:COG0493, COG:ER, RefSeq:WP_012362916.1, SO:0001217, UniParc:UPI00017299E9, UniRef:UniRef100_B1YRT4, UniRef:UniRef50_A0A433MMI8, UniRef:UniRef90_B4E613
contig_1	cds	149937	154640	-	BAMB_CEP0996_RS_00705	gltB	glutamate synthase large subunit	COG:COG0070, COG:E, RefSeq:WP_175680365.1, SO:0001217, UniParc:UPI00158B9035, UniRef:UniRef100_UPI00158B9035, UniRef:UniRef50_A0A1I7Y4F9, UniRef:UniRef90_A0A0D5VBW3
contig_1	cds	154931	155644	-	BAMB_CEP0996_RS_00710	rAYT	REP element-mobilizing transposase RayT	COG:COG1943, COG:X, RefSeq:WP_006752972.1, SO:0001217, UniParc:UPI000059A931, UniRef:UniRef100_Q0BIZ3, UniRef:UniRef50_B1FXX1, UniRef:UniRef90_B4E611
contig_1	cds	155838	156569	+	BAMB_CEP0996_RS_00715	ompW	Outer membrane protein OmpW	COG:COG3047, COG:M, KEGG:K07275, RefSeq:WP_011655784.1, SO:0001217, UniParc:UPI000059A930, UniRef:UniRef100_Q0BIZ4, UniRef:UniRef50_A0A160FNL9, UniRef:UniRef90_A0A1B4NN58
contig_1	cds	156737	157501	-	BAMB_CEP0996_RS_00720	ugpQ	glycerophosphodiester phosphodiesterase	RefSeq:WP_175680364.1, SO:0001217, UniParc:UPI00158F0F87, UniRef:UniRef100_UPI00158F0F87, UniRef:UniRef50_P10908, UniRef:UniRef90_A0A0H3KI53
contig_1	cds	157530	158615	-	BAMB_CEP0996_RS_00725	ugpC	sn-glycerol-3-phosphate import ATP-binding protein UgpC	COG:COG3839, COG:G, EC:7.6.2.10, GO:0001407, GO:0005524, GO:0005886, GO:0008643, GO:0015430, RefSeq:WP_105834637.1, SO:0001217, UniParc:UPI000CFEF2BC, UniRef:UniRef100_UPI000CFEF2BC, UniRef:UniRef50_Q8UB29, UniRef:UniRef90_Q0BIZ6
contig_1	cds	158647	159492	-	BAMB_CEP0996_RS_00730	ugpE	sn-glycerol-3-phosphate ABC transporter permease UgpE	COG:COG0395, COG:G, RefSeq:WP_175680363.1, SO:0001217, UniParc:UPI00158A5FB8, UniRef:UniRef100_UPI00158A5FB8, UniRef:UniRef50_A0A4Q2UA30, UniRef:UniRef90_A0A1D7ZE50
contig_1	cds	159489	160379	-	BAMB_CEP0996_RS_00735	ugpA	sn-glycerol-3-phosphate ABC transporter permease UgpA	COG:COG1175, COG:G, RefSeq:WP_175680362.1, SO:0001217, UniParc:UPI001589FE9A, UniRef:UniRef100_UPI001589FE9A, UniRef:UniRef50_A0A0D6HJV2, UniRef:UniRef90_A0A0G3YXL1
contig_1	cds	160476	161810	-	BAMB_CEP0996_RS_00740	ugpB	sn-glycerol-3-phosphate ABC transporter substrate-binding protein UgpB	COG:COG1653, COG:G, KEGG:K05813, RefSeq:WP_175670245.1, SO:0001217, UniParc:UPI00158D4686, UniRef:UniRef100_UPI00158D4686, UniRef:UniRef50_P0AG81, UniRef:UniRef90_A0A0H3KRY2
contig_1	cds	161899	163107	-	BAMB_CEP0996_RS_00745	dgt	deoxyguanosinetriphosphate triphosphohydrolase	COG:COG0232, COG:F, SO:0001217, UniRef:UniRef50_Q7WR83, UniRef:UniRef90_A0A088URX4
contig_1	cds	163149	164228	-	BAMB_CEP0996_RS_00750	aroB	3-dehydroquinate synthase	COG:COG0337, COG:E, EC:4.2.3.4, GO:0000166, GO:0003856, GO:0005737, GO:0008652, GO:0009073, GO:0009423, GO:0046872, RefSeq:WP_175680361.1, SO:0001217, UniParc:UPI00158E9471, UniRef:UniRef100_UPI00158E9471, UniRef:UniRef50_B4E603, UniRef:UniRef90_B4E603
contig_1	cds	164225	164779	-	BAMB_CEP0996_RS_00755	aroK	Shikimate kinase	COG:COG0703, COG:E, EC:2.7.1.71, GO:0000287, GO:0004765, GO:0005524, GO:0005737, GO:0008652, GO:0009073, GO:0009423, GO:0016310, RefSeq:WP_011655776.1, SO:0001217, UniParc:UPI0000E26D49, UniRef:UniRef100_Q0BJ02, UniRef:UniRef50_Q62GA9, UniRef:UniRef90_Q62GA9
contig_1	cds	164820	166481	-	BAMB_CEP0996_RS_00760	pilQ	type IV pilus secretin PilQ	KEGG:K02666, SO:0001217, UniRef:UniRef50_A0A3N8IAQ7, UniRef:UniRef90_UPI00158F32B6
contig_1	cds	166478	167356	-	BAMB_CEP0996_RS_00765		Pilus assembly protein	RefSeq:WP_175680359.1, SO:0001217, UniParc:UPI00158D8A97, UniRef:UniRef100_UPI00158D8A97, UniRef:UniRef50_A4JAT2, UniRef:UniRef90_B1YRS1
contig_1	cds	167353	167985	-	BAMB_CEP0996_RS_00770		Fimbrial protein	RefSeq:WP_175680358.1, SO:0001217, UniParc:UPI00158D3B56, UniRef:UniRef100_UPI00158D3B56, UniRef:UniRef50_A0A063B3Z0, UniRef:UniRef90_B1FNU2
contig_1	cds	167982	168905	-	BAMB_CEP0996_RS_00775	comA	Competence protein ComA	RefSeq:WP_175680357.1, SO:0001217, UniParc:UPI001589AE3C, UniRef:UniRef100_UPI001589AE3C, UniRef:UniRef50_B4E5Z8, UniRef:UniRef90_B1YRR9
contig_1	cds	169126	171519	+	BAMB_CEP0996_RS_00780	mrcA	Membrane carboxypeptidase/penicillin-binding protein	COG:COG5009, COG:M, SO:0001217, UniRef:UniRef50_A0A853SVI1, UniRef:UniRef90_A0A132E0U7
contig_1	cds	171611	171937	-	BAMB_CEP0996_RS_00785	cyaY	iron donor protein CyaY	COG:COG1965, COG:P, GO:0005737, GO:0008199, GO:0016226, RefSeq:WP_175680356.1, SO:0001217, UniParc:UPI00158EA521, UniRef:UniRef100_UPI00158EA521, UniRef:UniRef50_B4E5Z6, UniRef:UniRef90_B4E5Z6
contig_1	cds	171977	172255	+	BAMB_CEP0996_RS_00790		Lipoprotein	RefSeq:WP_011655770.1, SO:0001217, UniParc:UPI0000E26D46, UniRef:UniRef100_Q0BJ09, UniRef:UniRef50_A0A0G3WQE7, UniRef:UniRef90_A0A2A4CE93
contig_1	cds	172337	173023	-	BAMB_CEP0996_RS_00795	msrQ	protein-methionine-sulfoxide reductase heme-binding subunit MsrQ	RefSeq:WP_175680355.1, SO:0001217, UniParc:UPI0015885155, UniRef:UniRef100_UPI0015885155, UniRef:UniRef50_A0A124PBV6, UniRef:UniRef90_A0A3N8B7Q1
contig_1	cds	173044	174039	-	BAMB_CEP0996_RS_00800	msrP	protein-methionine-sulfoxide reductase catalytic subunit MsrP	COG:C, COG:COG2041, EC:1.8.-.-, KEGG:K07147, RefSeq:WP_175680354.1, SO:0001217, UniParc:UPI00158C5840, UniRef:UniRef100_UPI00158C5840, UniRef:UniRef50_G8QMC2, UniRef:UniRef90_B4E5Z3
contig_1	cds	174198	175388	-	BAMB_CEP0996_RS_00805	ccsB	c-type cytochrome biogenesis protein CcsB	COG:COG0755, COG:O, RefSeq:WP_175670236.1, SO:0001217, UniParc:UPI00158C023F, UniRef:UniRef100_UPI00158C023F, UniRef:UniRef50_A0A1H9J5G9, UniRef:UniRef90_A0A3R9B8H5
contig_1	cds	175393	177612	-	BAMB_CEP0996_RS_00810	resB	Cytochrome c biogenesis protein ResB	COG:CO, COG:COG1333, RefSeq:WP_175680353.1, SO:0001217, UniParc:UPI00158BE48A, UniRef:UniRef100_UPI00158BE48A, UniRef:UniRef50_A0A6J5AUR3, UniRef:UniRef90_A0A0U4D4C1
contig_1	cds	177816	178469	-	BAMB_CEP0996_RS_00815	cytC553	Cytochrome c553	COG:C, COG:COG2863, RefSeq:WP_006758792.1, SO:0001217, UniParc:UPI000059B605, UniRef:UniRef100_Q0BJ14, UniRef:UniRef50_A0A1H7UWX0, UniRef:UniRef90_A0A1Z3YPY4
contig_1	cds	178687	179346	+	BAMB_CEP0996_RS_00820	yihA	ribosome biogenesis GTP-binding protein YihA/YsxC	COG:COG0218, COG:D, GO:0000917, GO:0005525, GO:0046872, RefSeq:WP_006752938.1, SO:0001217, UniParc:UPI0000599AD6, UniRef:UniRef100_Q0BJ15, UniRef:UniRef50_Q2SU58, UniRef:UniRef90_Q0BJ15
contig_1	ncRNA	179411	179493	-	BAMB_CEP0996_RS_00825	anti-hemB	Burkholderia RNA 7 (anti-hemB)	RFAM:RF02837, SO:0000655
contig_1	cds	179600	180598	+	BAMB_CEP0996_RS_00830	hemB	porphobilinogen synthase	COG:COG0113, COG:H, RefSeq:WP_175676513.1, SO:0001217, UniParc:UPI00158B8B32, UniRef:UniRef100_UPI00158B8B32, UniRef:UniRef50_A0A7S9CB89, UniRef:UniRef90_Q39KD7
contig_1	cds	180707	182542	-	BAMB_CEP0996_RS_00835	dsbD	Thiol:disulfide interchange protein DsbD	COG:COG4232, COG:O, EC:1.8.4.16, KEGG:K04084, RefSeq:WP_175680352.1, SO:0001217, UniParc:UPI00158A0225, UniRef:UniRef100_UPI00158A0225, UniRef:UniRef50_A0A1N6L8H8, UniRef:UniRef90_A0A3N7ZZV2
contig_1	cds	182535	182861	-	BAMB_CEP0996_RS_00840	cutA	Divalent cation tolerance protein CutA	COG:COG1324, COG:P, RefSeq:WP_105834651.1, SO:0001217, UniParc:UPI000D008FB7, UniRef:UniRef100_UPI000D008FB7, UniRef:UniRef50_A2WDD5, UniRef:UniRef90_A0A124SYB3
contig_1	cds	183062	183457	-	BAMB_CEP0996_RS_00845	rplQ	50S ribosomal protein L17	COG:COG0203, COG:J, GO:0003735, GO:0005840, GO:0006412, GO:1990904, RefSeq:WP_006477175.1, SO:0001217, UniParc:UPI000052D68A, UniRef:UniRef100_B1YRQ6, UniRef:UniRef50_Q1D747, UniRef:UniRef90_B2JI38
contig_1	cds	183594	184571	-	BAMB_CEP0996_RS_00850	rpoA	DNA-directed RNA polymerase subunit alpha	COG:COG0202, COG:K, EC:2.7.7.6, GO:0000428, GO:0003677, GO:0003899, GO:0005737, GO:0006351, GO:0046983, RefSeq:WP_006477176.1, SO:0001217, UniParc:UPI00002C2233, UniRef:UniRef100_B1YRQ5, UniRef:UniRef50_B2JI39, UniRef:UniRef90_B2JI39
contig_1	cds	184696	185319	-	BAMB_CEP0996_RS_00855	rpsD	30S ribosomal protein S4	COG:COG0522, COG:J, GO:0003735, GO:0006412, GO:0015935, GO:0019843, RefSeq:WP_006752934.1, SO:0001217, UniParc:UPI000156809A, UniRef:UniRef100_Q0BJ21, UniRef:UniRef50_P44373, UniRef:UniRef90_Q0BJ21
contig_1	cds	185476	185877	-	BAMB_CEP0996_RS_00860	rpsK	30S ribosomal protein S11	COG:COG0100, COG:J, GO:0003735, GO:0005840, GO:0006412, GO:0019843, GO:1990904, RefSeq:WP_004197937.1, SO:0001217, UniParc:UPI00002841B5, UniRef:UniRef100_B1YRQ3, UniRef:UniRef50_Q13TJ4, UniRef:UniRef90_Q13TJ4
contig_1	cds	185906	186271	-	BAMB_CEP0996_RS_00865	rpsM	30S ribosomal protein S13	COG:COG0099, COG:J, GO:0000049, GO:0003735, GO:0005840, GO:0006412, GO:0019843, GO:1990904, RefSeq:WP_006752933.1, SO:0001217, UniParc:UPI0000531BE6, UniRef:UniRef100_B1YRQ2, UniRef:UniRef50_P59753, UniRef:UniRef90_B4E5E3
contig_1	cds	186310	186426	-	BAMB_CEP0996_RS_00870	rpmJ	50S ribosomal protein L36	COG:COG0257, COG:J, GO:0003735, GO:0005840, GO:0006412, GO:1990904, RefSeq:WP_004199844.1, SO:0001217, UniParc:UPI0000311DAE, UniRef:UniRef100_B1YRQ1, UniRef:UniRef50_Q6CZZ1, UniRef:UniRef90_Q1LI59
contig_1	cds	186447	186665	-	BAMB_CEP0996_RS_00875	infA	translation initiation factor IF-1	GO:0003743, GO:0005737, GO:0019843, GO:0043022, RefSeq:WP_004521905.1, SO:0001217, UniParc:UPI00002D41ED, UniRef:UniRef100_Q1BRW9, UniRef:UniRef50_Q0K640, UniRef:UniRef90_Q0K640
contig_1	cds	186675	187952	-	BAMB_CEP0996_RS_00880	secY	preprotein translocase subunit SecY	COG:COG0201, COG:U, SO:0001217, UniParc:UPI00016D3AFC, UniRef:UniRef100_A0A0B1Y4N0, UniRef:UniRef50_A0A534CKD2, UniRef:UniRef90_F2LHU1
contig_1	cds	188067	188501	-	BAMB_CEP0996_RS_00885	rplO	50S ribosomal protein L15	COG:COG0200, COG:J, GO:0003735, GO:0005737, GO:0006412, GO:0015934, GO:0019843, RefSeq:WP_175680351.1, SO:0001217, UniParc:UPI00158E2D3A, UniRef:UniRef100_UPI00158E2D3A, UniRef:UniRef50_Q0VSI4, UniRef:UniRef90_B2JI46
contig_1	cds	188528	188710	-	BAMB_CEP0996_RS_00890	rpmD	50S ribosomal protein L30	COG:COG1841, COG:J, GO:0003735, GO:0005737, GO:0006412, GO:0015934, RefSeq:WP_006400644.1, SO:0001217, UniParc:UPI000052EAE1, UniRef:UniRef100_B1YRP7, UniRef:UniRef50_Q0K637, UniRef:UniRef90_B2T733
contig_1	cds	188726	189244	-	BAMB_CEP0996_RS_00895	rpsE	30S ribosomal protein S5	COG:COG0098, COG:J, GO:0003735, GO:0006412, GO:0015935, GO:0019843, RefSeq:WP_006752931.1, SO:0001217, UniParc:UPI00003A618C, UniRef:UniRef100_B1YRP6, UniRef:UniRef50_B4E5D7, UniRef:UniRef90_B4E5D7
contig_1	cds	189259	189624	-	BAMB_CEP0996_RS_00900	rplR	50S ribosomal protein L18	COG:COG0256, COG:J, GO:0003735, GO:0005737, GO:0005840, GO:0006412, GO:0019843, GO:1990904, RefSeq:WP_006477183.1, SO:0001217, UniParc:UPI0000265D08, UniRef:UniRef100_B1YRP5, UniRef:UniRef50_A9ADK9, UniRef:UniRef90_A9ADK9
contig_1	cds	189637	190167	-	BAMB_CEP0996_RS_00905	rplF	50S ribosomal protein L6	COG:COG0097, COG:J, GO:0003735, GO:0005840, GO:0006412, GO:0019843, GO:1990904, RefSeq:WP_006752930.1, SO:0001217, UniParc:UPI000059BF91, UniRef:UniRef100_Q0BJ31, UniRef:UniRef50_B7LRS1, UniRef:UniRef90_A9ADK8
contig_1	cds	190186	190581	-	BAMB_CEP0996_RS_00910	rpsH	30S ribosomal protein S8	COG:COG0096, COG:J, GO:0003735, GO:0005840, GO:0006412, GO:0019843, GO:1990904, RefSeq:WP_006477185.1, SO:0001217, UniParc:UPI000052DD49, UniRef:UniRef100_B1YRP3, UniRef:UniRef50_A6UZK2, UniRef:UniRef90_B2JI51
contig_1	cds	190596	190901	-	BAMB_CEP0996_RS_00915	rpsN	30S ribosomal protein S14	COG:COG0199, COG:J, GO:0003735, GO:0005840, GO:0006412, GO:0019843, GO:1990904, RefSeq:WP_006482884.1, SO:0001217, UniParc:UPI000052EC7A, UniRef:UniRef100_B1YRP2, UniRef:UniRef50_P46179, UniRef:UniRef90_Q0K632
contig_1	cds	190909	191448	-	BAMB_CEP0996_RS_00920	rplE	50S ribosomal protein L5	COG:COG0094, COG:J, GO:0000049, GO:0003735, GO:0005840, GO:0006412, GO:0019843, GO:1990904, KEGG:K02931, RefSeq:WP_006482882.1, SO:0001217, UniParc:UPI0000599ADE, UniRef:UniRef100_B1YRP1, UniRef:UniRef50_Q83PY9, UniRef:UniRef90_B2JI53
contig_1	cds	191465	191773	-	BAMB_CEP0996_RS_00925	rplX	50S ribosomal protein L24	COG:COG0198, COG:J, GO:0003735, GO:0005840, GO:0006412, GO:0019843, GO:1990904, RefSeq:WP_006477187.1, SO:0001217, UniParc:UPI00002C2232, UniRef:UniRef100_B1YRP0, UniRef:UniRef50_C4L7U1, UniRef:UniRef90_A9ADK4
contig_1	cds	191783	192151	-	BAMB_CEP0996_RS_00930	rplN	50S ribosomal protein L14	COG:COG0093, COG:J, GO:0003735, GO:0006412, GO:0015934, GO:0019843, KEGG:K02874, RefSeq:WP_006752929.1, SO:0001217, UniParc:UPI00003A6187, UniRef:UniRef100_B1YRN9, UniRef:UniRef50_A9ADK3, UniRef:UniRef90_A6T3J4
contig_1	cds	192462	192734	-	BAMB_CEP0996_RS_00935	rpsQ	30S ribosomal protein S17	GO:0003735, GO:0005840, GO:0006412, GO:0019843, GO:1990904, RefSeq:WP_006752928.1, SO:0001217, UniParc:UPI00003A6186, UniRef:UniRef100_B1YRN8, UniRef:UniRef50_B2T742, UniRef:UniRef90_B2T742
contig_1	cds	192731	192925	-	BAMB_CEP0996_RS_00940	rpmC	50S ribosomal protein L29	COG:COG0255, COG:J, GO:0003735, GO:0005840, GO:0006412, GO:1990904, RefSeq:WP_006400652.1, SO:0001217, UniParc:UPI000033E7ED, UniRef:UniRef100_B1YRN7, UniRef:UniRef50_Q0K627, UniRef:UniRef90_B2T743
contig_1	cds	192935	193351	-	BAMB_CEP0996_RS_00945	rplP	50S ribosomal protein L16	COG:COG0197, COG:J, GO:0000049, GO:0003735, GO:0005840, GO:0006412, GO:0019843, GO:1990904, RefSeq:WP_006752927.1, SO:0001217, UniParc:UPI000059BB5C, UniRef:UniRef100_B1YRD7, UniRef:UniRef50_B7J474, UniRef:UniRef90_Q1LI44
contig_1	cds	193354	194154	-	BAMB_CEP0996_RS_00950	rpsC	30S ribosomal protein S3	COG:COG0092, COG:J, GO:0003729, GO:0003735, GO:0005840, GO:0006412, GO:0019843, GO:1990904, KEGG:K02982, RefSeq:WP_006482899.1, SO:0001217, UniParc:UPI00002A36B9, UniRef:UniRef100_B1YRD6, UniRef:UniRef50_A6T3J8, UniRef:UniRef90_B2JI60
contig_1	cds	194166	194495	-	BAMB_CEP0996_RS_00955	rplV	50S ribosomal protein L22	COG:COG0091, COG:J, GO:0003735, GO:0006412, GO:0015934, GO:0019843, RefSeq:WP_004199272.1, SO:0001217, UniParc:UPI0000300D0F, UniRef:UniRef100_B1YRD5, UniRef:UniRef50_Q7MYF6, UniRef:UniRef90_B3R7R8
contig_1	cds	194508	194783	-	BAMB_CEP0996_RS_00960	rpsS	30S ribosomal protein S19	COG:COG0185, COG:J, GO:0003735, GO:0005737, GO:0006412, GO:0015935, GO:0019843, RefSeq:WP_004199273.1, SO:0001217, UniParc:UPI00002A2D48, UniRef:UniRef100_B1YRD4, UniRef:UniRef50_B7J471, UniRef:UniRef90_B2JI62
contig_1	cds	194794	195621	-	BAMB_CEP0996_RS_00965	rplB	50S ribosomal protein L2	COG:COG0090, COG:J, GO:0003735, GO:0006412, GO:0015934, GO:0016740, GO:0019843, RefSeq:WP_006482900.1, SO:0001217, UniParc:UPI000059A988, UniRef:UniRef100_B1YRD3, UniRef:UniRef50_Q3IF22, UniRef:UniRef90_Q62GK8
contig_1	cds	195624	195938	-	BAMB_CEP0996_RS_00970	rplW	50S ribosomal protein L23	COG:COG0089, COG:J, GO:0003735, GO:0005840, GO:0006412, GO:0019843, GO:1990904, RefSeq:WP_004199275.1, SO:0001217, UniParc:UPI00002841B4, UniRef:UniRef100_B1YRD2, UniRef:UniRef50_Q1LI39, UniRef:UniRef90_B2T749
contig_1	cds	195935	196555	-	BAMB_CEP0996_RS_00975	rplD	50S ribosomal protein L4	COG:COG0088, COG:J, GO:0003735, GO:0005840, GO:0006412, GO:0019843, GO:1990904, RefSeq:WP_006477192.1, SO:0001217, UniParc:UPI00003A669D, UniRef:UniRef100_B1YRD1, UniRef:UniRef50_Q1LI38, UniRef:UniRef90_A9ADJ4
contig_1	cds	196555	197205	-	BAMB_CEP0996_RS_00980	rplC	50S ribosomal protein L3	COG:COG0087, COG:J, GO:0003735, GO:0005840, GO:0006412, GO:0019843, GO:1990904, RefSeq:WP_006752926.1, SO:0001217, UniParc:UPI00016D3AE7, UniRef:UniRef100_Q0BJ46, UniRef:UniRef50_A9BPR8, UniRef:UniRef90_B2JIG6
contig_1	cds	197383	197694	-	BAMB_CEP0996_RS_00985	rpsJ	30S ribosomal protein S10	COG:COG0051, COG:J, GO:0000049, GO:0003735, GO:0005840, GO:0006412, GO:1990904, RefSeq:WP_004199280.1, SO:0001217, UniParc:UPI00003A669B, UniRef:UniRef100_B1YRC9, UniRef:UniRef50_Q2LQA2, UniRef:UniRef90_B2JIG7
contig_1	cds	197981	199171	-	BAMB_CEP0996_RS_00990	tuf	elongation factor Tu	GO:0003746, GO:0003924, GO:0005525, GO:0005737, GO:0097216, RefSeq:WP_011350666.1, SO:0001217, UniParc:UPI00002E1B9C, UniRef:UniRef100_Q1BRT3, UniRef:UniRef50_P33167, UniRef:UniRef90_P33167
contig_1	cds	199211	201313	-	BAMB_CEP0996_RS_00995	fusA	elongation factor G	COG:COG0480, COG:J, GO:0003746, GO:0003924, GO:0005525, GO:0005737, GO:0097216, RefSeq:WP_011655759.1, SO:0001217, UniParc:UPI000059BF93, UniRef:UniRef100_Q0BJ49, UniRef:UniRef50_Q9KUZ7, UniRef:UniRef90_Q39KH0
contig_1	cds	201437	201907	-	BAMB_CEP0996_RS_01000	rpsG	30S ribosomal protein S7	COG:COG0049, COG:J, GO:0000049, GO:0003735, GO:0006412, GO:0015935, GO:0019843, RefSeq:WP_006477195.1, SO:0001217, UniParc:UPI0000264971, UniRef:UniRef100_B1YRC6, UniRef:UniRef50_Q83ES8, UniRef:UniRef90_B2JIH0
contig_1	cds	202080	202460	-	BAMB_CEP0996_RS_01005	rpsL	30S ribosomal protein S12	COG:COG0048, COG:J, GO:0000049, GO:0003735, GO:0006412, GO:0015935, GO:0019843, KEGG:K02950, RefSeq:WP_006400662.1, SO:0001217, UniParc:UPI000052E3E7, UniRef:UniRef100_B1YRC5, UniRef:UniRef50_P14149, UniRef:UniRef90_B2JIH1
contig_1	cds	202689	204536	-	BAMB_CEP0996_RS_01010	recQ	DNA helicase RecQ	RefSeq:WP_105834652.1, SO:0001217, UniParc:UPI000CFEF7D2, UniRef:UniRef100_UPI000CFEF7D2, UniRef:UniRef50_B4E5B4, UniRef:UniRef90_B4E5B4
contig_1	cds	204778	209019	-	BAMB_CEP0996_RS_01015	rpoC	DNA-directed RNA polymerase subunit beta'	COG:COG0086, COG:K, EC:2.7.7.6, GO:0000287, GO:0000428, GO:0003677, GO:0003899, GO:0006351, GO:0008270, RefSeq:WP_006753596.1, SO:0001217, UniParc:UPI000059B33C, UniRef:UniRef100_B1YRC3, UniRef:UniRef50_A1VTF7, UniRef:UniRef90_B4E5B3
contig_1	cds	209041	213147	-	BAMB_CEP0996_RS_01020	rpoB	DNA-directed RNA polymerase subunit beta	COG:COG0085, COG:K, EC:2.7.7.6, GO:0000428, GO:0003677, GO:0003899, GO:0006351, GO:0032549, KEGG:K03043, RefSeq:WP_105834654.1, SO:0001217, UniParc:UPI000CFF388D, UniRef:UniRef100_UPI000CFF388D, UniRef:UniRef50_A6T3L3, UniRef:UniRef90_Q13TG2
contig_1	cds	213525	213899	-	BAMB_CEP0996_RS_01025	rplL	50S ribosomal protein L7/L12	COG:COG0222, COG:J, GO:0003735, GO:0005840, GO:0006412, GO:1990904, RefSeq:WP_006759674.1, SO:0001217, UniParc:UPI000059AE46, UniRef:UniRef100_B1YRC1, UniRef:UniRef50_A7I3U0, UniRef:UniRef90_B1YRC1
contig_1	cds	213963	214460	-	BAMB_CEP0996_RS_01030	rplJ	50S ribosomal protein L10	COG:COG0244, COG:J, GO:0005840, GO:0006412, GO:0070180, GO:1990904, RefSeq:WP_006753593.1, SO:0001217, UniParc:UPI00016D3C8E, UniRef:UniRef100_B1FK79, UniRef:UniRef50_Q39KH7, UniRef:UniRef90_Q39KH7
contig_1	cds	214768	215466	-	BAMB_CEP0996_RS_01035	rplA	50S ribosomal protein L1	COG:COG0081, COG:J, GO:0000049, GO:0003735, GO:0006412, GO:0006417, GO:0015934, GO:0019843, RefSeq:WP_006759673.1, SO:0001217, UniParc:UPI000059BCF7, UniRef:UniRef100_B1YRB9, UniRef:UniRef50_P10054, UniRef:UniRef90_B4E5A9
contig_1	cds	215467	215898	-	BAMB_CEP0996_RS_01040	rplK	50S ribosomal protein L11	COG:COG0080, COG:J, GO:0003735, GO:0005840, GO:0006412, GO:0070180, GO:1990904, KEGG:K02867, RefSeq:WP_006753591.1, SO:0001217, UniParc:UPI00003A6590, UniRef:UniRef100_B1YRB8, UniRef:UniRef50_P62441, UniRef:UniRef90_B1YRB8
contig_1	cds	216039	216596	-	BAMB_CEP0996_RS_01045	nusG	transcription termination/antitermination protein NusG	COG:COG0250, COG:K, KEGG:K02601, RefSeq:WP_006400672.1, SO:0001217, UniParc:UPI0000264B57, UniRef:UniRef100_A0A0H2XRZ1, UniRef:UniRef50_Q8KA65, UniRef:UniRef90_C5A9E5
contig_1	cds	216598	216978	-	BAMB_CEP0996_RS_01050	secE	preprotein translocase subunit SecE	COG:COG0690, COG:U, RefSeq:WP_006753590.1, SO:0001217, UniParc:UPI000059A490, UniRef:UniRef100_Q0BJ60, UniRef:UniRef50_A1TVT6, UniRef:UniRef90_Q0BJ60
contig_1	tRNA	217022	217097	-	BAMB_CEP0996_RS_01055	trnW	tRNA-Trp(cca)	SO:0000271
contig_1	cds	217157	218347	-	BAMB_CEP0996_RS_01060	tuf	elongation factor Tu	GO:0003746, GO:0003924, GO:0005525, GO:0005737, GO:0097216, RefSeq:WP_011350666.1, SO:0001217, UniParc:UPI00002E1B9C, UniRef:UniRef100_Q1BRT3, UniRef:UniRef50_P33167, UniRef:UniRef90_P33167
contig_1	tRNA	218412	218486	-	BAMB_CEP0996_RS_01065	trnT	tRNA-Thr(ggt)	SO:0000270
contig_1	tRNA	218512	218585	-	BAMB_CEP0996_RS_01070	trnG	tRNA-Gly(tcc)	SO:0000260
contig_1	tRNA	218629	218714	-	BAMB_CEP0996_RS_01075	trnY	tRNA-Tyr(gta)	SO:0000272
contig_1	rRNA	220910	221022	-	BAMB_CEP0996_RS_01080	rrf	5S ribosomal RNA	GO:0003735, GO:0005840, KEGG:K01985, RFAM:RF00001, SO:0000652
contig_1	rRNA	221175	224056	-	BAMB_CEP0996_RS_01085	rrl	23S ribosomal RNA	GO:0003735, GO:0005840, KEGG:K01980, RFAM:RF02541, SO:0001001
contig_1	tRNA	224344	224419	-	BAMB_CEP0996_RS_01090	trnA	tRNA-Ala(tgc)	SO:0000254
contig_1	tRNA	224461	224537	-	BAMB_CEP0996_RS_01095	trnI	tRNA-Ile(gat)	SO:0000263
contig_1	rRNA	224600	226132	-	BAMB_CEP0996_RS_01100	rrs	16S ribosomal RNA	GO:0003735, GO:0005840, KEGG:K01977, RFAM:RF00177, SO:0001000
contig_1	cds	226711	227976	-	BAMB_CEP0996_RS_01105		Lipolytic protein G-D-S-L family	RefSeq:WP_175680017.1, SO:0001217, UniParc:UPI0015890F74, UniRef:UniRef100_UPI0015890F74, UniRef:UniRef50_A0A063B9C0, UniRef:UniRef90_B1YRB3
contig_1	cds	228177	229175	+	BAMB_CEP0996_RS_01110	paaA	1,2-phenylacetyl-CoA epoxidase subunit A	COG:COG3396, COG:Q, EC:1.14.13.149, KEGG:K02609, RefSeq:WP_011655753.1, SO:0001217, UniParc:UPI000059B937, UniRef:UniRef100_Q0BJ64, UniRef:UniRef50_A0A0T5P6V9, UniRef:UniRef90_A2W5T7
contig_1	cds	229212	229496	+	BAMB_CEP0996_RS_01115	paaB	1,2-phenylacetyl-CoA epoxidase subunit B	COG:COG3460, COG:Q, KEGG:K02610, RefSeq:WP_006752453.1, SO:0001217, UniParc:UPI00003A6484, UniRef:UniRef100_A0A6P2GKL5, UniRef:UniRef50_A0A507ZU06, UniRef:UniRef90_A0A6P2GKL5
contig_1	cds	229507	230310	+	BAMB_CEP0996_RS_01120	paaC	phenylacetate-CoA oxygenase subunit PaaC	COG:COG3396, COG:Q, RefSeq:WP_175680018.1, SO:0001217, UniParc:UPI00158B5463, UniRef:UniRef100_UPI00158B5463, UniRef:UniRef50_A0A1I9YJ84, UniRef:UniRef90_A2W5T9
contig_1	cds	230336	230899	+	BAMB_CEP0996_RS_01125	paaJ	phenylacetate-CoA oxygenase subunit PaaJ	COG:COG2151, COG:O, RefSeq:WP_175680019.1, SO:0001217, UniParc:UPI00158F2CC4, UniRef:UniRef100_UPI00158F2CC4, UniRef:UniRef50_A0A2N1JMU9, UniRef:UniRef90_A0A0H3KI86
contig_1	cds	230902	231990	+	BAMB_CEP0996_RS_01130	paaK	Flavodoxin/ferredoxin--NADP reductase	COG:C, COG:COG1018, RefSeq:WP_011655750.1, SO:0001217, UniParc:UPI0000E26D44, UniRef:UniRef100_Q0BJ68, UniRef:UniRef50_A0A069BBX5, UniRef:UniRef90_A0A2X2RUH0
contig_1	cds	232121	232936	+	BAMB_CEP0996_RS_01135		DUF1835 domain-containing protein	RefSeq:WP_175680020.1, SO:0001217, UniParc:UPI00158BB67F, UniRef:UniRef100_UPI00158BB67F, UniRef:UniRef50_C5A908, UniRef:UniRef90_B1YRA7
contig_1	cds	232959	233564	+	BAMB_CEP0996_RS_01140	acrR	DNA-binding protein, AcrR family, includes nucleoid occlusion protein SlmA	COG:COG1309, COG:K, RefSeq:WP_011655748.1, SO:0001217, UniParc:UPI000059B8BD, UniRef:UniRef100_Q0BJ70, UniRef:UniRef50_A0A1L1P907, UniRef:UniRef90_A0A069B5Q4
contig_1	cds	233800	234447	+	BAMB_CEP0996_RS_01145	rimL	Protein N-acetyltransferase, RimJ/RimL family	COG:COG1670, COG:JO, RefSeq:WP_011655747.1, SO:0001217, UniParc:UPI0000599DE2, UniRef:UniRef100_Q0BJ71, UniRef:UniRef50_Q63PY7, UniRef:UniRef90_A0A3N8GZW2
contig_1	cds	234515	235039	-	BAMB_CEP0996_RS_01150	lrp	DNA-binding transcriptional regulator, Lrp family	COG:COG1522, COG:K, RefSeq:WP_011655746.1, SO:0001217, UniParc:UPI000059A9C8, UniRef:UniRef100_A0A2S5DXI6, UniRef:UniRef50_A0A106R504, UniRef:UniRef90_A0A106R504
contig_1	cds	235253	236350	+	BAMB_CEP0996_RS_01155	hppD	4-hydroxyphenylpyruvate dioxygenase	COG:COG3185, COG:ER, RefSeq:WP_175680021.1, SO:0001217, UniParc:UPI00158CFFB4, UniRef:UniRef100_UPI00158CFFB4, UniRef:UniRef50_Q5ZT84, UniRef:UniRef90_A0A069BBY1
contig_1	cds	236465	236656	-	BAMB_CEP0996_RS_01160		Outer membrane protein	RefSeq:WP_012362877.1, SO:0001217, UniParc:UPI0000E905E4, UniRef:UniRef100_B1YRA1, UniRef:UniRef50_A0A807ESY4, UniRef:UniRef90_A0A2S5DXP3
contig_1	cds	236977	240567	+	BAMB_CEP0996_RS_01165	iorA	TPP-dependent indolepyruvate ferredoxin oxidoreductase, alpha subunit	COG:C, COG:COG4231, RefSeq:WP_175680022.1, SO:0001217, UniParc:UPI00158D6F28, UniRef:UniRef100_UPI00158D6F28, UniRef:UniRef50_A0A6J5E540, UniRef:UniRef90_A0A498RNL8
contig_1	cds	240704	242974	-	BAMB_CEP0996_RS_01170	pta	Malic enzyme	COG:C, COG:COG0281, RefSeq:WP_105832052.1, SO:0001217, UniParc:UPI000CFF20C3, UniRef:UniRef100_UPI000CFF20C3, UniRef:UniRef50_P76558, UniRef:UniRef90_Q39KJ7
contig_1	cds	243435	244121	+	BAMB_CEP0996_RS_01175	pyrE	orotate phosphoribosyltransferase	COG:COG0461, COG:F, RefSeq:WP_006752465.1, SO:0001217, UniParc:UPI00003A6478, UniRef:UniRef100_A0A6P2GI67, UniRef:UniRef50_C5A900, UniRef:UniRef90_C5A900
contig_1	cds	244361	244963	+	BAMB_CEP0996_RS_01180		YbhB/YbcL family Raf kinase inhibitor-like protein	RefSeq:WP_175680023.1, SO:0001217, UniParc:UPI00158887C3, UniRef:UniRef100_UPI00158887C3, UniRef:UniRef50_A0A095P2Y6, UniRef:UniRef90_A0A2S9KYL7
contig_1	cds	245179	245751	+	BAMB_CEP0996_RS_01185		Flavodoxin family protein	RefSeq:WP_011655740.1, SO:0001217, UniParc:UPI000059B64C, UniRef:UniRef100_Q0BJ79, UniRef:UniRef50_A0A4P7KZN0, UniRef:UniRef90_A0A105DJ89
contig_1	cds	245952	246902	+	BAMB_CEP0996_RS_01190	argC	N-acetyl-gamma-glutamyl-phosphate reductase	COG:COG0002, COG:E, RefSeq:WP_012362872.1, SO:0001217, UniParc:UPI0000E905EE, UniRef:UniRef100_B1YR95, UniRef:UniRef50_Q8Y339, UniRef:UniRef90_A0A119Q533
contig_1	cds	247332	248765	+	BAMB_CEP0996_RS_01195		DUF2957 domain-containing protein	RefSeq:WP_175680024.1, SO:0001217, UniParc:UPI001588E38A, UniRef:UniRef100_UPI001588E38A, UniRef:UniRef50_A0A1X7FLS2, UniRef:UniRef90_A0A0U4BS59
contig_1	cds	248920	250161	+	BAMB_CEP0996_RS_01200		Lipoprotein	RefSeq:WP_165750732.1, SO:0001217, UniParc:UPI0013FD4A1C, UniRef:UniRef100_UPI0013FD4A1C, UniRef:UniRef50_A0A1B4FGJ0, UniRef:UniRef90_Q39KK3
contig_1	cds	250178	251011	+	BAMB_CEP0996_RS_01205	ompW	Outer membrane protein OmpW	COG:COG3047, COG:M, RefSeq:WP_175680025.1, SO:0001217, UniParc:UPI00158A8D42, UniRef:UniRef100_UPI00158A8D42, UniRef:UniRef50_A0A0G3ESA3, UniRef:UniRef90_A0A1B4HXS2
contig_1	ncRNA	251079	251138	-	BAMB_CEP0996_RS_01210	Betaproteobacteria_toxic_sRNA	Betaproteobacteria toxic small RNA	RFAM:RF02278, SO:0000655
contig_1	cds	251225	252145	-	BAMB_CEP0996_RS_01215		HTH lysR-type domain-containing protein	RefSeq:WP_175680026.1, SO:0001217, UniParc:UPI00158CE8A1, UniRef:UniRef100_UPI00158CE8A1, UniRef:UniRef50_A0A498RL17, UniRef:UniRef90_A0A498RL17
contig_1	cds	252243	253520	+	BAMB_CEP0996_RS_01220		Major facilitator superfamily MFS_1	RefSeq:WP_175680027.1, SO:0001217, UniParc:UPI00158D24AA, UniRef:UniRef100_UPI00158D24AA, UniRef:UniRef50_A0A1N7SAR2, UniRef:UniRef90_B1YR90
contig_1	cds	253593	254228	-	BAMB_CEP0996_RS_01225	rhtB	Threonine/homoserine/homoserine lactone efflux protein	COG:COG1280, COG:E, RefSeq:WP_175680028.1, SO:0001217, UniParc:UPI00158E5841, UniRef:UniRef100_UPI00158E5841, UniRef:UniRef50_A0A0M0EKA5, UniRef:UniRef90_B1YR89
contig_1	cds	254300	255169	-	BAMB_CEP0996_RS_01230	mmsB	3-hydroxyisobutyrate dehydrogenase or related beta-hydroxyacid dehydrogenase	COG:COG2084, COG:I, RefSeq:WP_126227000.1, SO:0001217, UniParc:UPI000F8014E2, UniRef:UniRef100_UPI000F8014E2, UniRef:UniRef50_A0A102NYS1, UniRef:UniRef90_Q39KK8
contig_1	cds	255267	256073	+	BAMB_CEP0996_RS_01235	pilT	Twitching motility protein PilT	RefSeq:WP_175680029.1, SO:0001217, UniParc:UPI001589F7AA, UniRef:UniRef100_UPI001589F7AA, UniRef:UniRef50_B1YR87, UniRef:UniRef90_B1YR87
contig_1	cds	256149	256382	-	BAMB_CEP0996_RS_01240		Exported protein	RefSeq:WP_175680030.1, SO:0001217, UniParc:UPI00158DAF71, UniRef:UniRef100_UPI00158DAF71, UniRef:UniRef50_A0A088U9N2, UniRef:UniRef90_A0A7T6VF50
contig_1	cds	256752	257957	+	BAMB_CEP0996_RS_01245		Macrolide-specific efflux protein macA,macrolide transporter subunit MacA,efflux transporter, RND family, MFP subunit,HlyD family secretion protein	RefSeq:WP_175680031.1, SO:0001217, UniParc:UPI00158B491D, UniRef:UniRef100_UPI00158B491D, UniRef:UniRef50_A0A0C2BIB1, UniRef:UniRef90_A0A498RLT0
contig_1	cds	257959	258666	+	BAMB_CEP0996_RS_01250	lolD	ABC-type lipoprotein export system, ATPase component	COG:COG1136, COG:M, SO:0001217, UniRef:UniRef50_A0A102PJN1, UniRef:UniRef90_A0A102PJN1
contig_1	cds	258685	259839	+	BAMB_CEP0996_RS_01255	lolC	ABC-type transport system involved in lipoprotein release, permease component LolC	COG:COG4591, COG:M, RefSeq:WP_175680032.1, SO:0001217, UniParc:UPI00158A485A, UniRef:UniRef100_UPI00158A485A, UniRef:UniRef50_B2JMQ1, UniRef:UniRef90_B1YR83
contig_1	cds	259848	261014	+	BAMB_CEP0996_RS_01260	lolC	ABC-type transport system involved in lipoprotein release, permease component LolC	COG:COG4591, COG:M, RefSeq:WP_105832041.1, SO:0001217, UniParc:UPI000CFE52A5, UniRef:UniRef100_UPI000CFE52A5, UniRef:UniRef50_A0A080M115, UniRef:UniRef90_A0A2X1ISH5
contig_1	cds	261028	262365	-	BAMB_CEP0996_RS_01265		Carotenoid cleavage dioxygenase or a related enzyme	COG:COG3670, COG:Q, RefSeq:WP_175680033.1, SO:0001217, UniParc:UPI00158D8099, UniRef:UniRef100_UPI00158D8099, UniRef:UniRef50_A0A7U5I8K1, UniRef:UniRef90_Q0BJ94
contig_1	cds	262362	263006	-	BAMB_CEP0996_RS_01270		DUF2239 domain-containing protein	RefSeq:WP_175680034.1, SO:0001217, UniParc:UPI00158B63D6, UniRef:UniRef100_UPI00158B63D6, UniRef:UniRef50_B4EEB2, UniRef:UniRef90_B1YR80
contig_1	cds	263305	264645	+	BAMB_CEP0996_RS_01275	uhpC	Sugar phosphate permease	COG:COG2271, COG:G, RefSeq:WP_175680035.1, SO:0001217, UniParc:UPI00158A3C70, UniRef:UniRef100_UPI00158A3C70, UniRef:UniRef50_K8XSV3, UniRef:UniRef90_A0A0H3KMY6
contig_1	cds	264708	266108	+	BAMB_CEP0996_RS_01280	gudD	L-alanine-DL-glutamate epimerase or related enzyme of enolase superfamily	COG:COG4948, COG:MR, RefSeq:WP_175680036.1, SO:0001217, UniParc:UPI00158EFC27, UniRef:UniRef100_UPI00158EFC27, UniRef:UniRef50_Q46915, UniRef:UniRef90_A0A2N9CKT1
contig_1	cds	266157	267149	-	BAMB_CEP0996_RS_01285		Arginase/agmatinase/formiminoglutamase	RefSeq:WP_175680037.1, SO:0001217, UniParc:UPI00158CE73F, UniRef:UniRef100_UPI00158CE73F, UniRef:UniRef50_A0A066YPY2, UniRef:UniRef90_B1YR75
contig_1	cds	267250	267909	+	BAMB_CEP0996_RS_01290		zf-CGNR domain-containing protein	SO:0001217, UniRef:UniRef50_A0A104MRX9, UniRef:UniRef90_B1YR74
contig_1	cds	268726	274695	+	BAMB_CEP0996_RS_01295	vgrG	Type VI secretion system tip protein VgrG	SO:0001217, UniRef:UniRef50_A0A0U4E2P2, UniRef:UniRef90_A0A0U4E2P2
contig_1	cds	274713	274976	+	BAMB_CEP0996_RS_01300		Phage protein	RefSeq:WP_175680039.1, SO:0001217, UniParc:UPI00158D3CFA, UniRef:UniRef100_UPI00158D3CFA, UniRef:UniRef50_A0A3P0P057, UniRef:UniRef90_A0A6P2PVW7
contig_1	tRNA	276097	276172	-	BAMB_CEP0996_RS_01305	trnA	tRNA-Ala(cgc)	SO:0000254
contig_1	cds	276239	276598	-	BAMB_CEP0996_RS_01310		Cytochrome c class I	RefSeq:WP_175680040.1, SO:0001217, UniParc:UPI00158D4ACB, UniRef:UniRef100_UPI00158D4ACB, UniRef:UniRef50_A0A6S7AU91, UniRef:UniRef90_B1FKT1
contig_1	cds	276595	277392	-	BAMB_CEP0996_RS_01315	osmY	Osmotically-inducible protein OsmY, contains BON domain	COG:COG2823, COG:M, RefSeq:WP_105832061.1, SO:0001217, UniParc:UPI000CFE8124, UniRef:UniRef100_UPI000CFE8124, UniRef:UniRef50_A0A6J5GK27, UniRef:UniRef90_A0A084DN14
contig_1	cds	277410	277994	-	BAMB_CEP0996_RS_01320	gmhA	Phosphoheptose isomerase	COG:COG0279, COG:G, RefSeq:WP_105832030.1, SO:0001217, UniParc:UPI000D008029, UniRef:UniRef100_UPI000D008029, UniRef:UniRef50_P0A0Y5, UniRef:UniRef90_B4EE87
contig_1	cds	278121	278549	-	BAMB_CEP0996_RS_01325	yraN	YraN family protein	KEGG:K07460, RefSeq:WP_175680145.1, SO:0001217, UniParc:UPI00158B29BE, UniRef:UniRef100_UPI00158B29BE, UniRef:UniRef50_A0A7Z7FG80, UniRef:UniRef90_B1YR70
contig_1	cds	278596	279486	+	BAMB_CEP0996_RS_01330	rsmI	16S rRNA (cytidine(1402)-2'-O)-methyltransferase	COG:COG0313, COG:J, EC:2.1.1.198, KEGG:K07056, RefSeq:WP_175680041.1, SO:0001217, UniParc:UPI00158F5FDF, UniRef:UniRef100_UPI00158F5FDF, UniRef:UniRef50_Q5P6Y4, UniRef:UniRef90_Q39KM4
contig_1	cds	279583	280194	-	BAMB_CEP0996_RS_01335	rlpA	Peptidoglycan lytic transglycosylase RlpA, contains C-terminal SPOR domain	COG:COG0797, COG:M, RefSeq:WP_175680042.1, SO:0001217, UniParc:UPI0015897EC2, UniRef:UniRef100_UPI0015897EC2, UniRef:UniRef50_A0A1B4MQE5, UniRef:UniRef90_A0A1B4MQE5
contig_1	cds	280853	281497	+	BAMB_CEP0996_RS_01340	gloB	Glyoxylase or a related metal-dependent hydrolase, beta-lactamase superfamily II	COG:COG0491, COG:R, RefSeq:WP_175680043.1, SO:0001217, UniParc:UPI001588A49F, UniRef:UniRef100_UPI001588A49F, UniRef:UniRef50_A0A2E9Y1R7, UniRef:UniRef90_A0A071MQV4
contig_1	cds	281494	282153	+	BAMB_CEP0996_RS_01345		Exonuclease	RefSeq:WP_011655707.1, SO:0001217, UniParc:UPI000059AE80, UniRef:UniRef100_Q0BJB4, UniRef:UniRef50_U3GEZ4, UniRef:UniRef90_A0A088U5V0
contig_1	cds	282245	282703	+	BAMB_CEP0996_RS_01350	lrp	DNA-binding transcriptional regulator, Lrp family	COG:COG1522, COG:K, RefSeq:WP_006401367.1, SO:0001217, UniParc:UPI00016D52EA, UniRef:UniRef100_A0A1B4HXN7, UniRef:UniRef50_A0A239SZ62, UniRef:UniRef90_A0A6J5C8Z0
contig_1	cds	282731	283945	-	BAMB_CEP0996_RS_01355		Cation diffusion facilitator family transporter	KEGG:K13283, SO:0001217, UniRef:UniRef50_A0A346BGY9, UniRef:UniRef90_A4JAF5
contig_1	cds	284126	284473	-	BAMB_CEP0996_RS_01360	hns	DNA-binding protein H-NS	COG:COG2916, COG:K, SO:0001217, UniRef:UniRef50_A0A8E0GFG0, UniRef:UniRef90_A2VU80
contig_1	cds	284775	285434	-	BAMB_CEP0996_RS_01365		Pyridoxamine 5'-phosphate oxidase-related FMN-binding	EC:1.14.99.58, KEGG:K07226, RefSeq:WP_175680045.1, SO:0001217, UniParc:UPI00158A7EAB, UniRef:UniRef100_UPI00158A7EAB, UniRef:UniRef50_Q63PU0, UniRef:UniRef90_B1YR62
contig_1	cds	285730	286944	+	BAMB_CEP0996_RS_01370	fucP	Fucose permease	COG:COG0738, COG:G, RefSeq:WP_175680046.1, SO:0001217, UniParc:UPI00158F0C74, UniRef:UniRef100_UPI00158F0C74, UniRef:UniRef50_A0A833UVV6, UniRef:UniRef90_A0A833UVV6
contig_1	cds	287065	288207	-	BAMB_CEP0996_RS_01375	livK	ABC-type branched-chain amino acid transport system, periplasmic component	COG:COG0683, COG:E, RefSeq:WP_126226979.1, SO:0001217, UniParc:UPI000F8079F4, UniRef:UniRef100_UPI000F8079F4, UniRef:UniRef50_A0A063B956, UniRef:UniRef90_A0A063B956
contig_1	cds	288659	289738	-	BAMB_CEP0996_RS_01380	yrpB	NAD(P)H-dependent flavin oxidoreductase YrpB, nitropropane dioxygenase family	COG:COG2070, COG:R, RefSeq:WP_175680047.1, SO:0001217, UniParc:UPI00158C2D98, UniRef:UniRef100_UPI00158C2D98, UniRef:UniRef50_B1G3H3, UniRef:UniRef90_A0A0H3KIS9
contig_1	cds	290010	290702	+	BAMB_CEP0996_RS_01385		Carboxymethylenebutenolidase	RefSeq:WP_126226977.1, SO:0001217, UniParc:UPI000F80DDE4, UniRef:UniRef100_UPI000F80DDE4, UniRef:UniRef50_A0A069BC12, UniRef:UniRef90_Q0BJC2
contig_1	cds	290788	292266	+	BAMB_CEP0996_RS_01390	gatA	Asp-tRNAAsn/Glu-tRNAGln amidotransferase A subunit or related amidase	COG:COG0154, COG:J, RefSeq:WP_175680048.1, SO:0001217, UniParc:UPI00158B0573, UniRef:UniRef100_UPI00158B0573, UniRef:UniRef50_B1G3H6, UniRef:UniRef90_A0A2X1GUE7
contig_1	cds	292363	293193	-	BAMB_CEP0996_RS_01395	metF	methylenetetrahydrofolate reductase [NAD(P)H]	COG:COG0685, COG:E, RefSeq:WP_011655698.1, SO:0001217, UniParc:UPI000059A70F, UniRef:UniRef100_Q0BJC4, UniRef:UniRef50_A0A3N1WZV1, UniRef:UniRef90_A0A088U4Y4
contig_1	cds	293218	293571	-	BAMB_CEP0996_RS_01400	yvlD	DUF360 domain-containing protein	COG:COG1950, COG:S, RefSeq:WP_006477367.1, SO:0001217, UniParc:UPI00002B333F, UniRef:UniRef100_A0A0H2XU56, UniRef:UniRef50_G0AE00, UniRef:UniRef90_A0A063B953
contig_1	cds	293727	295145	-	BAMB_CEP0996_RS_01405	ahcY	adenosylhomocysteinase	COG:COG0499, COG:H, EC:3.13.2.1, GO:0004013, GO:0005737, GO:0006730, RefSeq:WP_011655697.1, SO:0001217, UniParc:UPI000059BACC, UniRef:UniRef100_Q0BJC6, UniRef:UniRef50_P28183, UniRef:UniRef90_B2JIP4
contig_1	ncRNA-region	295180	295295	-			S-adenosyl-L-homocysteine riboswitch	RFAM:RF01057, SO:0000035
contig_1	cds	295524	296534	+	BAMB_CEP0996_RS_01410		FRG domain-containing protein	RefSeq:WP_175680049.1, SO:0001217, UniParc:UPI00158BF941, UniRef:UniRef100_UPI00158BF941, UniRef:UniRef50_A0A370NB00, UniRef:UniRef90_B1FL09
contig_1	cds	296534	297160	+	BAMB_CEP0996_RS_01415	fliL	Flagellar basal body-associated protein FliL	RefSeq:WP_175680050.1, SO:0001217, UniParc:UPI001588E815, UniRef:UniRef100_UPI001588E815, UniRef:UniRef50_A0A0D0FSP5, UniRef:UniRef90_B1FL10
contig_1	cds	297189	297923	-	BAMB_CEP0996_RS_01420	fliA	flagellar biosynthesis sigma factor	RefSeq:WP_006760814.1, SO:0001217, UniParc:UPI00017146CF, UniRef:UniRef100_B1YR52, UniRef:UniRef50_A0A0A1F940, UniRef:UniRef90_B1YR52, VFDB:VFC0204, VFDB:VFG002519
contig_1	cds	297938	298756	-	BAMB_CEP0996_RS_01425	flhG	MinD-like ATPase FlhG/YlxH, activator of the FlhF-type GTPase	COG:COG0455, COG:DN, RefSeq:WP_126226974.1, SO:0001217, UniParc:UPI000F7FD1E5, UniRef:UniRef100_UPI000F7FD1E5, UniRef:UniRef50_A0A498RNS5, UniRef:UniRef90_A0A498RNS5
contig_1	cds	298749	300527	-	BAMB_CEP0996_RS_01430	flhF	flagellar biosynthesis protein FlhF	RefSeq:WP_175680051.1, SO:0001217, UniParc:UPI00158E65CA, UniRef:UniRef100_UPI00158E65CA, UniRef:UniRef50_Q63PS9, UniRef:UniRef90_A0A2S9KU69
contig_1	cds	300524	302626	-	BAMB_CEP0996_RS_01435	flhA	flagellar biosynthesis protein FlhA	COG:COG1298, COG:N, KEGG:K02400, RefSeq:WP_165750706.1, SO:0001217, UniParc:UPI0013FE280F, UniRef:UniRef100_UPI0013FE280F, UniRef:UniRef50_P57335, UniRef:UniRef90_A8EH13, VFDB:VFC0204, VFDB:VFG002522
contig_1	cds	302623	303822	-	BAMB_CEP0996_RS_01440	flhB	flagellar biosynthesis protein FlhB	COG:COG1377, COG:N, RefSeq:WP_126226971.1, SO:0001217, UniParc:UPI000F809051, UniRef:UniRef100_UPI000F809051, UniRef:UniRef50_B2T7B1, UniRef:UniRef90_A0A498RQ05
contig_1	cds	304099	304479	-	BAMB_CEP0996_RS_01445		DUF805 domain-containing protein	RefSeq:WP_012362832.1, SO:0001217, UniParc:UPI0000E9109E, UniRef:UniRef100_B1YQV0, UniRef:UniRef50_B1YQV0, UniRef:UniRef90_B1YQV0
contig_1	cds	304841	305338	-	BAMB_CEP0996_RS_01450		3-dmu-9-3-mt domain-containing protein	RefSeq:WP_011655690.1, SO:0001217, UniParc:UPI000059ABED, UniRef:UniRef100_Q0BJD3, UniRef:UniRef50_A0A822IIT2, UniRef:UniRef90_A0A495YI83
contig_1	cds	305513	306745	-	BAMB_CEP0996_RS_01455		PF11925 family protein	RefSeq:WP_175680052.1, SO:0001217, UniParc:UPI0015894657, UniRef:UniRef100_UPI0015894657, UniRef:UniRef50_A0A1B4HPS1, UniRef:UniRef90_B1FNW6
contig_1	cds	306762	307265	-	BAMB_CEP0996_RS_01460		DUF2844 domain-containing protein	RefSeq:WP_175680053.1, SO:0001217, UniParc:UPI00158BB1CD, UniRef:UniRef100_UPI00158BB1CD, UniRef:UniRef50_A0A6J5E3N4, UniRef:UniRef90_Q39KP8
contig_1	cds	307553	308284	-	BAMB_CEP0996_RS_01465	cheZ	protein phosphatase CheZ	COG:COG3143, COG:NT, RefSeq:WP_011655687.1, SO:0001217, UniParc:UPI000059B5F5, UniRef:UniRef100_Q0BJD6, UniRef:UniRef50_A9AD42, UniRef:UniRef90_Q39KP9
contig_1	cds	308286	308681	-	BAMB_CEP0996_RS_01470	cheY	chemotaxis protein CheY	COG:COG0745, COG:TK, RefSeq:WP_006754880.1, SO:0001217, UniParc:UPI00003A561D, UniRef:UniRef100_A2VU61, UniRef:UniRef50_Q51455, UniRef:UniRef90_A0A095WEA8, VFDB:VFC0204, VFDB:VFG002525
contig_1	cds	308749	309840	-	BAMB_CEP0996_RS_01475	cheB1	Protein-glutamate methylesterase/protein-glutamine glutaminase 1	EC:3.1.1.61, EC:3.5.1.44, GO:0000156, GO:0005737, GO:0006482, GO:0006935, GO:0008984, GO:0018277, GO:0050568, RefSeq:WP_175680054.1, SO:0001217, UniParc:UPI00158D4C67, UniRef:UniRef100_UPI00158D4C67, UniRef:UniRef50_Q8XQ83, UniRef:UniRef90_Q62G12
contig_1	cds	309837	310598	-	BAMB_CEP0996_RS_01480	cheD	chemoreceptor glutamine deamidase CheD	COG:COG1871, COG:T, EC:3.5.1.44, GO:0006935, GO:0050568, RefSeq:WP_175680055.1, SO:0001217, UniParc:UPI00158D47BF, UniRef:UniRef100_UPI00158D47BF, UniRef:UniRef50_Q1BRL1, UniRef:UniRef90_Q39KQ2
contig_1	cds	310595	311572	-	BAMB_CEP0996_RS_01485	cheR	Methylase of chemotaxis methyl-accepting proteins	COG:COG1352, COG:T, RefSeq:WP_126226967.1, SO:0001217, UniParc:UPI000F801C9B, UniRef:UniRef100_UPI000F801C9B, UniRef:UniRef50_A0A8H2LSG4, UniRef:UniRef90_A0A833PM56
contig_1	cds	311576	313510	-	BAMB_CEP0996_RS_01490		Methyl-accepting chemotaxis sensory transducer	RefSeq:WP_175680056.1, SO:0001217, UniParc:UPI001589C02E, UniRef:UniRef100_UPI001589C02E, UniRef:UniRef50_A0A0G3EY64, UniRef:UniRef90_B1YQU1
contig_1	cds	313548	314063	-	BAMB_CEP0996_RS_01495	cheW	chemotaxis protein CheW	COG:COG0835, COG:T, RefSeq:WP_105833970.1, SO:0001217, UniParc:UPI000D01045A, UniRef:UniRef100_UPI000D01045A, UniRef:UniRef50_P06110, UniRef:UniRef90_A0A087NN69, VFDB:VFC0204, VFDB:VFG002530
contig_1	cds	314112	316343	-	BAMB_CEP0996_RS_01500	cheA	chemotaxis protein CheA	RefSeq:WP_175680057.1, SO:0001217, UniParc:UPI00158B9678, UniRef:UniRef100_UPI00158B9678, UniRef:UniRef50_A0A2U1CSL2, UniRef:UniRef90_A0A088USU3
contig_1	cds	316377	316754	-	BAMB_CEP0996_RS_01505	ompR	DNA-binding response regulator, OmpR family, contains REC and winged-helix (wHTH) domain	COG:COG0745, COG:TK, RefSeq:WP_175680058.1, SO:0001217, UniParc:UPI00158BA3E5, UniRef:UniRef100_UPI00158BA3E5, UniRef:UniRef50_A0A239SYR5, UniRef:UniRef90_A0A0H3KIU7
contig_1	cds	316934	317953	-	BAMB_CEP0996_RS_01510	motB	flagellar motor protein MotB	COG:COG1360, COG:N, RefSeq:WP_175680059.1, SO:0001217, UniParc:UPI00158AF6B2, UniRef:UniRef100_UPI00158AF6B2, UniRef:UniRef50_C6XBY1, UniRef:UniRef90_A0A7C9FWQ6
contig_1	cds	317967	318827	-	BAMB_CEP0996_RS_01515	motA	flagellar motor protein MotA	COG:COG1291, COG:N, RefSeq:WP_006755770.1, SO:0001217, UniParc:UPI0000E91040, UniRef:UniRef100_B1FRF7, UniRef:UniRef50_P09348, UniRef:UniRef90_A0A069B9K4, VFDB:VFC0204, VFDB:VFG002534
contig_1	cds	319007	319561	-	BAMB_CEP0996_RS_01520	flhC	flagellar transcriptional regulator FlhC	KEGG:K02402, RefSeq:WP_011655680.1, SO:0001217, UniParc:UPI0000599D07, UniRef:UniRef100_Q0BJE7, UniRef:UniRef50_D5W6H7, UniRef:UniRef90_A0A498RL65
contig_1	cds	319657	319977	-	BAMB_CEP0996_RS_01525	flhD	flagellar transcriptional regulator FlhD	RefSeq:WP_006751074.1, SO:0001217, UniParc:UPI000059A23E, UniRef:UniRef100_B1TA34, UniRef:UniRef50_A4JAC3, UniRef:UniRef90_A4JAC3
contig_1	cds	320645	321709	+	BAMB_CEP0996_RS_01530	rfaB	Glycosyltransferase involved in cell wall bisynthesis	COG:COG0438, COG:M, RefSeq:WP_006751073.1, SO:0001217, UniParc:UPI000059B0C0, UniRef:UniRef100_Q0BJE9, UniRef:UniRef50_Q39KR2, UniRef:UniRef90_Q39KR2
contig_1	cds	321813	322109	-	BAMB_CEP0996_RS_01535		DNA-binding protein Bv3F	RefSeq:WP_175680146.1, SO:0001217, UniParc:UPI00158D08F8, UniRef:UniRef100_UPI00158D08F8, UniRef:UniRef50_C5A8U8, UniRef:UniRef90_Q39KR3
contig_1	cds	322408	323148	+	BAMB_CEP0996_RS_01540	aqpZ	aquaporin Z	COG:COG0580, COG:G, RefSeq:WP_175680060.1, SO:0001217, UniParc:UPI00158F445F, UniRef:UniRef100_UPI00158F445F, UniRef:UniRef50_G0A364, UniRef:UniRef90_A0A0D0GID7
contig_1	cds	323254	324087	-	BAMB_CEP0996_RS_01545	cof	Hydroxymethylpyrimidine pyrophosphatase and other HAD family phosphatases	COG:COG0561, COG:HR, RefSeq:WP_012362821.1, SO:0001217, UniParc:UPI0000E90FD8, UniRef:UniRef100_Q0BJF2, UniRef:UniRef50_A2W606, UniRef:UniRef90_A2W606
contig_1	cds	324344	325225	-	BAMB_CEP0996_RS_01550	badF	BadF-type ATPase, related to human N-acetylglucosamine kinase	COG:COG2971, COG:G, EC:2.7.1.8, KEGG:K18676, RefSeq:WP_175680061.1, SO:0001217, UniParc:UPI00158E292A, UniRef:UniRef100_UPI00158E292A, UniRef:UniRef50_A0A1X1PCL0, UniRef:UniRef90_A0A1X1PCL0
contig_1	cds	325367	325972	+	BAMB_CEP0996_RS_01555	tag	3-methyladenine DNA glycosylase Tag	COG:COG2818, COG:L, RefSeq:WP_011655676.1, SO:0001217, UniParc:UPI000059AE2A, UniRef:UniRef100_Q0BJF4, UniRef:UniRef50_A0A833Q891, UniRef:UniRef90_A0A1X1PCF6
contig_1	cds	326224	326436	-	BAMB_CEP0996_RS_01560	rpsU	30S ribosomal protein S21	COG:COG0828, COG:J, RefSeq:WP_006401410.1, SO:0001217, UniParc:UPI00000AFB04, UniRef:UniRef100_A0A0H2XU68, UniRef:UniRef50_Q5F506, UniRef:UniRef90_A0A1N6EFC6
contig_1	cds	326978	327802	+	BAMB_CEP0996_RS_01565		flagellin domain-containing protein	RefSeq:WP_012362818.1, SO:0001217, UniParc:UPI0000E90D6D, UniRef:UniRef100_B1YQS6, UniRef:UniRef50_A0A2Z6TN45, UniRef:UniRef90_Q0BJF6
contig_1	cds	327990	329411	+	BAMB_CEP0996_RS_01570		Flagellar hook-associated protein 2	RefSeq:WP_175661379.1, SO:0001217, UniParc:UPI00158D0908, UniRef:UniRef100_UPI00158D0908, UniRef:UniRef50_A0A119U1E2, UniRef:UniRef90_A0A6H9SJ98
contig_1	cds	329447	329743	+	BAMB_CEP0996_RS_01575	fliT	Flagellar protein FliT	RefSeq:WP_011655674.1, SO:0001217, UniParc:UPI000059BAE4, UniRef:UniRef100_Q0BJF8, UniRef:UniRef50_Q0BJF8, UniRef:UniRef90_Q0BJF8
contig_1	cds	329889	332153	-	BAMB_CEP0996_RS_01580		Tetratricopeptide TPR_2 repeat protein	RefSeq:WP_175680062.1, SO:0001217, UniParc:UPI00158C5505, UniRef:UniRef100_UPI00158C5505, UniRef:UniRef50_A2W615, UniRef:UniRef90_B1YQS3
contig_1	cds	332150	334636	-	BAMB_CEP0996_RS_01585		protein O-GlcNAc transferase	RefSeq:WP_175680063.1, SO:0001217, UniParc:UPI00158AB52E, UniRef:UniRef100_UPI00158AB52E, UniRef:UniRef50_B1YQS2, UniRef:UniRef90_B1YQS2
contig_1	cds	334633	337134	-	BAMB_CEP0996_RS_01590		protein O-GlcNAc transferase	RefSeq:WP_175680064.1, SO:0001217, UniParc:UPI0015889ABD, UniRef:UniRef100_UPI0015889ABD, UniRef:UniRef50_A0A1H4G3U0, UniRef:UniRef90_B1YQS1
contig_1	cds	337147	338352	-	BAMB_CEP0996_RS_01595		Putative methyltransferase	RefSeq:WP_175680065.1, SO:0001217, UniParc:UPI00158D18C8, UniRef:UniRef100_UPI00158D18C8, UniRef:UniRef50_A0A1F7LKF7, UniRef:UniRef90_Q0BJG2
contig_1	cds	338349	339290	-	BAMB_CEP0996_RS_01600		UDP-glucuronate decarboxylase	RefSeq:WP_175661374.1, SO:0001217, UniParc:UPI00158D9E08, UniRef:UniRef100_UPI00158D9E08, UniRef:UniRef50_A0A8J3G198, UniRef:UniRef90_A0A1B4PN20
contig_1	cds	339287	341083	-	BAMB_CEP0996_RS_01605		protein O-GlcNAc transferase	RefSeq:WP_175680066.1, SO:0001217, UniParc:UPI00158AF95C, UniRef:UniRef100_UPI00158AF95C, UniRef:UniRef50_A0A808JWT5, UniRef:UniRef90_B1YQR8
contig_1	cds	341487	342272	+	BAMB_CEP0996_RS_01610		Class I SAM-dependent methyltransferase	RefSeq:WP_006751057.1, SO:0001217, UniParc:UPI00016D4156, UniRef:UniRef100_B1FCU9, UniRef:UniRef50_A1TVF6, UniRef:UniRef90_Q0BJG5
contig_1	cds	342269	343654	+	BAMB_CEP0996_RS_01615		FAD dependent oxidoreductase	RefSeq:WP_175680067.1, SO:0001217, UniParc:UPI0015893854, UniRef:UniRef100_UPI0015893854, UniRef:UniRef50_A0A2Z6TH05, UniRef:UniRef90_Q0BJG6
contig_1	cds	343660	344367	+	BAMB_CEP0996_RS_01620	wbqC	WbqC family protein	RefSeq:WP_126226952.1, SO:0001217, UniParc:UPI000F810278, UniRef:UniRef100_UPI000F810278, UniRef:UniRef50_A0A427Q875, UniRef:UniRef90_Q0BJG7
contig_1	cds	344376	345026	+	BAMB_CEP0996_RS_01625		SAM-binding motif containing protein	RefSeq:WP_175680068.1, SO:0001217, UniParc:UPI00158D5448, UniRef:UniRef100_UPI00158D5448, UniRef:UniRef50_A0A7W8KJY6, UniRef:UniRef90_Q0BJG8
contig_1	cds	345087	346295	+	BAMB_CEP0996_RS_01630	rffA	dTDP-4-amino-4,6-dideoxygalactose transaminase	EC:2.6.1.59, KEGG:K02805, RefSeq:WP_175680069.1, SO:0001217, UniParc:UPI00158CF254, UniRef:UniRef100_UPI00158CF254, UniRef:UniRef50_A0A5C1DIX9, UniRef:UniRef90_A0A6H9SJ37
contig_1	cds	346292	349078	+	BAMB_CEP0996_RS_01635		Glycosyl transferase	RefSeq:WP_175680070.1, SO:0001217, UniParc:UPI00158B184B, UniRef:UniRef100_UPI00158B184B, UniRef:UniRef50_A2W623, UniRef:UniRef90_Q0BJH0
contig_1	cds	349285	350373	-	BAMB_CEP0996_RS_01640		hypothetical protein	RefSeq:WP_175680071.1, SO:0001217, UniParc:UPI00158DB31B, UniRef:UniRef100_UPI00158DB31B, UniRef:UniRef50_UPI000976F018, UniRef:UniRef90_UPI00158DB31B
contig_1	cds	350904	351911	-	BAMB_CEP0996_RS_01645		DUF4062 domain-containing protein	RefSeq:WP_175680072.1, SO:0001217, UniParc:UPI00158964D9, UniRef:UniRef100_UPI00158964D9, UniRef:UniRef50_A0A2N7WJQ9, UniRef:UniRef90_UPI00158964D9
contig_1	cds	352302	352757	-	BAMB_CEP0996_RS_01650		Endonuclease	SO:0001217, UniRef:UniRef50_A0A0U3AF51, UniRef:UniRef90_UPI00158ED366
contig_1	tRNA	354525	354600	-	BAMB_CEP0996_RS_01655	trnR	tRNA-Arg(ccg)	SO:0001036
contig_1	cds	354853	355761	+	BAMB_CEP0996_RS_01660		Cytochrome C	RefSeq:WP_175680076.1, SO:0001217, UniParc:UPI001589808B, UniRef:UniRef100_UPI001589808B, UniRef:UniRef50_A9HY91, UniRef:UniRef90_A0A0G3WNM4
contig_1	cds	355850	357937	-	BAMB_CEP0996_RS_01665	uvrD	Superfamily I DNA or RNA helicase	COG:COG0210, COG:L, EC:5.6.2.4, KEGG:K03656, RefSeq:WP_175680077.1, SO:0001217, UniParc:UPI00158A78A6, UniRef:UniRef100_UPI00158A78A6, UniRef:UniRef50_Q2STJ5, UniRef:UniRef90_U2G074
contig_1	cds	358218	358940	+	BAMB_CEP0996_RS_01670	tesA	Lysophospholipase L1 or related esterase Includes spore coat protein LipC/YcsK	COG:COG2755, COG:DI, RefSeq:WP_175680078.1, SO:0001217, UniParc:UPI00158DFBF5, UniRef:UniRef100_UPI00158DFBF5, UniRef:UniRef50_Q39KT6, UniRef:UniRef90_Q39KT6
contig_1	cds	359337	360362	+	BAMB_CEP0996_RS_01675	mviM	putative dehydrogenase	COG:COG0673, COG:R, SO:0001217, UniRef:UniRef50_W0VBK4, UniRef:UniRef90_A0A1V6KYT5
contig_1	cds	360587	360955	+	BAMB_CEP0996_RS_01680		Lipoprotein	RefSeq:WP_105831297.1, SO:0001217, UniParc:UPI000D00B06F, UniRef:UniRef100_UPI000D00B06F, UniRef:UniRef50_A0A095Y9T7, UniRef:UniRef90_A0A1B4BNH6
contig_1	ncRNA-region	361068	361172	+			Glycine riboswitch	RFAM:RF00504, SO:0000035
contig_1	ncRNA-region	361204	361337	+			Glycine riboswitch	RFAM:RF00504, SO:0000035
contig_1	cds	361422	362540	+	BAMB_CEP0996_RS_01685	gcvT	glycine cleavage system aminomethyltransferase GcvT	COG:COG0404, COG:E, EC:2.1.2.10, GO:0004047, GO:0008483, GO:0019464, RefSeq:WP_175680079.1, SO:0001217, UniParc:UPI00158A0D1A, UniRef:UniRef100_UPI00158A0D1A, UniRef:UniRef50_B4EF28, UniRef:UniRef90_B4EF28
contig_1	cds	362655	363035	+	BAMB_CEP0996_RS_01690	gcvH	glycine cleavage system protein GcvH	GO:0005960, GO:0019464, RefSeq:WP_175680080.1, SO:0001217, UniParc:UPI00158DAC6A, UniRef:UniRef100_UPI00158DAC6A, UniRef:UniRef50_A4JA70, UniRef:UniRef90_A4JA70
contig_1	cds	363097	366024	+	BAMB_CEP0996_RS_01695	gcvP	aminomethyl-transferring glycine dehydrogenase	COG:COG1003, COG:E, EC:1.4.4.2, GO:0004375, GO:0019464, RefSeq:WP_175680081.1, SO:0001217, UniParc:UPI00158B9091, UniRef:UniRef100_UPI00158B9091, UniRef:UniRef50_B4EF26, UniRef:UniRef90_B4EF26
contig_1	cds	366177	367313	+	BAMB_CEP0996_RS_01700		Alginate-lyase domain-containing protein	RefSeq:WP_011655651.1, SO:0001217, UniParc:UPI0000E26D32, UniRef:UniRef100_Q0BJI2, UniRef:UniRef50_A0A7I8CHC0, UniRef:UniRef90_B9C0B1
contig_1	cds	367344	368732	+	BAMB_CEP0996_RS_01705	sdaA	L-serine ammonia-lyase	COG:COG1760, COG:E, RefSeq:WP_105831292.1, SO:0001217, UniParc:UPI000CFE6B0B, UniRef:UniRef100_UPI000CFE6B0B, UniRef:UniRef50_P71349, UniRef:UniRef90_B4EF24
contig_1	cds	368800	369201	-	BAMB_CEP0996_RS_01710	vapC	Ribonuclease/mRNA interferase VapC, contains PIN domain	COG:COG1487, COG:V, RefSeq:WP_175680082.1, SO:0001217, UniParc:UPI0015893B65, UniRef:UniRef100_UPI0015893B65, UniRef:UniRef50_B1G265, UniRef:UniRef90_A0A833PNN2
contig_1	cds	369201	369437	-	BAMB_CEP0996_RS_01715	vagC	Virulence-associated protein VagC (function unknown)	COG:COG4456, COG:S, RefSeq:WP_175680083.1, SO:0001217, UniParc:UPI0015897927, UniRef:UniRef100_UPI0015897927, UniRef:UniRef50_A0A2S5SX77, UniRef:UniRef90_A0A0H3KN37
contig_1	cds	369611	369895	-	BAMB_CEP0996_RS_01720	parE	Plasmid stabilization system protein ParE	COG:COG3668, COG:X, RefSeq:WP_175680084.1, SO:0001217, UniParc:UPI00158C39DB, UniRef:UniRef100_UPI00158C39DB, UniRef:UniRef50_A0A3M5MGP1, UniRef:UniRef90_B1YQP8
contig_1	cds	369892	370353	-	BAMB_CEP0996_RS_01725		Prevent host death protein, Phd antitoxin	RefSeq:WP_175680085.1, SO:0001217, UniParc:UPI00158C2949, UniRef:UniRef100_UPI00158C2949, UniRef:UniRef50_B2UDR1, UniRef:UniRef90_B1YQP7
contig_1	cds	370633	372336	+	BAMB_CEP0996_RS_01730	ilvB	Acetolactate synthase large subunit or other thiamine pyrophosphate-requiring enzyme	COG:COG0028, COG:EH, RefSeq:WP_175680086.1, SO:0001217, UniParc:UPI00158D2210, UniRef:UniRef100_UPI00158D2210, UniRef:UniRef50_A0A346BGE9, UniRef:UniRef90_B4EF21
contig_1	cds	372333	373436	+	BAMB_CEP0996_RS_01735		ADP-heptose--LPS heptosyltransferase	RefSeq:WP_175680087.1, SO:0001217, UniParc:UPI00158C5ABD, UniRef:UniRef100_UPI00158C5ABD, UniRef:UniRef50_B9C0A4, UniRef:UniRef90_B1YQP5
contig_1	cds	373500	374534	-	BAMB_CEP0996_RS_01740	araC	AraC-type DNA-binding domain and AraC-containing proteins	COG:COG2207, COG:K, KEGG:K04033, RefSeq:WP_175680088.1, SO:0001217, UniParc:UPI00158D7827, UniRef:UniRef100_UPI00158D7827, UniRef:UniRef50_F2LH87, UniRef:UniRef90_A0A0G3WMH2
contig_1	cds	374720	375262	-	BAMB_CEP0996_RS_01745		Pyridoxamine 5'-phosphate oxidase	KEGG:K07006, RefSeq:WP_175680089.1, SO:0001217, UniParc:UPI00158F4163, UniRef:UniRef100_UPI00158F4163, UniRef:UniRef50_A2VU18, UniRef:UniRef90_B1YQP3
contig_1	cds	375547	377073	-	BAMB_CEP0996_RS_01750	adhE	Acyl-CoA reductase or other NAD-dependent aldehyde dehydrogenase	COG:COG1012, COG:I, RefSeq:WP_011655645.1, SO:0001217, UniParc:UPI000059B0B9, UniRef:UniRef100_Q0BJI8, UniRef:UniRef50_F8JX40, UniRef:UniRef90_A0A142PK03
contig_1	cds	377391	377819	+	BAMB_CEP0996_RS_01755		Pyridoxamine 5'-phosphate oxidase-related, FMN-binding protein	RefSeq:WP_175680090.1, SO:0001217, UniParc:UPI00158E0466, UniRef:UniRef100_UPI00158E0466, UniRef:UniRef50_Q39KV1, UniRef:UniRef90_Q0BJI9
contig_1	cds	378111	379718	-	BAMB_CEP0996_RS_01760		Major facilitator superfamily MFS_1	RefSeq:WP_175680091.1, SO:0001217, UniParc:UPI00158D57AC, UniRef:UniRef100_UPI00158D57AC, UniRef:UniRef50_A0A7V8CSU0, UniRef:UniRef90_B1YQP0
contig_1	cds	379867	380757	+	BAMB_CEP0996_RS_01765	lysR	LysR family transcriptional regulator	SO:0001217, UniRef:UniRef50_B1FXR2, UniRef:UniRef90_A0A2A9LWJ6
contig_1	cds	380788	381582	-	BAMB_CEP0996_RS_01770	eutC	ethanolamine ammonia-lyase subunit EutC	COG:COG4302, COG:E, EC:4.3.1.7, KEGG:K03736, RefSeq:WP_175680093.1, SO:0001217, UniParc:UPI00158DA6E1, UniRef:UniRef100_UPI00158DA6E1, UniRef:UniRef50_A0A5C0B577, UniRef:UniRef90_A2VU14
contig_1	cds	381579	382976	-	BAMB_CEP0996_RS_01775	eutB	Ethanolamine ammonia-lyase, large subunit	COG:COG4303, COG:E, RefSeq:WP_105831282.1, SO:0001217, UniParc:UPI000CFF3C52, UniRef:UniRef100_UPI000CFF3C52, UniRef:UniRef50_A0A1Y0IE85, UniRef:UniRef90_A0A2Z6TGY0
contig_1	cds	383088	384500	-	BAMB_CEP0996_RS_01780	eat	ethanolamine permease	RefSeq:WP_175680094.1, SO:0001217, UniParc:UPI00158949A0, UniRef:UniRef100_UPI00158949A0, UniRef:UniRef50_A0A3M3ESS2, UniRef:UniRef90_A0A095FJ84
contig_1	cds	384713	386176	-	BAMB_CEP0996_RS_01785		Small-conductance mechanosensitive channel	RefSeq:WP_175680095.1, SO:0001217, UniParc:UPI00158F4470, UniRef:UniRef100_UPI00158F4470, UniRef:UniRef50_B4EF10, UniRef:UniRef90_B4EF10
contig_1	cds	386602	387081	+	BAMB_CEP0996_RS_01790		Transcription activator effector binding	RefSeq:WP_175680096.1, SO:0001217, UniParc:UPI00158DEEAF, UniRef:UniRef100_UPI00158DEEAF, UniRef:UniRef50_A0A103E285, UniRef:UniRef90_B1YQN4
contig_1	cds	387118	387483	-	BAMB_CEP0996_RS_01795		zinc ribbon domain-containing protein	RefSeq:WP_175680097.1, SO:0001217, UniParc:UPI0015884A16, UniRef:UniRef100_UPI0015884A16, UniRef:UniRef50_B1YQN3, UniRef:UniRef90_UPI000F809C9E
contig_1	cds	387494	390088	-	BAMB_CEP0996_RS_01800		Lead, cadmium, zinc and mercury transporting ATPase	SO:0001217, UniRef:UniRef50_A0A0D6RZI1
contig_1	cds	390170	390601	+	BAMB_CEP0996_RS_01805	cadR	Cd(II)/Pb(II)-responsive transcriptional regulator	COG:COG0789, COG:K, RefSeq:WP_006755461.1, SO:0001217, UniParc:UPI00016D48FA, UniRef:UniRef100_B1FQJ5, UniRef:UniRef50_A0A011NGT6, UniRef:UniRef90_A0A102UMY5
contig_1	cds	390670	391242	+	BAMB_CEP0996_RS_01810		Transcriptional regulator, PadR-like family	RefSeq:WP_011655634.1, SO:0001217, UniParc:UPI000059BAE5, UniRef:UniRef100_Q0BJK0, UniRef:UniRef50_A2VU06, UniRef:UniRef90_B1YQN0
contig_1	cds	391269	392690	-	BAMB_CEP0996_RS_01815		FAD linked oxidase domain protein	RefSeq:WP_175680099.1, SO:0001217, UniParc:UPI0015886F75, UniRef:UniRef100_UPI0015886F75, UniRef:UniRef50_A0A2X1IR55, UniRef:UniRef90_Q0BJK1
contig_1	cds	392704	393492	-	BAMB_CEP0996_RS_01820	hisJ	ABC-type amino acid transport/signal transduction system, periplasmic component/domain	COG:COG0834, COG:ET, RefSeq:WP_175680100.1, SO:0001217, UniParc:UPI00158C95A2, UniRef:UniRef100_UPI00158C95A2, UniRef:UniRef50_A0A3S4G038, UniRef:UniRef90_Q39KW4
contig_1	cds	393609	394763	-	BAMB_CEP0996_RS_01825	aspB	Aspartate/methionine/tyrosine aminotransferase	COG:COG0436, COG:E, RefSeq:WP_175680101.1, SO:0001217, UniParc:UPI001588A65C, UniRef:UniRef100_UPI001588A65C, UniRef:UniRef50_A0A845SR78, UniRef:UniRef90_A0A4R9MB10
contig_1	cds	394995	395663	-	BAMB_CEP0996_RS_01830		TetR/AcrR family transcriptional regulator	RefSeq:WP_175680102.1, SO:0001217, UniParc:UPI001589C0EC, UniRef:UniRef100_UPI001589C0EC, UniRef:UniRef50_A0A833UUV3, UniRef:UniRef90_A0A3P0MKI5
contig_1	cds	395789	397441	+	BAMB_CEP0996_RS_01835	caiA	Acyl-CoA dehydrogenase related to the alkylation response protein AidB	COG:COG1960, COG:I, KEGG:K09456, RefSeq:WP_175680103.1, SO:0001217, UniParc:UPI00158BD067, UniRef:UniRef100_UPI00158BD067, UniRef:UniRef50_Q7NQK1, UniRef:UniRef90_A0A088UXY8
contig_1	cds	397476	398327	-	BAMB_CEP0996_RS_01840	lysR	LysR family transcriptional regulator	RefSeq:WP_165750653.1, SO:0001217, UniParc:UPI0013FE2BFE, UniRef:UniRef100_UPI0013FE2BFE, UniRef:UniRef50_A0A4Q7FJ98, UniRef:UniRef90_A0A1B4C124
contig_1	cds	398441	399106	+	BAMB_CEP0996_RS_01845		FMN dependent NADH:quinone oxidoreductase	RefSeq:WP_175680104.1, SO:0001217, UniParc:UPI00158BCEA2, UniRef:UniRef100_UPI00158BCEA2, UniRef:UniRef50_Q4KF31, UniRef:UniRef90_Q0BJK7
contig_1	cds	399727	400386	+	BAMB_CEP0996_RS_01850		PAAR domain-containing protein	RefSeq:WP_175680105.1, SO:0001217, UniParc:UPI00158859FF, UniRef:UniRef100_UPI00158859FF, UniRef:UniRef50_A0A420G8F4, UniRef:UniRef90_UPI001AA02757
contig_1	cds	400397	400942	+	BAMB_CEP0996_RS_01855		PAAR domain-containing protein	RefSeq:WP_175661336.1, SO:0001217, UniParc:UPI00158A33B6, UniRef:UniRef100_UPI00158A33B6, UniRef:UniRef50_A0A084DND2, UniRef:UniRef90_A0A0G3WME7
contig_1	cds	400947	401615	+	BAMB_CEP0996_RS_01860		Aspzincin-M35 domain-containing protein	RefSeq:WP_175680106.1, SO:0001217, UniParc:UPI00158E3A00, UniRef:UniRef100_UPI00158E3A00, UniRef:UniRef50_A4JGI5, UniRef:UniRef90_A0A3N8QY42
contig_1	cds	401608	402018	+	BAMB_CEP0996_RS_01865	ompA	OmpA family protein	RefSeq:WP_175680107.1, SO:0001217, UniParc:UPI00158D6294, UniRef:UniRef100_UPI00158D6294, UniRef:UniRef50_A0A0G3WPQ0, UniRef:UniRef90_A0A0G3WPQ0
contig_1	cds	402227	403366	-	BAMB_CEP0996_RS_01870	livK	ABC-type branched-chain amino acid transport system, periplasmic component	COG:COG0683, COG:E, RefSeq:WP_138846893.1, SO:0001217, UniParc:UPI00110DC073, UniRef:UniRef100_UPI00110DC073, UniRef:UniRef50_A0A063BJI1, UniRef:UniRef90_A0A063BJI1
contig_1	cds	403451	407383	-	BAMB_CEP0996_RS_01875	putA	trifunctional transcriptional regulator/proline dehydrogenase/L-glutamate gamma-semialdehyde dehydrogenase	COG:COG4230, COG:E, RefSeq:WP_175680108.1, SO:0001217, UniParc:UPI00158ACFC7, UniRef:UniRef100_UPI00158ACFC7, UniRef:UniRef50_P95629, UniRef:UniRef90_B4EF02
contig_1	cds	407734	409995	-	BAMB_CEP0996_RS_01880	priA	primosomal protein N'	COG:COG1198, COG:L, RefSeq:WP_175680109.1, SO:0001217, UniParc:UPI00158EE9C2, UniRef:UniRef100_UPI00158EE9C2, UniRef:UniRef50_A0A107RKE7, UniRef:UniRef90_A0A107RKE7
contig_1	oriC	410055	410442	?			origin of replication
contig_1	cds	410444	411571	-	BAMB_CEP0996_RS_01885	hemE	uroporphyrinogen decarboxylase	COG:COG0407, COG:H, EC:4.1.1.37, KEGG:K01599, RefSeq:WP_045554929.1, SO:0001217, UniParc:UPI0005EEB4AE, UniRef:UniRef100_Q0BJL1, UniRef:UniRef50_Q0K5N1, UniRef:UniRef90_A0A3N8MXW9
contig_1	cds	411688	412500	+	BAMB_CEP0996_RS_01890	hisJ	ABC-type amino acid transport/signal transduction system, periplasmic component/domain	COG:COG0834, COG:ET, RefSeq:WP_175680110.1, SO:0001217, UniParc:UPI00158CB6C7, UniRef:UniRef100_UPI00158CB6C7, UniRef:UniRef50_A0A1N7SQI0, UniRef:UniRef90_B1YQL7
contig_1	ncRNA	412910	413136	+	BAMB_CEP0996_RS_01895	Bp1_781	Burkholderia sRNA Bp1_Cand871_SIPHT	RFAM:RF02423, SO:0000655
contig_1	cds	413217	414944	-	BAMB_CEP0996_RS_01900	menE	O-succinylbenzoic acid-CoA ligase MenE or related acyl-CoA synthetase (AMP-forming)	COG:COG0318, COG:I, RefSeq:WP_175680111.1, SO:0001217, UniParc:UPI00158AD2A3, UniRef:UniRef100_UPI00158AD2A3, UniRef:UniRef50_A0A1S0SBD2, UniRef:UniRef90_A0A1V2X151
contig_1	cds	415201	415626	-	BAMB_CEP0996_RS_01905	atpC1	F0F1 ATP synthase subunit epsilon	COG:C, COG:COG0355, GO:0005524, GO:0005886, GO:0045261, GO:0046933, RefSeq:WP_006477288.1, SO:0001217, UniParc:UPI0000293DD6, UniRef:UniRef100_Q1BRB1, UniRef:UniRef50_P41171, UniRef:UniRef90_Q2STF0
contig_1	cds	415871	417265	-	BAMB_CEP0996_RS_01910	atpD	F0F1 ATP synthase subunit beta	COG:C, COG:COG0055, EC:7.1.2.2, GO:0005524, GO:0005886, GO:0045261, GO:0046933, GO:0046961, RefSeq:WP_175680112.1, SO:0001217, UniParc:UPI00158DC7AC, UniRef:UniRef100_UPI00158DC7AC, UniRef:UniRef50_A9KBF7, UniRef:UniRef90_B4EEY9
contig_1	cds	417332	418207	-	BAMB_CEP0996_RS_01915	atpG	F0F1 ATP synthase subunit gamma	COG:C, COG:COG0224, GO:0005524, GO:0005886, GO:0042777, GO:0045261, GO:0046933, RefSeq:WP_006751770.1, SO:0001217, UniParc:UPI000059B330, UniRef:UniRef100_B1YQL3, UniRef:UniRef50_B7JB85, UniRef:UniRef90_B4EEY8
contig_1	cds	418277	419818	-	BAMB_CEP0996_RS_01920	atpA	F0F1 ATP synthase subunit alpha	COG:C, COG:COG0056, EC:7.1.2.2, GO:0005524, GO:0005886, GO:0045261, GO:0046933, GO:0046961, RefSeq:WP_011655619.1, SO:0001217, UniParc:UPI000059B10C, UniRef:UniRef100_B1YQL2, UniRef:UniRef50_P12985, UniRef:UniRef90_Q2STE7
contig_1	cds	419863	420402	-	BAMB_CEP0996_RS_01925	atpH	F0F1 ATP synthase subunit delta	COG:C, COG:COG0712, GO:0005886, GO:0045261, GO:0046933, RefSeq:WP_006756468.1, SO:0001217, UniParc:UPI000059B5A4, UniRef:UniRef100_B1YQL1, UniRef:UniRef50_B3R7L8, UniRef:UniRef90_B4EEY6
contig_1	cds	420405	420875	-	BAMB_CEP0996_RS_01930	atpF	F0F1 ATP synthase subunit B	COG:C, COG:COG0711, GO:0005886, GO:0045263, GO:0046933, RefSeq:WP_006751767.1, SO:0001217, UniParc:UPI0000599F9B, UniRef:UniRef100_B1YQL0, UniRef:UniRef50_B2T7K4, UniRef:UniRef90_B2T7K4
contig_1	cds	421004	421273	-	BAMB_CEP0996_RS_01935	atpE	F0F1 ATP synthase subunit C	COG:C, COG:COG0636, RefSeq:WP_006482730.1, SO:0001217, UniParc:UPI00002D2CA6, UniRef:UniRef100_A2VTY9, UniRef:UniRef50_Q5P4E7, UniRef:UniRef90_Q63PH5
contig_1	cds	421349	422197	-	BAMB_CEP0996_RS_01940	atpB	F0F1 ATP synthase subunit A	COG:C, COG:COG0356, RefSeq:WP_011655618.1, SO:0001217, UniParc:UPI000059B807, UniRef:UniRef100_Q0BJM1, UniRef:UniRef50_Q7WEM3, UniRef:UniRef90_Q2STE3
contig_1	cds	422308	422835	-	BAMB_CEP0996_RS_01945	atpI	FoF1-type ATP synthase accessory protein AtpI	COG:C, COG:COG3312, RefSeq:WP_175680113.1, SO:0001217, UniParc:UPI00158D7974, UniRef:UniRef100_UPI00158D7974, UniRef:UniRef50_A0A0F5K3V9, UniRef:UniRef90_Q39KY3
contig_1	cds	423408	424541	-	BAMB_CEP0996_RS_01950		SLC13 family permease	SO:0001217, UniRef:UniRef50_A0A0L0M1G4, UniRef:UniRef90_UPI001C9367EC
contig_1	cds	424552	425445	-	BAMB_CEP0996_RS_01955	spo0J	Chromosome segregation protein Spo0J, contains ParB-like nuclease domain	COG:COG1475, COG:D, RefSeq:WP_006756473.1, SO:0001217, UniParc:UPI000059B802, UniRef:UniRef100_Q0BJM5, UniRef:UniRef50_A0A2N6QAX3, UniRef:UniRef90_A0A1D7ZHV6
contig_1	cds	425477	426256	-	BAMB_CEP0996_RS_01960	parA	ParA-like ATPase involved in chromosome/plasmid partitioning or cellulose biosynthesis protein BcsQ	COG:COG1192, COG:DN, RefSeq:WP_175680114.1, SO:0001217, UniParc:UPI00158BB528, UniRef:UniRef100_UPI00158BB528, UniRef:UniRef50_E7RZC9, UniRef:UniRef90_A0A1X1PCF3
contig_1	cds	426308	426994	-	BAMB_CEP0996_RS_01965	rsmG	16S rRNA (guanine(527)-N(7))-methyltransferase RsmG	COG:COG0357, COG:J, EC:2.1.1.170, GO:0005737, GO:0070043, RefSeq:WP_175680115.1, SO:0001217, UniParc:UPI00158B449B, UniRef:UniRef100_UPI00158B449B, UniRef:UniRef50_Q62FS7, UniRef:UniRef90_B4E582
contig_1	cds	426991	428961	-	BAMB_CEP0996_RS_01970	mnmG	tRNA uridine-5-carboxymethylaminomethyl(34) synthesis enzyme MnmG	COG:COG0445, COG:J, GO:0002098, GO:0005737, GO:0050660, RefSeq:WP_175680116.1, SO:0001217, UniParc:UPI00158E71E9, UniRef:UniRef100_UPI00158E71E9, UniRef:UniRef50_B4E581, UniRef:UniRef90_B4E581
contig_1	oriC	428962	429446	?			origin of replication
contig_1	cds	429447	430205	-	BAMB_CEP0996_RS_01975	livF	ABC-type branched-chain amino acid transport system, ATPase component LivF	COG:COG0410, COG:E, RefSeq:WP_126226906.1, SO:0001217, UniParc:UPI000F80CA0D, UniRef:UniRef100_UPI000F80CA0D, UniRef:UniRef50_K8P0A6, UniRef:UniRef90_Q39KZ0
contig_1	cds	430205	431989	-	BAMB_CEP0996_RS_01980	livM	ABC-type branched-chain amino acid transport system, permease component	COG:COG4177, COG:E, RefSeq:WP_175680117.1, SO:0001217, UniParc:UPI00158A43B3, UniRef:UniRef100_UPI00158A43B3, UniRef:UniRef50_A0A1Q4BQG3, UniRef:UniRef90_A0A1D7ZD67
contig_1	cds	431994	433049	-	BAMB_CEP0996_RS_01985	livH	Branched-chain amino acid ABC-type transport system, permease component	COG:COG0559, COG:E, RefSeq:WP_175680118.1, SO:0001217, UniParc:UPI00158BD89A, UniRef:UniRef100_UPI00158BD89A, UniRef:UniRef50_A0A498RH94, UniRef:UniRef90_A0A498RH94
contig_1	cds	433251	434408	-	BAMB_CEP0996_RS_01990	livK	ABC-type branched-chain amino acid transport system, periplasmic component	COG:COG0683, COG:E, RefSeq:WP_175680119.1, SO:0001217, UniParc:UPI00158D6C4F, UniRef:UniRef100_UPI00158D6C4F, UniRef:UniRef50_A0A6S7D5K7, UniRef:UniRef90_Q39KZ3
contig_1	cds	434487	435248	-	BAMB_CEP0996_RS_01995	ligA	LigA	SO:0001217, UniRef:UniRef50_B1FDM1
contig_1	ncRNA	435200	435310	-	BAMB_CEP0996_RS_02000	ncS01	Burkholderia sRNA 1	RFAM:RF02865, SO:0000655
contig_1	cds	435513	436487	-	BAMB_CEP0996_RS_02005	livM	ABC-type branched-chain amino acid transport system, permease component	COG:COG4177, COG:E, RefSeq:WP_164714849.1, SO:0001217, UniParc:UPI0013DF8A49, UniRef:UniRef100_UPI0013DF8A49, UniRef:UniRef50_A0A447CRC2, UniRef:UniRef90_Q39KZ5
contig_1	cds	436487	437371	-	BAMB_CEP0996_RS_02010	livH	Branched-chain amino acid ABC-type transport system, permease component	COG:COG0559, COG:E, RefSeq:WP_011655604.1, SO:0001217, UniParc:UPI000059A97F, UniRef:UniRef100_Q0BJN5, UniRef:UniRef50_A0A498RP35, UniRef:UniRef90_A0A498RP35
contig_1	cds	437491	438690	-	BAMB_CEP0996_RS_02015	livK	ABC-type branched-chain amino acid transport system, periplasmic component	COG:COG0683, COG:E, RefSeq:WP_011655603.1, SO:0001217, UniParc:UPI000059AE1D, UniRef:UniRef100_Q0BJN6, UniRef:UniRef50_D4X3N4, UniRef:UniRef90_A0A063BFJ8
contig_1	cds	438768	439523	-	BAMB_CEP0996_RS_02020	livF	ABC-type branched-chain amino acid transport system, ATPase component LivF	COG:COG0410, COG:E, RefSeq:WP_011655602.1, SO:0001217, UniParc:UPI000059AE1E, UniRef:UniRef100_Q0BJN7, UniRef:UniRef50_A0A2X1ILY0, UniRef:UniRef90_A0A2X1ILY0
contig_1	cds	439520	440299	-	BAMB_CEP0996_RS_02025	livG	ABC-type branched-chain amino acid transport system, ATPase component LivG	COG:COG0411, COG:E, RefSeq:WP_011655601.1, SO:0001217, UniParc:UPI000059BCE4, UniRef:UniRef100_Q0BJN8, UniRef:UniRef50_A0A3M2RGI3, UniRef:UniRef90_A0A6J5FML7
contig_1	cds	440721	442406	-	BAMB_CEP0996_RS_02030	betA	Choline dehydrogenase or related flavoprotein	COG:COG2303, COG:IR, RefSeq:WP_175680121.1, SO:0001217, UniParc:UPI00158DA094, UniRef:UniRef100_UPI00158DA094, UniRef:UniRef50_A0A142PJZ8, UniRef:UniRef90_A0A142PJZ8
contig_1	cds	442581	443480	+	BAMB_CEP0996_RS_02035	lysR	DNA-binding transcriptional regulator, LysR family	COG:COG0583, COG:K, RefSeq:WP_105830757.1, SO:0001217, UniParc:UPI000D0005D0, UniRef:UniRef100_UPI000D0005D0, UniRef:UniRef50_A0A1N7R3L0, UniRef:UniRef90_A0A7G6UUQ5
contig_1	cds	443850	444122	+	BAMB_CEP0996_RS_02040		Antitoxin	RefSeq:WP_105830758.1, SO:0001217, UniParc:UPI000CFEEC87, UniRef:UniRef100_UPI000CFEEC87, UniRef:UniRef50_A0A059KG83, UniRef:UniRef90_A0A106GN85
contig_1	cds	444100	444405	+	BAMB_CEP0996_RS_02045		Txe/YoeB family addiction module toxin	EC:3.1.-.-, KEGG:K19158, RefSeq:WP_105830759.1, SO:0001217, UniParc:UPI000CFFBFE5, UniRef:UniRef100_UPI000CFFBFE5, UniRef:UniRef50_P69348, UniRef:UniRef90_A0A124U4R2
contig_1	cds	444592	445125	+	BAMB_CEP0996_RS_02050	cyaB	Adenylate cyclase class IV, CYTH domain (includes archaeal enzymes of unknown function)	COG:COG1437, COG:TR, RefSeq:WP_006751335.1, SO:0001217, UniParc:UPI000059B325, UniRef:UniRef100_Q0BJP1, UniRef:UniRef50_E5AKH8, UniRef:UniRef90_Q39L03
contig_1	cds	445180	445665	-	BAMB_CEP0996_RS_02055	lrp	DNA-binding transcriptional regulator, Lrp family	COG:COG1522, COG:K, RefSeq:WP_006408082.1, SO:0001217, UniParc:UPI00003A5CC8, UniRef:UniRef100_A0A2S9P7V4, UniRef:UniRef50_Q0K5I7, UniRef:UniRef90_A0A095W694
contig_1	cds	445772	446698	+	BAMB_CEP0996_RS_02060	phhA	phenylalanine 4-monooxygenase	COG:COG3186, COG:E, RefSeq:WP_175680122.1, SO:0001217, UniParc:UPI00158A3682, UniRef:UniRef100_UPI00158A3682, UniRef:UniRef50_P30967, UniRef:UniRef90_A0A2Z6TC43
contig_1	cds	446863	447171	+	BAMB_CEP0996_RS_02065		4a-hydroxytetrahydrobiopterin dehydratase	RefSeq:WP_175680123.1, SO:0001217, UniParc:UPI00158A3D74, UniRef:UniRef100_UPI00158A3D74, UniRef:UniRef50_Q46VT8, UniRef:UniRef90_A0A1B4EYU2
contig_1	cds	447269	447499	-	BAMB_CEP0996_RS_02070		DUF3717 domain-containing protein	RefSeq:WP_041491056.1, SO:0001217, UniParc:UPI0002F4A9CA, UniRef:UniRef100_Q0BJP5, UniRef:UniRef50_A0A0H3KSH6, UniRef:UniRef90_A4JA06
contig_1	cds	447622	448314	+	BAMB_CEP0996_RS_02075	ompR	DNA-binding response regulator, OmpR family, contains REC and winged-helix (wHTH) domain	COG:COG0745, COG:TK, RefSeq:WP_006401494.1, SO:0001217, UniParc:UPI00002946D0, UniRef:UniRef100_A0A0H2XT55, UniRef:UniRef50_U3GEK9, UniRef:UniRef90_A0A095XDD2
contig_1	cds	448381	449865	+	BAMB_CEP0996_RS_02080	qseC	Sensor protein QseC	EC:2.7.13.3, KEGG:K07649, RefSeq:WP_175680124.1, SO:0001217, UniParc:UPI00158A40D5, UniRef:UniRef100_UPI00158A40D5, UniRef:UniRef50_A0A6J5E5P1, UniRef:UniRef90_A0A3N8CCL6
contig_1	cds	449958	450494	-	BAMB_CEP0996_RS_02085		SET domain-containing protein-lysine N-methyltransferase	RefSeq:WP_011655594.1, SO:0001217, UniParc:UPI000059B5A9, UniRef:UniRef100_Q0BJP8, UniRef:UniRef50_A0A2A9LUV9, UniRef:UniRef90_A0A2A9LUV9
contig_1	cds	450675	451787	-	BAMB_CEP0996_RS_02090	fadH	2,4-dienoyl-CoA reductase or related NADH-dependent reductase, Old Yellow Enzyme (OYE) family	COG:C, COG:COG1902, EC:1.14.13.40, KEGG:K09461, RefSeq:WP_175680125.1, SO:0001217, UniParc:UPI00158AFA7E, UniRef:UniRef100_UPI00158AFA7E, UniRef:UniRef50_A0A1I0KR49, UniRef:UniRef90_A0A1I0KR49
contig_1	cds	452003	452713	-	BAMB_CEP0996_RS_02095	guaA1	glutamine amidotransferase	COG:COG0518, COG:F, RefSeq:WP_175680148.1, SO:0001217, UniParc:UPI001589FD32, UniRef:UniRef100_UPI001589FD32, UniRef:UniRef50_Q39L12, UniRef:UniRef90_Q39L12
contig_1	cds	452742	453308	-	BAMB_CEP0996_RS_02100	marR	DNA-binding transcriptional regulator, MarR family	COG:COG1846, COG:K, SO:0001217, UniRef:UniRef50_A0A6J5BE70, UniRef:UniRef90_A0A132DU10
contig_1	cds	453886	455001	-	BAMB_CEP0996_RS_02105	ybdK	YbdK family carboxylate-amine ligase	COG:COG2170, COG:O, EC:6.3.2.2, GO:0004357, GO:0005524, GO:0042398, RefSeq:WP_006751345.1, SO:0001217, UniParc:UPI000059B326, UniRef:UniRef100_B1YQ56, UniRef:UniRef50_Q2T2K3, UniRef:UniRef90_Q2T2K3
contig_1	cds	455016	456230	-	BAMB_CEP0996_RS_02110	kefB	Kef-type K+ transport system, membrane component KefB	COG:COG0475, COG:P, RefSeq:WP_011655590.1, SO:0001217, UniParc:UPI000059B331, UniRef:UniRef100_Q0BJQ4, UniRef:UniRef50_E5AKG7, UniRef:UniRef90_A2VTV8
contig_1	cds	456906	458864	-	BAMB_CEP0996_RS_02115	mnmC	bifunctional tRNA (5-methylaminomethyl-2-thiouridine)(34)-methyltransferase MnmD/FAD-dependent 5-carboxymethylaminomethyl-2-thiouridine(34) oxidoreductase MnmC	EC:1.5.-.-, EC:2.1.1.61, GO:0002097, GO:0004808, GO:0005737, GO:0016645, GO:0050660, KEGG:K15461, RefSeq:WP_175680126.1, SO:0001217, UniParc:UPI00158CC9AF, UniRef:UniRef100_UPI00158CC9AF, UniRef:UniRef50_Q63Z34, UniRef:UniRef90_B1YQ54
contig_1	cds	459255	459533	+	BAMB_CEP0996_RS_02120	himA	Bacterial nucleoid DNA-binding protein IHF-alpha	COG:COG0776, COG:L, RefSeq:WP_006401505.1, SO:0001217, UniParc:UPI0000274BB9, UniRef:UniRef100_A0A0H2XM23, UniRef:UniRef50_I1WEI8, UniRef:UniRef90_A0A6S7AXQ8
contig_1	cds	459670	460968	-	BAMB_CEP0996_RS_02125	yejR	Zinc metallochaperone YeiR/ZagA and related GTPases, G3E family	COG:COG0523, COG:R, SO:0001217, UniRef:UniRef50_A2W6A3, UniRef:UniRef90_A0A0H2XK22
contig_1	cds	461167	461616	-	BAMB_CEP0996_RS_02130	mltE	Soluble lytic murein transglycosylase or regulatory protein s ( may contain LysM/invasin domain)	COG:COG0741, COG:M, RefSeq:WP_175680127.1, SO:0001217, UniParc:UPI0015894902, UniRef:UniRef100_UPI0015894902, UniRef:UniRef50_A0A3N8GP10, UniRef:UniRef90_Q39L19
contig_1	cds	462007	464319	+	BAMB_CEP0996_RS_02135	gspD	type II secretion system secretin GspD	SO:0001217, UniRef:UniRef50_A0A0H3KB12, UniRef:UniRef90_UPI001C931B9A
contig_1	cds	464316	465815	+	BAMB_CEP0996_RS_02140	gspE	type II secretion system ATPase GspE	COG:COG2804, COG:NUW, RefSeq:WP_011655585.1, SO:0001217, UniParc:UPI000059AB8C, UniRef:UniRef100_Q0BJR1, UniRef:UniRef50_A0A2N7WH11, UniRef:UniRef90_A0A069B0E3
contig_1	cds	465820	467037	+	BAMB_CEP0996_RS_02145	gspF	type II secretion system inner membrane protein GspF	COG:COG1459, COG:NUW, RefSeq:WP_011655584.1, SO:0001217, UniParc:UPI000059A6AF, UniRef:UniRef100_Q0BJR2, UniRef:UniRef50_A0A1W6Z7G3, UniRef:UniRef90_A0A069AW87
contig_1	cds	467068	467478	-	BAMB_CEP0996_RS_02150		General secretion pathway protein C	RefSeq:WP_006759195.1, SO:0001217, UniParc:UPI000059A467, UniRef:UniRef100_Q0BJR3, UniRef:UniRef50_A0A6J5DGR5, UniRef:UniRef90_Q39L23
contig_1	cds	467656	468108	+	BAMB_CEP0996_RS_02155	gspG	type II secretion system major pseudopilin GspG	COG:COG2165, COG:NUW, RefSeq:WP_006751354.1, SO:0001217, UniParc:UPI000059A468, UniRef:UniRef100_A0A087NMV4, UniRef:UniRef50_Q00514, UniRef:UniRef90_A0A3N7ZSN5
contig_1	cds	468278	468700	+	BAMB_CEP0996_RS_02160		GspH/FimT family pseudopilin	KEGG:K02457, SO:0001217, UniRef:UniRef50_A0A522MKY4, UniRef:UniRef90_UPI000754FB99
contig_1	cds	468751	469104	+	BAMB_CEP0996_RS_02165		Type II secretion system protein I	SO:0001217, UniRef:UniRef50_A0A4V1EHV2
contig_1	cds	469112	469786	+	BAMB_CEP0996_RS_02170		General secretion pathway protein J	SO:0001217, UniRef:UniRef50_A3N3Z9, UniRef:UniRef90_A0A0H3KFH5
contig_1	cds	469789	470922	+	BAMB_CEP0996_RS_02175	gspK	type II secretion system minor pseudopilin GspK	RefSeq:WP_175680130.1, SO:0001217, UniParc:UPI00158CA616, UniRef:UniRef100_UPI00158CA616, UniRef:UniRef50_A0A7I8BNB8, UniRef:UniRef90_A0A2Z6TGS6
contig_1	cds	470947	472317	+	BAMB_CEP0996_RS_02180	gspL	type II secretion system protein GspL	RefSeq:WP_175680131.1, SO:0001217, UniParc:UPI00158CFBBB, UniRef:UniRef100_UPI00158CFBBB, UniRef:UniRef50_A0A088U891, UniRef:UniRef90_A0A3N8D9B1
contig_1	cds	472314	472820	+	BAMB_CEP0996_RS_02185	pulM	Type II secretory pathway, component PulM	COG:COG3149, COG:U, RefSeq:WP_175680132.1, SO:0001217, UniParc:UPI001589FA60, UniRef:UniRef100_UPI001589FA60, UniRef:UniRef50_A0A6J5FIC3, UniRef:UniRef90_B1YQ40
contig_1	cds	472852	473640	+	BAMB_CEP0996_RS_02190		Type II secretion system protein N	RefSeq:WP_175680149.1, SO:0001217, UniParc:UPI00158A45D3, UniRef:UniRef100_UPI00158A45D3, UniRef:UniRef50_Q9ZF75, UniRef:UniRef90_A0A1B4NVN6
contig_1	cds	473671	475212	-	BAMB_CEP0996_RS_02195	tolC	Outer membrane protein TolC	COG:COG1538, COG:M, RefSeq:WP_175680133.1, SO:0001217, UniParc:UPI0015895BF3, UniRef:UniRef100_UPI0015895BF3, UniRef:UniRef50_A0A556USF4, UniRef:UniRef90_A0A1X1PC67
contig_1	cds	475494	475778	-	BAMB_CEP0996_RS_02200		Multidrug ABC transporter ATPase	RefSeq:WP_175680134.1, SO:0001217, UniParc:UPI00158E5447, UniRef:UniRef100_UPI00158E5447, UniRef:UniRef50_B1T0Z5, UniRef:UniRef90_B1T0Z5
contig_1	cds	475953	476441	+	BAMB_CEP0996_RS_02205	marR	DNA-binding transcriptional regulator, MarR family	COG:COG1846, COG:K, RefSeq:WP_006750437.1, SO:0001217, UniParc:UPI0000599D08, UniRef:UniRef100_Q0BJS4, UniRef:UniRef50_D5W756, UniRef:UniRef90_A0A1D7ZDN9
contig_1	cds	476616	478178	+	BAMB_CEP0996_RS_02210	emrB	putative arabinose efflux permease AraJ, MFS family	COG:COG2814, COG:G, RefSeq:WP_006750436.1, SO:0001217, UniParc:UPI00016D4720, UniRef:UniRef100_B1FB19, UniRef:UniRef50_A0A2N7X7M9, UniRef:UniRef90_A2VTU4
contig_1	cds	478232	479158	-	BAMB_CEP0996_RS_02215	lysR	DNA-binding transcriptional regulator, LysR family	COG:COG0583, COG:K, RefSeq:WP_006750435.1, SO:0001217, UniParc:UPI0000599AC0, UniRef:UniRef100_Q0BJS6, UniRef:UniRef50_A0A2J6MMC1, UniRef:UniRef90_Q39L36
contig_1	cds	479299	479775	+	BAMB_CEP0996_RS_02220	yohJ	Putative effector of murein hydrolase LrgA, UPF0299 family	COG:COG1380, COG:R, RefSeq:WP_006750434.1, SO:0001217, UniParc:UPI000059BAE6, UniRef:UniRef100_Q0BJS7, UniRef:UniRef50_A2W6C1, UniRef:UniRef90_A0A1X1PCC5
contig_1	cds	479789	480511	+	BAMB_CEP0996_RS_02225	lrgB	Putative effector of murein hydrolase	COG:COG1346, COG:M, RefSeq:WP_006750433.1, SO:0001217, UniParc:UPI00016D4757, UniRef:UniRef100_B1FB16, UniRef:UniRef50_A0A1W6Z5M0, UniRef:UniRef90_A0A1D7ZD39
contig_1	cds	480718	481221	+	BAMB_CEP0996_RS_02230	fliL	flagellar basal body-associated protein FliL	COG:COG1580, COG:N, SO:0001217, UniRef:UniRef50_A0A2S4M5H9, UniRef:UniRef90_A0A7C9BKX5
contig_1	cds	481244	482242	+	BAMB_CEP0996_RS_02235	fliM	flagellar motor switch protein FliM	COG:COG1868, COG:N, RefSeq:WP_012362723.1, SO:0001217, UniParc:UPI0000E9109C, UniRef:UniRef100_B1YQ29, UniRef:UniRef50_A0A3B7A305, UniRef:UniRef90_A0A0G3WQN4, VFDB:VFC0204, VFDB:VFG002491
contig_1	cds	482235	482726	+	BAMB_CEP0996_RS_02240	fliN	Flagellar motor switch protein FliN	RefSeq:WP_006750430.1, SO:0001217, UniParc:UPI00016D476A, UniRef:UniRef100_B1FB13, UniRef:UniRef50_A0A1V2X0Z6, UniRef:UniRef90_A0A1V2X0Z6
contig_1	cds	482723	483289	+	BAMB_CEP0996_RS_02245	fliO	flagellar biosynthetic protein FliO	RefSeq:WP_126226880.1, SO:0001217, UniParc:UPI000F80C21B, UniRef:UniRef100_UPI000F80C21B, UniRef:UniRef50_A0A2U9SMK4, UniRef:UniRef90_A0A3N8AWR8
contig_1	cds	483326	484087	+	BAMB_CEP0996_RS_02250	fliP	flagellar type III secretion system pore protein FliP	RefSeq:WP_175680136.1, SO:0001217, UniParc:UPI00158AE3A9, UniRef:UniRef100_UPI00158AE3A9, UniRef:UniRef50_P34200, UniRef:UniRef90_Q3V7T3
contig_1	cds	484104	484376	+	BAMB_CEP0996_RS_02255	fliQ	flagellar biosynthesis protein FliQ	COG:COG1987, COG:N, RefSeq:WP_006750427.1, SO:0001217, UniParc:UPI000059A6B1, UniRef:UniRef100_A0A6P2GBF6, UniRef:UniRef50_P34201, UniRef:UniRef90_A0A069B3C8, VFDB:VFC0204, VFDB:VFG002495
contig_1	cds	484405	485187	+	BAMB_CEP0996_RS_02260	fliR	flagellar biosynthetic protein FliR	COG:COG1684, COG:N, RefSeq:WP_105830774.1, SO:0001217, UniParc:UPI000D010118, UniRef:UniRef100_UPI000D010118, UniRef:UniRef50_A0A3S4K4N4, UniRef:UniRef90_A0A088U1Y3
contig_1	cds	485548	487554	+	BAMB_CEP0996_RS_02265	mod	Adenine specific DNA methylase Mod	COG:COG2189, COG:L, SO:0001217, UniRef:UniRef50_A0A0H3KJH1, UniRef:UniRef90_A0A0H3KJH1
contig_1	cds	487554	490589	+	BAMB_CEP0996_RS_02270	pM0699	Restriction endonuclease, type III RM system	COG:COG3587, COG:V, RefSeq:WP_175680137.1, SO:0001217, UniParc:UPI00158A2781, UniRef:UniRef100_UPI00158A2781, UniRef:UniRef50_A0A0H3KB48, UniRef:UniRef90_A0A0H3KB48
contig_1	cds	490813	491187	-	BAMB_CEP0996_RS_02275		Signal peptide protein	RefSeq:WP_011655559.1, SO:0001217, UniParc:UPI0000599D14, UniRef:UniRef100_Q0BJU4, UniRef:UniRef50_A0A1B4NP09, UniRef:UniRef90_B1FAZ2
contig_1	cds	491424	491726	-	BAMB_CEP0996_RS_02280		Signal peptide protein	RefSeq:WP_011655558.1, SO:0001217, UniParc:UPI000059B5FB, UniRef:UniRef100_Q0BJU5, UniRef:UniRef50_Q39L55, UniRef:UniRef90_B1YQ12
contig_1	cds	492003	493016	-	BAMB_CEP0996_RS_02285	egtD	L-histidine N(alpha)-methyltransferase	COG:COG4301, COG:R, RefSeq:WP_175680138.1, SO:0001217, UniParc:UPI00158AE593, UniRef:UniRef100_UPI00158AE593, UniRef:UniRef50_A0A2X1H2M1, UniRef:UniRef90_A0A2X1H2M1
contig_1	cds	493000	494226	-	BAMB_CEP0996_RS_02290	egtB	ergothioneine biosynthesis protein EgtB	COG:COG1262, COG:O, EC:1.14.99.50, KEGG:K18912, RefSeq:WP_175680139.1, SO:0001217, UniParc:UPI00158D0BA4, UniRef:UniRef100_UPI00158D0BA4, UniRef:UniRef50_H5TG89, UniRef:UniRef90_B1YQ10
contig_1	cds	494801	495277	+	BAMB_CEP0996_RS_02295	yciW	Alkylhydroperoxidase family enzyme, contains CxxC motif	COG:COG2128, COG:P, RefSeq:WP_124663878.1, SO:0001217, UniParc:UPI000F58FC77, UniRef:UniRef100_A0A3N8GFC5, UniRef:UniRef50_W1N6A1, UniRef:UniRef90_F0G596
contig_1	cds	495277	496158	+	BAMB_CEP0996_RS_02300	rpoE	DNA-directed RNA polymerase specialized sigma subunit, sigma24 family	COG:COG1595, COG:K, KEGG:K03088, RefSeq:WP_175680140.1, SO:0001217, UniParc:UPI00158B4C26, UniRef:UniRef100_UPI00158B4C26, UniRef:UniRef50_I3X251, UniRef:UniRef90_A2VTR8
contig_1	tRNA	496389	496465	-	BAMB_CEP0996_RS_02305	trnV	tRNA-Val(gac)	SO:0000273
contig_1	cds	497038	497478	+	BAMB_CEP0996_RS_02310		DUF2634 domain-containing protein	RefSeq:WP_175680141.1, SO:0001217, UniParc:UPI00158F50AA, UniRef:UniRef100_UPI00158F50AA, UniRef:UniRef50_B1YQ07, UniRef:UniRef90_B1YQ07
contig_1	cds	497547	497933	+	BAMB_CEP0996_RS_02315		DAO domain-containing protein	SO:0001217, UniRef:UniRef50_B1YQ06, UniRef:UniRef90_B1YQ06
contig_1	cds	498413	499174	-	BAMB_CEP0996_RS_02320		Anti-sigma factor	RefSeq:WP_126226872.1, SO:0001217, UniParc:UPI000F804CC1, UniRef:UniRef100_UPI000F804CC1, UniRef:UniRef50_C5A810, UniRef:UniRef90_A0A7G6UUJ6
contig_1	cds	499171	499689	-	BAMB_CEP0996_RS_02325	rpoE	DNA-directed RNA polymerase specialized sigma subunit, sigma24 family	COG:COG1595, COG:K, RefSeq:WP_105830786.1, SO:0001217, UniParc:UPI000CFFEFD6, UniRef:UniRef100_UPI000CFFEFD6, UniRef:UniRef50_A0A261V6F9, UniRef:UniRef90_A0A378YL83
contig_1	cds	499847	500938	+	BAMB_CEP0996_RS_02330	katE	Catalase	COG:COG0753, COG:P, RefSeq:WP_175680142.1, SO:0001217, UniParc:UPI00158B0806, UniRef:UniRef100_UPI00158B0806, UniRef:UniRef50_A0A446CQF0, UniRef:UniRef90_A0A1X1PC30
contig_1	cds	500938	501468	+	BAMB_CEP0996_RS_02335	cybB	Cytochrome b561	COG:C, COG:COG3038, RefSeq:WP_175680143.1, SO:0001217, UniParc:UPI00158A914E, UniRef:UniRef100_UPI00158A914E, UniRef:UniRef50_A0A160MX21, UniRef:UniRef90_A0A7G6UUJ3
contig_1	rRNA	502047	503579	+	BAMB_CEP0996_RS_02340	rrs	16S ribosomal RNA	GO:0003735, GO:0005840, KEGG:K01977, RFAM:RF00177, SO:0001000
contig_1	rRNA	503976	506857	+	BAMB_CEP0996_RS_02345	rrl	23S ribosomal RNA	GO:0003735, GO:0005840, KEGG:K01980, RFAM:RF02541, SO:0001001
contig_1	rRNA	506988	507100	+	BAMB_CEP0996_RS_02350	rrf	5S ribosomal RNA	GO:0003735, GO:0005840, KEGG:K01985, RFAM:RF00001, SO:0000652
contig_1	cds	507491	509521	+	BAMB_CEP0996_RS_02355	bisC	Anaerobic selenocysteine-containing dehydrogenase	COG:C, COG:COG0243, SO:0001217, UniRef:UniRef50_A0A2X2PK74, UniRef:UniRef90_A0A1B4NPB3
contig_1	cds	509640	511313	+	BAMB_CEP0996_RS_02360	menE	O-succinylbenzoic acid-CoA ligase MenE or related acyl-CoA synthetase (AMP-forming)	COG:COG0318, COG:I, RefSeq:WP_175679224.1, SO:0001217, UniParc:UPI00158CE601, UniRef:UniRef100_UPI00158CE601, UniRef:UniRef50_A0A1J5QS12, UniRef:UniRef90_A0A2X2PG88
contig_1	cds	511652	512809	-	BAMB_CEP0996_RS_02365	ompC	Outer membrane porin OmpC/OmpF/PhoE	COG:COG3203, COG:M, RefSeq:WP_011655884.1, SO:0001217, UniParc:UPI000059BFC8, UniRef:UniRef100_Q0BIL2, UniRef:UniRef50_A0A063B4W6, UniRef:UniRef90_Q39JY1
contig_1	cds	513087	513713	+	BAMB_CEP0996_RS_02370	coq7	2-polyprenyl-3-methyl-6-methoxy-1,4-benzoquinone monooxygenase	EC:1.14.99.60, GO:0005886, GO:0006744, GO:0008682, GO:0046872, RefSeq:WP_175674911.1, SO:0001217, UniParc:UPI0015889F0C, UniRef:UniRef100_UPI0015889F0C, UniRef:UniRef50_A4G1T0, UniRef:UniRef90_B4E6K2
contig_1	cds	514101	514529	+	BAMB_CEP0996_RS_02375	mraZ	division/cell wall cluster transcriptional repressor MraZ	COG:COG2001, COG:J, GO:0003677, GO:0003700, GO:0005737, GO:0009295, RefSeq:WP_006752433.1, SO:0001217, UniParc:UPI000059B38A, UniRef:UniRef100_B1YSR5, UniRef:UniRef50_Q7WFR4, UniRef:UniRef90_B4E6K1
contig_1	cds	514553	515494	+	BAMB_CEP0996_RS_02380	rsmH	16S rRNA (cytosine(1402)-N(4))-methyltransferase RsmH	COG:COG0275, COG:J, EC:2.1.1.199, GO:0005737, GO:0070475, GO:0071424, RefSeq:WP_006752434.1, SO:0001217, UniParc:UPI0000E9A81E, UniRef:UniRef100_B1YSR6, UniRef:UniRef50_Q2NZB1, UniRef:UniRef90_B4E6K0
contig_1	cds	515491	515832	+	BAMB_CEP0996_RS_02385	ftsL	cell division protein FtsL	COG:COG3116, COG:D, KEGG:K03586, RefSeq:WP_011655887.1, SO:0001217, UniParc:UPI000059B8D7, UniRef:UniRef100_Q0BIK8, UniRef:UniRef50_B2JHG7, UniRef:UniRef90_A0A1R1JGF6
contig_1	cds	515829	517676	+	BAMB_CEP0996_RS_02390	ftsI	Cell division protein FtsI, peptidoglycan transpeptidase (Penicillin-binding protein 2)	COG:COG0768, COG:DM, RefSeq:WP_105834670.1, SO:0001217, UniParc:UPI000CFF8324, UniRef:UniRef100_UPI000CFF8324, UniRef:UniRef50_A0A6G8NM72, UniRef:UniRef90_A0A088U7A7
contig_1	cds	517673	519211	+	BAMB_CEP0996_RS_02395	murE	UDP-N-acetylmuramoyl-L-alanyl-D-glutamate--2,6-diaminopimelate ligase	COG:COG0769, COG:M, EC:6.3.2.13, KEGG:K01928, RefSeq:WP_175679223.1, SO:0001217, UniParc:UPI0015898BF7, UniRef:UniRef100_UPI0015898BF7, UniRef:UniRef50_Q8XVI2, UniRef:UniRef90_Q39JX5
contig_1	cds	519208	520614	+	BAMB_CEP0996_RS_02400	murF	UDP-N-acetylmuramyl pentapeptide synthase	COG:COG0770, COG:M, RefSeq:WP_175679222.1, SO:0001217, UniParc:UPI00158F2B30, UniRef:UniRef100_UPI00158F2B30, UniRef:UniRef50_A0A085FKW2, UniRef:UniRef90_B4E6J6
contig_1	cds	520631	521800	+	BAMB_CEP0996_RS_02405	mraY	phospho-N-acetylmuramoyl-pentapeptide-transferase	COG:COG0472, COG:M, EC:2.7.8.13, GO:0005886, GO:0007049, GO:0008360, GO:0008963, GO:0009252, GO:0046872, GO:0051301, GO:0051992, GO:0071555, RefSeq:WP_006752439.1, SO:0001217, UniParc:UPI000059BDBA, UniRef:UniRef100_B1YSS1, UniRef:UniRef50_Q12EL8, UniRef:UniRef90_B2JHG3
contig_1	cds	521828	523336	+	BAMB_CEP0996_RS_02410	murD	UDP-N-acetylmuramoyl-L-alanine--D-glutamate ligase	COG:COG0771, COG:M, EC:6.3.2.9, GO:0005524, GO:0005737, GO:0007049, GO:0008360, GO:0008764, GO:0009252, GO:0051301, GO:0071555, RefSeq:WP_175679238.1, SO:0001217, UniParc:UPI00158E3F2C, UniRef:UniRef100_UPI00158E3F2C, UniRef:UniRef50_Q46WZ2, UniRef:UniRef90_Q0BIK3
contig_1	cds	523333	524616	+	BAMB_CEP0996_RS_02415	ftsW	putative lipid II flippase FtsW	COG:COG0772, COG:D, EC:2.4.1.129, GO:0005886, GO:0008360, GO:0008955, GO:0009252, GO:0032153, GO:0043093, GO:0071555, KEGG:K03588, RefSeq:WP_006752441.1, SO:0001217, UniParc:UPI00016D4391, UniRef:UniRef100_B1FGV2, UniRef:UniRef50_Q2SZI4, UniRef:UniRef90_Q2SZI4
contig_1	cds	524613	525716	+	BAMB_CEP0996_RS_02420	murG	undecaprenyldiphospho-muramoylpentapeptide beta-N-acetylglucosaminyltransferase	COG:COG0707, COG:M, EC:2.4.1.227, GO:0005886, GO:0005975, GO:0007049, GO:0008360, GO:0009252, GO:0030259, GO:0050511, GO:0051301, GO:0051991, GO:0071555, RefSeq:WP_175679221.1, SO:0001217, UniParc:UPI001588B21D, UniRef:UniRef100_UPI001588B21D, UniRef:UniRef50_Q0AJE1, UniRef:UniRef90_B1YSS4
contig_1	cds	525713	527110	+	BAMB_CEP0996_RS_02425	murC	UDP-N-acetylmuramate--L-alanine ligase	COG:COG0773, COG:M, EC:6.3.2.8, GO:0005524, GO:0005737, GO:0007049, GO:0008360, GO:0008763, GO:0009252, GO:0051301, GO:0071555, RefSeq:WP_126227108.1, SO:0001217, UniParc:UPI000F8033A3, UniRef:UniRef100_UPI000F8033A3, UniRef:UniRef50_P45066, UniRef:UniRef90_B4E6J1
contig_1	cds	527195	528136	+	BAMB_CEP0996_RS_02430	ddl	D-alanine--D-alanine ligase	COG:COG1181, COG:MR, EC:6.3.2.4, GO:0005524, GO:0005737, GO:0008360, GO:0008716, GO:0009252, GO:0046872, GO:0071555, RefSeq:WP_175679220.1, SO:0001217, UniParc:UPI0015896355, UniRef:UniRef100_UPI0015896355, UniRef:UniRef50_Q13TZ4, UniRef:UniRef90_B1YSS6
contig_1	cds	528156	528908	+	BAMB_CEP0996_RS_02435	ftsQ	Cell division protein FtsQ	COG:COG1589, COG:D, GO:0005886, GO:0032153, GO:0043093, GO:0090529, RefSeq:WP_006752446.1, SO:0001217, UniParc:UPI000059A006, UniRef:UniRef100_Q0BIJ8, UniRef:UniRef50_Q63QK0, UniRef:UniRef90_Q63QK0
contig_1	cds	528935	530167	+	BAMB_CEP0996_RS_02440	ftsA	cell division protein FtsA	COG:COG0849, COG:D, RefSeq:WP_006752447.1, SO:0001217, UniParc:UPI00003A624E, UniRef:UniRef100_A0A6P2GIQ7, UniRef:UniRef50_P47203, UniRef:UniRef90_A2VT61
contig_1	cds	530359	531555	+	BAMB_CEP0996_RS_02445	ftsZ	cell division protein FtsZ	COG:COG0206, COG:D, RefSeq:WP_006752448.1, SO:0001217, UniParc:UPI000059B5F7, UniRef:UniRef100_Q0BIJ6, UniRef:UniRef50_A0A415CI69, UniRef:UniRef90_R4WY76
contig_1	cds	531754	532260	+	BAMB_CEP0996_RS_02450	aHP1	Peroxiredoxin	COG:COG0678, COG:O, RefSeq:WP_175679219.1, SO:0001217, UniParc:UPI00158CCD85, UniRef:UniRef100_UPI00158CCD85, UniRef:UniRef50_C4KVV7, UniRef:UniRef90_B4E5Y6
contig_1	cds	532501	533418	+	BAMB_CEP0996_RS_02455	lpxC	UDP-3-O-acyl-N-acetylglucosamine deacetylase	COG:COG0774, COG:M, EC:3.5.1.108, GO:0008759, GO:0009245, GO:0046872, GO:0103117, RefSeq:WP_006756824.1, SO:0001217, UniParc:UPI000059A4C7, UniRef:UniRef100_Q0BIJ4, UniRef:UniRef50_Q6D0I9, UniRef:UniRef90_Q2SZH6
contig_1	cds	533497	533976	-	BAMB_CEP0996_RS_02460		DUF721 domain-containing protein	RefSeq:WP_011655896.1, SO:0001217, UniParc:UPI0000E26D5C, UniRef:UniRef100_Q0BIJ3, UniRef:UniRef50_A0A158JNR1, UniRef:UniRef90_A0A125K8J0
contig_1	cds	534244	537039	+	BAMB_CEP0996_RS_02465	secA	preprotein translocase subunit SecA	COG:COG0653, COG:U, EC:7.4.2.8, GO:0005524, GO:0005737, GO:0005886, GO:0006605, GO:0008564, GO:0017038, GO:0046872, GO:0065002, KEGG:K03070, RefSeq:WP_175679218.1, SO:0001217, UniParc:UPI00158B1CCA, UniRef:UniRef100_UPI00158B1CCA, UniRef:UniRef50_Q82W86, UniRef:UniRef90_B4E5Y3
contig_1	cds	537184	538425	+	BAMB_CEP0996_RS_02470	argJ	bifunctional glutamate N-acetyltransferase/amino-acid acetyltransferase ArgJ	COG:COG1364, COG:E, GO:0004042, GO:0004358, GO:0005737, GO:0006526, GO:0103045, RefSeq:WP_175679217.1, SO:0001217, UniParc:UPI00158A46F0, UniRef:UniRef100_UPI00158A46F0, UniRef:UniRef50_Q62GT9, UniRef:UniRef90_Q62GT9
contig_1	cds	538445	539314	+	BAMB_CEP0996_RS_02475	atu1564	putative ATPase, AAA+ superfamily	COG:COG2607, COG:R, RefSeq:WP_175679216.1, SO:0001217, UniParc:UPI00158C3064, UniRef:UniRef100_UPI00158C3064, UniRef:UniRef50_A0A106LJP1, UniRef:UniRef90_A0A106LJP1
contig_1	cds	539311	539769	+	BAMB_CEP0996_RS_02480	yjhB	ADP-ribose pyrophosphatase YjhB, NUDIX family	COG:COG1051, COG:F, RefSeq:WP_175679215.1, SO:0001217, UniParc:UPI00158A8E4F, UniRef:UniRef100_UPI00158A8E4F, UniRef:UniRef50_A0A7Z0B6W8, UniRef:UniRef90_A0A119B867
contig_1	cds	539830	540030	-	BAMB_CEP0996_RS_02485	yacG	DUF329 domain-containing protein	COG:COG3024, COG:L, RefSeq:WP_006756830.1, SO:0001217, UniParc:UPI000059B389, UniRef:UniRef100_Q0BII8, UniRef:UniRef50_A0A1B4TU91, UniRef:UniRef90_A0A0G3WQN1
contig_1	cds	540059	540814	-	BAMB_CEP0996_RS_02490	zapD	cell division protein ZapD	COG:COG4582, COG:D, GO:0000917, GO:0005737, GO:0043093, RefSeq:WP_006754990.1, SO:0001217, UniParc:UPI000059A9DA, UniRef:UniRef100_B1YST8, UniRef:UniRef50_B4E5X9, UniRef:UniRef90_B4E5X9
contig_1	cds	540924	541532	-	BAMB_CEP0996_RS_02495	coaE	dephospho-CoA kinase	COG:COG0237, COG:H, EC:2.7.1.24, KEGG:K00859, RefSeq:WP_175679214.1, SO:0001217, UniParc:UPI00158BA560, UniRef:UniRef100_UPI00158BA560, UniRef:UniRef50_A0A839VNA1, UniRef:UniRef90_A4JBA9
contig_1	cds	541618	542529	-	BAMB_CEP0996_RS_02500		Prepilin leader peptidase/N-methyltransferase	RefSeq:WP_175679213.1, SO:0001217, UniParc:UPI00158EFE5E, UniRef:UniRef100_UPI00158EFE5E, UniRef:UniRef50_I1WFC0, UniRef:UniRef90_B4E5X7
contig_1	cds	542574	543779	-	BAMB_CEP0996_RS_02505		Type II secretion system protein	RefSeq:WP_175679212.1, SO:0001217, UniParc:UPI00158DC556, UniRef:UniRef100_UPI00158DC556, UniRef:UniRef50_A0A498RPI5, UniRef:UniRef90_B1YSU1
contig_1	cds	543785	545062	-	BAMB_CEP0996_RS_02510	pulE	Type II secretory pathway ATPase GspE/PulE or T4P pilus assembly pathway ATPase PilB	COG:COG2804, COG:NUW, RefSeq:WP_175679211.1, SO:0001217, UniParc:UPI00158BA7AE, UniRef:UniRef100_UPI00158BA7AE, UniRef:UniRef50_A0A2X2RM03, UniRef:UniRef90_A0A3N8ACR0
contig_1	cds	545145	546347	-	BAMB_CEP0996_RS_02515	corB	Mg2+ and Co2+ transporter CorB, contains DUF21, CBS pair, and CorC-HlyC domains	COG:COG4536, COG:P, KEGG:K03699, SO:0001217, UniRef:UniRef50_A0A498RMV1, UniRef:UniRef90_A0A0H2XKX4
contig_1	tRNA	546584	546660	-	BAMB_CEP0996_RS_02520	trnP	tRNA-Pro(cgg)	SO:0000268
contig_1	cds	546806	547801	-	BAMB_CEP0996_RS_02525	ispA	Geranylgeranyl pyrophosphate synthase	COG:COG0142, COG:H, RefSeq:WP_126227118.1, SO:0001217, UniParc:UPI000F80D8A6, UniRef:UniRef100_UPI000F80D8A6, UniRef:UniRef50_F4BKL8, UniRef:UniRef90_B4E5X3
contig_1	cds	548012	548323	+	BAMB_CEP0996_RS_02530	rplU	50S ribosomal protein L21	COG:COG0261, COG:J, GO:0003735, GO:0005737, GO:0005840, GO:0006412, GO:0019843, GO:1990904, RefSeq:WP_006025184.1, SO:0001217, UniParc:UPI0000333C5B, UniRef:UniRef100_B1YSU5, UniRef:UniRef50_Q21Z01, UniRef:UniRef90_B1YSU5
contig_1	cds	548348	548611	+	BAMB_CEP0996_RS_02535	rpmA	50S ribosomal protein L27	COG:COG0211, COG:J, GO:0003735, GO:0005840, GO:0006412, GO:1990904, RefSeq:WP_006476999.1, SO:0001217, UniParc:UPI00002F598E, UniRef:UniRef100_B1YSU6, UniRef:UniRef50_B8J4L4, UniRef:UniRef90_A9AI61
contig_1	cds	548802	549914	+	BAMB_CEP0996_RS_02540	obgE	GTPase ObgE	COG:COG0536, COG:DL, EC:3.6.5.-, GO:0000287, GO:0003924, GO:0005525, GO:0005737, GO:0042254, RefSeq:WP_175679209.1, SO:0001217, UniParc:UPI00158D3572, UniRef:UniRef100_UPI00158D3572, UniRef:UniRef50_Q5F5D9, UniRef:UniRef90_A9AI60
contig_1	cds	550004	551122	+	BAMB_CEP0996_RS_02545	proB	Glutamate 5-kinase	COG:COG0263, COG:E, EC:2.7.2.11, GO:0003723, GO:0004349, GO:0005524, GO:0005737, GO:0016310, GO:0055129, RefSeq:WP_175679208.1, SO:0001217, UniParc:UPI00158B7BB6, UniRef:UniRef100_UPI00158B7BB6, UniRef:UniRef50_Q2SZF9, UniRef:UniRef90_Q2SZF9
contig_1	cds	551235	551843	-	BAMB_CEP0996_RS_02550		CNP1 domain-containing protein	RefSeq:WP_012363040.1, SO:0001217, UniParc:UPI0000E8EA90, UniRef:UniRef100_B1YSU9, UniRef:UniRef50_A0A1B4NP61, UniRef:UniRef90_A0A1B4NP61
contig_1	cds	551857	552507	-	BAMB_CEP0996_RS_02555	rppH	RNA pyrophosphohydrolase	COG:COG0494, COG:V, EC:3.6.1.-, GO:0016462, RefSeq:WP_011655908.1, SO:0001217, UniParc:UPI000059AAE0, UniRef:UniRef100_B1YSV0, UniRef:UniRef50_A6T2D2, UniRef:UniRef90_B1YSV0
contig_1	cds	552726	554462	+	BAMB_CEP0996_RS_02560	proS	proline--tRNA ligase	COG:COG0442, COG:J, EC:6.1.1.15, GO:0002161, GO:0004827, GO:0005524, GO:0005737, GO:0006433, KEGG:K01881, RefSeq:WP_175679207.1, SO:0001217, UniParc:UPI00158F4C9B, UniRef:UniRef100_UPI00158F4C9B, UniRef:UniRef50_Q3IGT7, UniRef:UniRef90_B4E5W6
contig_1	cds	554484	555086	+	BAMB_CEP0996_RS_02565	marC	Small neutral amino acid transporter SnatA, MarC family	COG:COG2095, COG:E, RefSeq:WP_105834688.1, SO:0001217, UniParc:UPI000CFEF3BE, UniRef:UniRef100_UPI000CFEF3BE, UniRef:UniRef50_A0A1D7ZD56, UniRef:UniRef90_A0A1D7ZD56
contig_1	cds	555128	555679	-	BAMB_CEP0996_RS_02570	hptA	hypoxanthine-guanine phosphoribosyltransferase	COG:COG0634, COG:F, RefSeq:WP_126227122.1, SO:0001217, UniParc:UPI000F7FCA65, UniRef:UniRef100_UPI000F7FCA65, UniRef:UniRef50_Q39JU1, UniRef:UniRef90_Q39JU1
contig_1	cds	555774	557141	-	BAMB_CEP0996_RS_02575	ffh	signal recognition particle protein	COG:COG0541, COG:U, EC:3.6.5.4, KEGG:K03106, RefSeq:WP_006752240.1, SO:0001217, UniParc:UPI000059A3BD, UniRef:UniRef100_Q0BIH1, UniRef:UniRef50_A0A7X8V077, UniRef:UniRef90_A0A6J5EAP0
contig_1	cds	557231	558124	+	BAMB_CEP0996_RS_02580		ABC transporter permease	RefSeq:WP_011655911.1, SO:0001217, UniParc:UPI000059A3C6, UniRef:UniRef100_Q0BIH0, UniRef:UniRef50_H0Q416, UniRef:UniRef90_A0A119G691
contig_1	cds	558138	558452	+	BAMB_CEP0996_RS_02585		Deaminase	RefSeq:WP_126227124.1, SO:0001217, UniParc:UPI000F812A13, UniRef:UniRef100_UPI000F812A13, UniRef:UniRef50_C5AAG9, UniRef:UniRef90_B1FGA3
contig_1	cds	558449	559039	+	BAMB_CEP0996_RS_02590	ampD	1,6-anhydro-N-acetylmuramyl-L-alanine amidase AmpD	RefSeq:WP_011655913.1, SO:0001217, UniParc:UPI0000E26D5F, UniRef:UniRef100_Q0BIG8, UniRef:UniRef50_A0A7Z2GJ17, UniRef:UniRef90_A0A108EZC3
contig_1	cds	559505	562504	+	BAMB_CEP0996_RS_02595	nrdD	ribonucleoside-diphosphate reductase subunit alpha	COG:COG1328, COG:F, RefSeq:WP_126227125.1, SO:0001217, UniParc:UPI000F804158, UniRef:UniRef100_UPI000F804158, UniRef:UniRef50_A0A455T989, UniRef:UniRef90_A0A7X3J3L3
contig_1	cds	562864	564075	+	BAMB_CEP0996_RS_02600	nrdB	ribonucleotide-diphosphate reductase subunit beta	COG:COG0208, COG:F, RefSeq:WP_011655915.1, SO:0001217, UniParc:UPI000059B9A5, UniRef:UniRef100_Q0BIG6, UniRef:UniRef50_Q83BF5, UniRef:UniRef90_A0A228J0I1
contig_1	cds	564514	565173	+	BAMB_CEP0996_RS_02605		histone H1-like DNA-binding protein	RefSeq:WP_175679206.1, SO:0001217, UniParc:UPI00158E94D2, UniRef:UniRef100_UPI00158E94D2, UniRef:UniRef50_Q39JT4, UniRef:UniRef90_UPI00158E94D2
contig_1	cds	565403	565876	-	BAMB_CEP0996_RS_02610		Rick-17kDa-Anti domain-containing protein	RefSeq:WP_006752247.1, SO:0001217, UniParc:UPI000059AFC6, UniRef:UniRef100_Q0BIG3, UniRef:UniRef50_A0A167W4J1, UniRef:UniRef90_A0A1B4NPI3
contig_1	cds	565896	566834	-	BAMB_CEP0996_RS_02615		Adenosine kinase,aminoimidazole riboside kinase,Uncharacterized protein conserved in bacteria,ribokinase,pfkB family carbohydrate kinase	RefSeq:WP_175679205.1, SO:0001217, UniParc:UPI00158D301D, UniRef:UniRef100_UPI00158D301D, UniRef:UniRef50_H0PSZ4, UniRef:UniRef90_A0A498RJP0
contig_1	cds	566928	567431	-	BAMB_CEP0996_RS_02620	tpx	thiol peroxidase	COG:COG2077, COG:O, EC:1.11.1.24, KEGG:K11065, RefSeq:WP_006758913.1, SO:0001217, UniParc:UPI000059B25C, UniRef:UniRef100_Q0BIG1, UniRef:UniRef50_Q57549, UniRef:UniRef90_A0A0H3KGN4
contig_1	cds	567504	568931	-	BAMB_CEP0996_RS_02625		Znf/thioredoxin-put domain-containing protein	RefSeq:WP_175679204.1, SO:0001217, UniParc:UPI00158ADEA3, UniRef:UniRef100_UPI00158ADEA3, UniRef:UniRef50_A0A0B1YVU8, UniRef:UniRef90_A0A2S9KX13
contig_1	cds	568977	569879	-	BAMB_CEP0996_RS_02630	prmA	50S ribosomal protein L11 methyltransferase	COG:COG2264, COG:J, EC:2.1.1.-, GO:0005737, GO:0008276, RefSeq:WP_175668792.1, SO:0001217, UniParc:UPI00158D5EE6, UniRef:UniRef100_UPI00158D5EE6, UniRef:UniRef50_Q7WF92, UniRef:UniRef90_B4E5V2
contig_1	cds	569882	571249	-	BAMB_CEP0996_RS_02635	accC	acetyl-CoA carboxylase biotin carboxylase subunit	COG:COG0439, COG:I, RefSeq:WP_006752252.1, SO:0001217, UniParc:UPI000059AAE4, UniRef:UniRef100_Q0BIF8, UniRef:UniRef50_A0A069BBG2, UniRef:UniRef90_A0A069BBG2
contig_1	cds	571335	571808	-	BAMB_CEP0996_RS_02640	accB	acetyl-CoA carboxylase biotin carboxyl carrier protein	COG:COG0511, COG:I, RefSeq:WP_011655921.1, SO:0001217, UniParc:UPI000059BA56, UniRef:UniRef100_Q0BIF7, UniRef:UniRef50_A0A7V7ML65, UniRef:UniRef90_A0A069BB43
contig_1	cds	571875	572327	-	BAMB_CEP0996_RS_02645	aroQ	type II 3-dehydroquinate dehydratase	COG:COG0757, COG:E, RefSeq:WP_006756005.1, SO:0001217, UniParc:UPI0000599C6B, UniRef:UniRef100_Q0BIF6, UniRef:UniRef50_Q82WL9, UniRef:UniRef90_A0A1D7ZCT2
contig_1	cds	572522	573076	-	BAMB_CEP0996_RS_02650	trxA	Thiol-disulfide isomerase or thioredoxin	COG:COG0526, COG:O, RefSeq:WP_175679203.1, SO:0001217, UniParc:UPI00158A835C, UniRef:UniRef100_UPI00158A835C, UniRef:UniRef50_A2VT27, UniRef:UniRef90_A2VT27
contig_1	cds	573084	573728	-	BAMB_CEP0996_RS_02655		UDP-N-acetylmuramate--alanine ligase	RefSeq:WP_011655923.1, SO:0001217, UniParc:UPI000059B25E, UniRef:UniRef100_Q0BIF4, UniRef:UniRef50_A0A1I9YJW5, UniRef:UniRef90_Q0BIF4
contig_1	cds	573951	575336	+	BAMB_CEP0996_RS_02660	mpl	UDP-N-acetylmuramate:L-alanyl-gamma-D-glutamyl-meso-diaminopimelate ligase	COG:COG0773, COG:M, EC:6.3.2.45, KEGG:K02558, RefSeq:WP_175674893.1, SO:0001217, UniParc:UPI00158ABA1F, UniRef:UniRef100_UPI001FC871C9, UniRef:UniRef50_Q1LIU4, UniRef:UniRef90_A2VT25
contig_1	cds	575333	575902	+	BAMB_CEP0996_RS_02665	ycfP	putative esterase YcpF, UPF0227 family	COG:COG3150, COG:R, RefSeq:WP_011655925.1, SO:0001217, UniParc:UPI000059A5F1, UniRef:UniRef100_Q0BIF2, UniRef:UniRef50_K0DR54, UniRef:UniRef90_Q0BIF2
contig_1	cds	575984	578074	+	BAMB_CEP0996_RS_02670	vacB	Exoribonuclease R	COG:COG0557, COG:K, RefSeq:WP_175679202.1, SO:0001217, UniParc:UPI00158CCF2F, UniRef:UniRef100_UPI00158CCF2F, UniRef:UniRef50_B3R6S6, UniRef:UniRef90_A0A2X2RTG8
contig_1	cds	578071	578937	+	BAMB_CEP0996_RS_02675	aroE	shikimate dehydrogenase	COG:COG0169, COG:E, RefSeq:WP_175679201.1, SO:0001217, UniParc:UPI001588F36C, UniRef:UniRef100_UPI001588F36C, UniRef:UniRef50_Q0VTD6, UniRef:UniRef90_A0A106RS40
contig_1	cds	578952	579689	+	BAMB_CEP0996_RS_02680	mtgA	monofunctional biosynthetic peptidoglycan transglycosylase	COG:COG0744, COG:M, EC:2.4.1.129, GO:0005886, GO:0008360, GO:0008955, GO:0009252, GO:0009274, GO:0016763, GO:0071555, RefSeq:WP_011655928.1, SO:0001217, UniParc:UPI0000E26D63, UniRef:UniRef100_Q0BIE9, UniRef:UniRef50_Q3V7M0, UniRef:UniRef90_A9AI31
contig_1	cds	580124	581734	+	BAMB_CEP0996_RS_02685	kex1	Carboxypeptidase C (cathepsin A)	COG:COG2939, COG:E, RefSeq:WP_175679200.1, SO:0001217, UniParc:UPI00158E4336, UniRef:UniRef100_UPI00158E4336, UniRef:UniRef50_A0A6M4GVR8, UniRef:UniRef90_B1YSX6
contig_1	cds	581819	582223	+	BAMB_CEP0996_RS_02690		EF-hand domain-containing protein	RefSeq:WP_175679199.1, SO:0001217, UniParc:UPI0015887057, UniRef:UniRef100_UPI0015887057, UniRef:UniRef50_A0A0H3KKH5, UniRef:UniRef90_A0A1B4BPH6
contig_1	cds	582557	583456	+	BAMB_CEP0996_RS_02695	iclR	DNA-binding transcriptional regulator, IclR family	COG:COG1414, COG:K, RefSeq:WP_011655931.1, SO:0001217, UniParc:UPI000059C0FE, UniRef:UniRef100_Q0BIE6, UniRef:UniRef50_A0A522MQB7, UniRef:UniRef90_A0A118B120
contig_1	cds	583453	584478	+	BAMB_CEP0996_RS_02700		2-dehydro-3-deoxygalactonokinase	RefSeq:WP_105834701.1, SO:0001217, UniParc:UPI000CFEDC9B, UniRef:UniRef100_UPI000CFEDC9B, UniRef:UniRef50_A0A6S7AEX3, UniRef:UniRef90_A0A1X1P986
contig_1	cds	584502	585179	+	BAMB_CEP0996_RS_02705	eda	2-keto-3-deoxy-6-phosphogluconate aldolase	COG:COG0800, COG:G, RefSeq:WP_175679198.1, SO:0001217, UniParc:UPI00158E03EE, UniRef:UniRef100_UPI00158E03EE, UniRef:UniRef50_Q3JNJ5, UniRef:UniRef90_B9BXL3
contig_1	cds	585179	585958	+	BAMB_CEP0996_RS_02710		SDR family oxidoreductase	RefSeq:WP_041491315.1, SO:0001217, UniParc:UPI00059FF932, UniRef:UniRef100_Q0BIE3, UniRef:UniRef50_G8Q168, UniRef:UniRef90_A0A498RPE0
contig_1	cds	586061	587056	+	BAMB_CEP0996_RS_02715		L-arabinose-binding periplasmic protein	RefSeq:WP_006755510.1, SO:0001217, UniParc:UPI000059AD47, UniRef:UniRef100_Q0BIE2, UniRef:UniRef50_A0A1Y0FBH2, UniRef:UniRef90_A0A069BB23
contig_1	cds	587125	588636	+	BAMB_CEP0996_RS_02720	araG	L-arabinose ABC transporter ATP-binding protein AraG	COG:COG1129, COG:G, EC:7.5.2.12, GO:0005524, GO:0005886, GO:0015612, GO:0042882, RefSeq:WP_175679197.1, SO:0001217, UniParc:UPI00158CBADF, UniRef:UniRef100_UPI00158CBADF, UniRef:UniRef50_Q1JUP7, UniRef:UniRef90_Q0BIE1
contig_1	cds	588727	589743	+	BAMB_CEP0996_RS_02725	araH	L-arabinose ABC transporter permease AraH	COG:COG1172, COG:G, RefSeq:WP_012363061.1, SO:0001217, UniParc:UPI0000E8E75A, UniRef:UniRef100_B1YSY4, UniRef:UniRef50_A0A118A8G4, UniRef:UniRef90_A0A1W1A7Z3
contig_1	cds	589767	590582	+	BAMB_CEP0996_RS_02730		Short-chain dehydrogenase/reductase SDR	RefSeq:WP_138848260.1, SO:0001217, UniParc:UPI00110E000E, UniRef:UniRef100_UPI00110E000E, UniRef:UniRef50_A0A0P7Z3G2, UniRef:UniRef90_A4JBF8
contig_1	cds	590663	591724	+	BAMB_CEP0996_RS_02735	galM	Galactose mutarotase or related enzyme	COG:COG2017, COG:G, RefSeq:WP_126227139.1, SO:0001217, UniParc:UPI000F8073D8, UniRef:UniRef100_UPI000F8073D8, UniRef:UniRef50_A0A6J5BI11, UniRef:UniRef90_A0A833PQL3
contig_1	cds	591764	592591	+	BAMB_CEP0996_RS_02740	pyrF	orotidine-5'-phosphate decarboxylase	COG:COG0284, COG:F, RefSeq:WP_011655939.1, SO:0001217, UniParc:UPI000059BC0F, UniRef:UniRef100_Q0BID7, UniRef:UniRef50_P58642, UniRef:UniRef90_Q0BID7
contig_1	cds	592800	593858	+	BAMB_CEP0996_RS_02745		Phosphorylcholine phosphatase	RefSeq:WP_126227140.1, SO:0001217, UniParc:UPI000F8082C1, UniRef:UniRef100_UPI000F8082C1, UniRef:UniRef50_Q9HTR2, UniRef:UniRef90_J5BF82
contig_1	cds	593934	594434	-	BAMB_CEP0996_RS_02750	pncC	Nicotinamide mononucleotide (NMN) deamidase PncC	COG:COG1546, COG:H, RefSeq:WP_126227141.1, SO:0001217, UniParc:UPI000F808176, UniRef:UniRef100_UPI000F808176, UniRef:UniRef50_A0A095VZ72, UniRef:UniRef90_A0A095VZ72
contig_1	cds	594467	595012	-	BAMB_CEP0996_RS_02755		Phosphatidylglycerophosphatase A	EC:3.1.3.27, KEGG:K01095, RefSeq:WP_175679196.1, SO:0001217, UniParc:UPI0015885641, UniRef:UniRef100_UPI0015885641, UniRef:UniRef50_A0A2N7W1H2, UniRef:UniRef90_A0A1D7ZCN9
contig_1	cds	595002	596036	-	BAMB_CEP0996_RS_02760	thiL	thiamine-phosphate kinase	COG:COG0611, COG:H, EC:2.7.4.16, KEGG:K00946, RefSeq:WP_175661525.1, SO:0001217, UniParc:UPI00158ABCDE, UniRef:UniRef100_UPI00158ABCDE, UniRef:UniRef50_A0A378YKY0, UniRef:UniRef90_A0A1X1P978
contig_1	cds	596137	598479	+	BAMB_CEP0996_RS_02765	sfcA	Malic enzyme	COG:C, COG:COG0281, SO:0001217, UniRef:UniRef50_A0A069BBD6, UniRef:UniRef90_A0A069BBD6
contig_1	cds	598857	599288	+	BAMB_CEP0996_RS_02770		Guanine-specific ribonuclease N1 and T1	RefSeq:WP_006760307.1, SO:0001217, UniParc:UPI00017143BF, UniRef:UniRef100_A0A0B1XYY5, UniRef:UniRef50_A0A0B6RYG9, UniRef:UniRef90_Q39JQ1
contig_1	cds	599305	599868	+	BAMB_CEP0996_RS_02775		Barstar domain-containing protein	RefSeq:WP_006753300.1, SO:0001217, UniParc:UPI000059A42B, UniRef:UniRef100_Q0BID0, UniRef:UniRef50_A0A0H2XMD7, UniRef:UniRef90_A0A0H2XMD7
contig_1	cds	600191	600580	+	BAMB_CEP0996_RS_02780		Conserved secreted protein	SO:0001217, UniRef:UniRef50_A0A364H2D2, UniRef:UniRef90_UPI00158D19F0
contig_1	cds	600638	601426	-	BAMB_CEP0996_RS_02785		Ribosomal RNA small subunit methyltransferase E	SO:0001217, UniRef:UniRef50_A2WCR4
contig_1	cds	601423	601839	-	BAMB_CEP0996_RS_02790	phnB	Zn-dependent glyoxalase, PhnB family	COG:C, COG:COG2764, RefSeq:WP_138848253.1, SO:0001217, UniParc:UPI00110EFC8C, UniRef:UniRef100_UPI00110EFC8C, UniRef:UniRef50_Q39JP5, UniRef:UniRef90_Q39JP5
contig_1	cds	602033	602971	-	BAMB_CEP0996_RS_02795	speE	polyamine aminopropyltransferase	COG:COG0421, COG:E, SO:0001217, UniRef:UniRef50_A0A2N7WRA4, UniRef:UniRef90_A0A6J5E7N3
contig_1	cds	603107	605179	+	BAMB_CEP0996_RS_02800	tkt	transketolase	COG:COG0021, COG:G, RefSeq:WP_175679193.1, SO:0001217, UniParc:UPI00158E2B0E, UniRef:UniRef100_UPI00158E2B0E, UniRef:UniRef50_P33570, UniRef:UniRef90_A0A2Z6TR53
contig_1	cds	605268	606278	+	BAMB_CEP0996_RS_02805	gap	type I glyceraldehyde-3-phosphate dehydrogenase	COG:COG0057, COG:G, RefSeq:WP_175679192.1, SO:0001217, UniParc:UPI00158C9E33, UniRef:UniRef100_UPI00158C9E33, UniRef:UniRef50_P50321, UniRef:UniRef90_A0A069B4C5
contig_1	cds	606356	607075	-	BAMB_CEP0996_RS_02810	fadR	DNA-binding transcriptional regulator, FadR family	COG:COG2186, COG:K, RefSeq:WP_175679191.1, SO:0001217, UniParc:UPI001588BD04, UniRef:UniRef100_UPI001588BD04, UniRef:UniRef50_A0A5E4XVB0, UniRef:UniRef90_A4JBH2
contig_1	cds	607321	608643	+	BAMB_CEP0996_RS_02815	gltP	Na+/H+-dicarboxylate symporter	COG:C, COG:COG1301, RefSeq:WP_105834729.1, SO:0001217, UniParc:UPI000CFF9D00, UniRef:UniRef100_UPI000CFF9D00, UniRef:UniRef50_Q9I713, UniRef:UniRef90_A0A087NPM9
contig_1	cds	608749	609756	+	BAMB_CEP0996_RS_02820	alc	allantoicase	COG:COG4266, COG:F, RefSeq:WP_165750865.1, SO:0001217, UniParc:UPI0013FD3088, UniRef:UniRef100_UPI0013FD3088, UniRef:UniRef50_Q92VC1, UniRef:UniRef90_A0A250L911
contig_1	cds	609771	610295	+	BAMB_CEP0996_RS_02825	allA	Ureidoglycolate lyase	COG:COG3194, COG:F, EC:4.3.2.3, GO:0000256, GO:0004848, GO:0006145, GO:0050385, RefSeq:WP_175679190.1, SO:0001217, UniParc:UPI00158CF436, UniRef:UniRef100_UPI00158CF436, UniRef:UniRef50_Q9AP01, UniRef:UniRef90_Q9AP01
contig_1	cds	610496	610924	-	BAMB_CEP0996_RS_02830	fur	ferric iron uptake transcriptional regulator	COG:COG0735, COG:P, RefSeq:WP_006753314.1, SO:0001217, UniParc:UPI000059A5FC, UniRef:UniRef100_A0A071MIV9, UniRef:UniRef50_B2AHR0, UniRef:UniRef90_A0A095WE83
contig_1	cds	611066	611863	+	BAMB_CEP0996_RS_02835	bamE	Outer membrane protein assembly factor BamE	RefSeq:WP_175679189.1, SO:0001217, UniParc:UPI001588C9B0, UniRef:UniRef100_UPI001588C9B0, UniRef:UniRef50_A0A158CNT7, UniRef:UniRef90_B1YT07
contig_1	cds	611929	612726	+	BAMB_CEP0996_RS_02840	dapB	4-hydroxy-tetrahydrodipicolinate reductase	COG:COG0289, COG:E, EC:1.17.1.8, GO:0005737, GO:0008839, GO:0009089, GO:0016726, GO:0019877, GO:0050661, GO:0051287, RefSeq:WP_175679188.1, SO:0001217, UniParc:UPI00158C6823, UniRef:UniRef100_UPI00158C6823, UniRef:UniRef50_Q2SZ94, UniRef:UniRef90_B4EEW4
contig_1	cds	612746	613414	+	BAMB_CEP0996_RS_02845	tolQ	Biopolymer transport protein ExbB/TolQ	COG:COG0811, COG:U, RefSeq:WP_175679187.1, SO:0001217, UniParc:UPI00158AECCA, UniRef:UniRef100_UPI00158AECCA, UniRef:UniRef50_A0A2N8QJV2, UniRef:UniRef90_A0A1D7ZCM7
contig_1	cds	613437	613892	+	BAMB_CEP0996_RS_02850		Biopolymer transport protein ExbD/TolR	RefSeq:WP_011655957.1, SO:0001217, UniParc:UPI000059BE8C, UniRef:UniRef100_Q0BIB6, UniRef:UniRef50_Q3JNM9, UniRef:UniRef90_Q39JM6
contig_1	cds	614173	616767	+	BAMB_CEP0996_RS_02855	leuS	leucine--tRNA ligase	COG:COG0495, COG:J, EC:6.1.1.4, GO:0002161, GO:0004823, GO:0005524, GO:0005737, GO:0006429, RefSeq:WP_175679186.1, SO:0001217, UniParc:UPI00158E50C5, UniRef:UniRef100_UPI00158E50C5, UniRef:UniRef50_Q46XD8, UniRef:UniRef90_Q3JNN1
contig_1	cds	616806	617357	+	BAMB_CEP0996_RS_02860	lptE	LPS-assembly lipoprotein LptE	RefSeq:WP_126227155.1, SO:0001217, UniParc:UPI000F808679, UniRef:UniRef100_UPI000F808679, UniRef:UniRef50_A0A0B6RNW9, UniRef:UniRef90_A0A1D7ZCM8
contig_1	cds	617376	618470	+	BAMB_CEP0996_RS_02865	holA	DNA polymerase III subunit delta	COG:COG1466, COG:L, RefSeq:WP_175679185.1, SO:0001217, UniParc:UPI001588927C, UniRef:UniRef100_UPI001588927C, UniRef:UniRef50_A0A1I9YJZ8, UniRef:UniRef90_B1YTA9
contig_1	cds	618603	619874	+	BAMB_CEP0996_RS_02870	proA	glutamate-5-semialdehyde dehydrogenase	EC:1.2.1.41, GO:0004350, GO:0005737, GO:0050661, GO:0055129, RefSeq:WP_175679184.1, SO:0001217, UniParc:UPI00158946A8, UniRef:UniRef100_UPI00158946A8, UniRef:UniRef50_Q39JM2, UniRef:UniRef90_Q39JM2
contig_1	cds	619892	620314	+	BAMB_CEP0996_RS_02875	hemJ	Protoporphyrinogen oxidase HemJ (unrelated to HemG or HemY)	COG:COG1981, COG:H, RefSeq:WP_011655962.1, SO:0001217, UniParc:UPI0000599C5E, UniRef:UniRef100_Q0BIB1, UniRef:UniRef50_A0A522TWI7, UniRef:UniRef90_A4JBI5
contig_1	cds	620419	621267	-	BAMB_CEP0996_RS_02880	rpiR	DNA-binding transcriptional regulator, MurR/RpiR family, contains HTH and SIS domains	COG:COG1737, COG:K, RefSeq:WP_006760214.1, SO:0001217, UniParc:UPI0000E26D6A, UniRef:UniRef100_Q0BIB0, UniRef:UniRef50_A0A1B4S5H1, UniRef:UniRef90_A0A1D7ZCW7
contig_1	cds	621560	623416	+	BAMB_CEP0996_RS_02885	edd	phosphogluconate dehydratase	COG:COG0129, COG:EG, RefSeq:WP_138848247.1, SO:0001217, UniParc:UPI00110EC2FF, UniRef:UniRef100_UPI00110EC2FF, UniRef:UniRef50_P21909, UniRef:UniRef90_A0A498RML5
contig_1	cds	623436	624062	+	BAMB_CEP0996_RS_02890	eda	2-keto-3-deoxy-6-phosphogluconate aldolase	COG:COG0800, COG:G, RefSeq:WP_105834724.1, SO:0001217, UniParc:UPI000CFF0F8E, UniRef:UniRef100_UPI000CFF0F8E, UniRef:UniRef50_A0A1W5DSM6, UniRef:UniRef90_A0A2S5DYH0
contig_1	cds	624282	625643	+	BAMB_CEP0996_RS_02895	gntT	H+/gluconate symporter GntT or related permease, GntP/DsdX family	COG:COG2610, COG:G, RefSeq:WP_011655965.1, SO:0001217, UniParc:UPI000059AD45, UniRef:UniRef100_Q0BIA7, UniRef:UniRef50_A0A150LLF2, UniRef:UniRef90_A0A095LS48
contig_1	cds	625658	626161	+	BAMB_CEP0996_RS_02900	gntK	Gluconate kinase	COG:COG3265, COG:G, RefSeq:WP_006753807.1, SO:0001217, UniParc:UPI000059AD44, UniRef:UniRef100_Q0BIA6, UniRef:UniRef50_A0A1B4S5I3, UniRef:UniRef90_Q39JL6
contig_1	cds	626231	626878	-	BAMB_CEP0996_RS_02905	tetR	TetR family transcriptional regulator	RefSeq:WP_175679183.1, SO:0001217, UniParc:UPI00158B9440, UniRef:UniRef100_UPI00158B9440, UniRef:UniRef50_A0A7W6EIG7, UniRef:UniRef90_A0A2X2PFN4
contig_1	cds	627137	628558	+	BAMB_CEP0996_RS_02910	dadA	Glycine/D-amino acid oxidase (deaminating)	COG:COG0665, COG:E, RefSeq:WP_175679182.1, SO:0001217, UniParc:UPI00158AA468, UniRef:UniRef100_UPI00158AA468, UniRef:UniRef50_A0A6S7C523, UniRef:UniRef90_A0A2X2RME8
contig_1	cds	628663	630051	-	BAMB_CEP0996_RS_02915	purB	adenylosuccinate lyase	COG:COG0015, COG:F, EC:4.3.2.2, KEGG:K01756, RefSeq:WP_006753804.1, SO:0001217, UniParc:UPI00016D4E80, UniRef:UniRef100_B1FKU1, UniRef:UniRef50_A0A0H3AL67, UniRef:UniRef90_A0A0B6RSB9
contig_1	cds	630458	631411	+	BAMB_CEP0996_RS_02920	lysR	DNA-binding transcriptional regulator, LysR family	COG:COG0583, COG:K, KEGG:K21645, RefSeq:WP_011655969.1, SO:0001217, UniParc:UPI0000E26D6C, UniRef:UniRef100_Q0BIA2, UniRef:UniRef50_A2VSX0, UniRef:UniRef90_A2VSX0
contig_1	cds	631677	632963	+	BAMB_CEP0996_RS_02925	gdhA	Glutamate dehydrogenase/leucine dehydrogenase	COG:COG0334, COG:E, RefSeq:WP_105831939.1, SO:0001217, UniParc:UPI000CFFEB82, UniRef:UniRef100_UPI000CFFEB82, UniRef:UniRef50_A0A059ZD70, UniRef:UniRef90_A0A069B4N0
contig_1	cds	633228	634121	+	BAMB_CEP0996_RS_02930	hisJ	ABC-type amino acid transport/signal transduction system, periplasmic component/domain	COG:COG0834, COG:ET, RefSeq:WP_011655971.1, SO:0001217, UniParc:UPI000059AADE, UniRef:UniRef100_Q0BIA0, UniRef:UniRef50_B1G7D0, UniRef:UniRef90_Q39JL0
contig_1	cds	634206	634946	+	BAMB_CEP0996_RS_02935	hisM	ABC-type amino acid transport system, permease component	COG:COG0765, COG:E, RefSeq:WP_175679181.1, SO:0001217, UniParc:UPI00158D3D7A, UniRef:UniRef100_UPI00158D3D7A, UniRef:UniRef50_A0A498RRM6, UniRef:UniRef90_A0A498RRM6
contig_1	cds	634946	635623	+	BAMB_CEP0996_RS_02940	gltK	glutamate/aspartate ABC transporter permease GltK	COG:COG0765, COG:E, RefSeq:WP_011655973.1, SO:0001217, UniParc:UPI000059B9B4, UniRef:UniRef100_Q0BI98, UniRef:UniRef50_V5U263, UniRef:UniRef90_A0A069B497
contig_1	cds	635620	636345	+	BAMB_CEP0996_RS_02945	artP	ABC-type polar amino acid transport system, ATPase component	COG:COG1126, COG:E, RefSeq:WP_011655974.1, SO:0001217, UniParc:UPI000059B729, UniRef:UniRef100_Q0BI97, UniRef:UniRef50_A0A4R8S834, UniRef:UniRef90_Q39JK7
contig_1	cds	636457	641718	-	BAMB_CEP0996_RS_02950		Outer membrane autotransporter barrel domain protein	RefSeq:WP_175679180.1, SO:0001217, UniParc:UPI001589AF35, UniRef:UniRef100_UPI001589AF35, UniRef:UniRef50_A0A250L965, UniRef:UniRef90_B1YTC6
contig_1	cds	642373	643272	-	BAMB_CEP0996_RS_02955	yafJ	putative glutamine amidotransferase YafJ	COG:COG0121, COG:R, SO:0001217, UniRef:UniRef50_A0A6S7AW55, UniRef:UniRef90_A0A104MT17
contig_1	cds	643464	644558	+	BAMB_CEP0996_RS_02960	pyrC	dihydroorotase	COG:COG0418, COG:F, SO:0001217, UniParc:UPI0000E8DE2F, UniRef:UniRef100_B1YTC8, UniRef:UniRef50_D3NW47, UniRef:UniRef90_A0A2X2RTR6
contig_1	ncRNA	644624	645035	+	BAMB_CEP0996_RS_02965	RNaseP_bact_a	Bacterial RNase P class A	RFAM:RF00010, SO:0000386
contig_1	cds	645106	645528	-	BAMB_CEP0996_RS_02970	yhfA	OsmC family protein	COG:COG1765, COG:R, SO:0001217, UniParc:UPI0000531B04, UniRef:UniRef100_A0A4R9M4J7, UniRef:UniRef50_A0A498RP74, UniRef:UniRef90_A0A498RP74
contig_1	ncRNA	645886	645947	+	BAMB_CEP0996_RS_02975	Betaproteobacteria_toxic_sRNA	Betaproteobacteria toxic small RNA	RFAM:RF02278, SO:0000655
contig_1	cds	646005	646310	-	BAMB_CEP0996_RS_02980		DUF1090 domain-containing protein	RefSeq:WP_175679178.1, SO:0001217, UniParc:UPI00158B490B, UniRef:UniRef100_UPI00158B490B, UniRef:UniRef50_A0A2Z6U1X3, UniRef:UniRef90_B1YTD0
contig_1	cds	646521	647051	+	BAMB_CEP0996_RS_02985	rplM	50S ribosomal protein L13	COG:COG0102, COG:J, GO:0003735, GO:0005840, GO:0006412, GO:1990904, KEGG:K02871, SO:0001217, UniParc:UPI0000E8DCFE, UniRef:UniRef100_A0A2N9CN09, UniRef:UniRef50_Q1BZ45, UniRef:UniRef90_Q1BZ45
contig_1	cds	647063	647455	+	BAMB_CEP0996_RS_02990	rpsI	30S ribosomal protein S9	COG:COG0103, COG:J, GO:0003735, GO:0005840, GO:0006412, GO:1990904, RefSeq:WP_006751887.1, SO:0001217, UniParc:UPI000059A1CB, UniRef:UniRef100_B1YTD2, UniRef:UniRef50_P44388, UniRef:UniRef90_Q8Y245
contig_1	cds	647660	648031	+	BAMB_CEP0996_RS_02995	erpA	iron-sulfur cluster insertion protein ErpA	COG:COG0316, COG:O, GO:0005506, GO:0016226, GO:0051537, RefSeq:WP_006751888.1, SO:0001217, UniParc:UPI000059A656, UniRef:UniRef100_B1YTD3, UniRef:UniRef50_A9AH79, UniRef:UniRef90_A9AH79
contig_1	cds	648139	649287	-	BAMB_CEP0996_RS_03000	anmK	anhydro-N-acetylmuramic acid kinase	COG:COG2377, COG:M, EC:2.7.1.170, GO:0005524, GO:0005975, GO:0006040, GO:0009254, GO:0016301, GO:0016310, GO:0016773, GO:0097175, RefSeq:WP_175679177.1, SO:0001217, UniParc:UPI001588E192, UniRef:UniRef100_UPI001588E192, UniRef:UniRef50_Q39JJ7, UniRef:UniRef90_Q39JJ7
contig_1	cds	649430	650671	+	BAMB_CEP0996_RS_03005	tyrS	tyrosine--tRNA ligase	COG:COG0162, COG:J, EC:6.1.1.1, GO:0003723, GO:0004831, GO:0005524, GO:0005737, GO:0006437, RefSeq:WP_006759920.1, SO:0001217, UniParc:UPI00017158F1, UniRef:UniRef100_B1T8G6, UniRef:UniRef50_Q3JNS0, UniRef:UniRef90_Q3JNS0
contig_1	cds	650668	651126	+	BAMB_CEP0996_RS_03010	dtd	D-aminoacyl-tRNA deacylase	COG:COG1490, COG:J, EC:3.1.1.96, GO:0000049, GO:0005737, GO:0019478, GO:0043908, GO:0051499, GO:0106026, RefSeq:WP_012363101.1, SO:0001217, UniParc:UPI0001729984, UniRef:UniRef100_B1YTD6, UniRef:UniRef50_B2AH66, UniRef:UniRef90_B4EET1
contig_1	cds	651150	651812	+	BAMB_CEP0996_RS_03015	phoE	Broad specificity phosphatase PhoE	COG:COG0406, COG:G, RefSeq:WP_006751892.1, SO:0001217, UniParc:UPI00016D5CA5, UniRef:UniRef100_B1FF95, UniRef:UniRef50_A0A0H3KC97, UniRef:UniRef90_A0A0H3KC97
contig_1	cds	651934	652878	-	BAMB_CEP0996_RS_03020		DUF2236 domain-containing protein	COG:COG3662, COG:S, RefSeq:WP_175679176.1, SO:0001217, UniParc:UPI0015892F64, UniRef:UniRef100_UPI0015892F64, UniRef:UniRef50_Q1LCN3, UniRef:UniRef90_Q39JJ2
contig_1	cds	652903	653967	-	BAMB_CEP0996_RS_03025	ruvB	Holliday junction branch migration DNA helicase RuvB	COG:COG2255, COG:L, EC:3.6.4.12, GO:0003677, GO:0005524, GO:0006281, GO:0006310, GO:0009378, GO:0009432, GO:0016887, RefSeq:WP_105831930.1, SO:0001217, UniParc:UPI000D00FCFC, UniRef:UniRef100_UPI000D00FCFC, UniRef:UniRef50_C5CM03, UniRef:UniRef90_A9AH73
contig_1	cds	654088	654669	-	BAMB_CEP0996_RS_03030	ruvA	Holliday junction branch migration protein RuvA	COG:COG0632, COG:L, EC:3.6.4.12, GO:0003677, GO:0005524, GO:0006281, GO:0006310, GO:0009378, GO:0009379, GO:0009432, GO:0016887, RefSeq:WP_011655984.1, SO:0001217, UniParc:UPI000059F967, UniRef:UniRef100_Q0BI82, UniRef:UniRef50_B4EES6, UniRef:UniRef90_B4EES6
contig_1	cds	654810	655361	-	BAMB_CEP0996_RS_03035	ruvC	crossover junction endodeoxyribonuclease RuvC	COG:COG0817, COG:L, EC:3.1.21.10, GO:0000287, GO:0003676, GO:0006281, GO:0006310, GO:0008821, RefSeq:WP_006751896.1, SO:0001217, UniParc:UPI000059FA03, UniRef:UniRef100_Q0BI81, UniRef:UniRef50_Q5FA76, UniRef:UniRef90_Q0BI81
contig_1	cds	655513	657078	-	BAMB_CEP0996_RS_03040	purH	bifunctional phosphoribosylaminoimidazolecarboxamide formyltransferase/IMP cyclohydrolase	COG:COG0138, COG:F, GO:0003937, GO:0004643, GO:0006189, RefSeq:WP_175679175.1, SO:0001217, UniParc:UPI00158B12BE, UniRef:UniRef100_UPI00158B12BE, UniRef:UniRef50_B2AH76, UniRef:UniRef90_Q0BI80
contig_1	cds	657125	657358	-	BAMB_CEP0996_RS_03045	fis	Fis family transcriptional regulator	COG:COG2901, COG:K, RefSeq:WP_006476892.1, SO:0001217, UniParc:UPI0000278E1F, UniRef:UniRef100_A0A0G3YY49, UniRef:UniRef50_A0A0B5FCK8, UniRef:UniRef90_A0A095WE55
contig_1	cds	657355	658422	-	BAMB_CEP0996_RS_03050	dusB	tRNA dihydrouridine synthase DusB	COG:COG0042, COG:J, RefSeq:WP_012363107.1, SO:0001217, UniParc:UPI0000E8DDF7, UniRef:UniRef100_B1YTE4, UniRef:UniRef50_R0CEJ6, UniRef:UniRef90_A0A095K283
contig_1	cds	658582	659760	-	BAMB_CEP0996_RS_03055	ubiH	UbiH/UbiF/VisC/COQ6 family ubiquinone biosynthesis hydroxylase	COG:COG0654, COG:HC, RefSeq:WP_175679174.1, SO:0001217, UniParc:UPI001589A268, UniRef:UniRef100_UPI001589A268, UniRef:UniRef50_A0A2Z6EXC6, UniRef:UniRef90_A0A0G3WQZ9
contig_1	cds	659828	661222	-	BAMB_CEP0996_RS_03060	pepP	Xaa-Pro aminopeptidase	COG:COG0006, COG:E, RefSeq:WP_175679173.1, SO:0001217, UniParc:UPI00158F662E, UniRef:UniRef100_UPI00158F662E, UniRef:UniRef50_A0A6J5EIE0, UniRef:UniRef90_A0A6J5EIE0
contig_1	cds	661411	662022	+	BAMB_CEP0996_RS_03065	gstA	Glutathione S-transferase	COG:COG0625, COG:O, SO:0001217, UniRef:UniRef50_A0A157QB21, UniRef:UniRef90_A0A063BPP4
contig_1	cds	662127	663746	-	BAMB_CEP0996_RS_03070	gltB2	Glutamate synthase domain 2	COG:COG0069, COG:E, RefSeq:WP_138848233.1, SO:0001217, UniParc:UPI00110D854F, UniRef:UniRef100_UPI00110D854F, UniRef:UniRef50_A0A8B4S956, UniRef:UniRef90_A0A1Z3YND6
contig_1	cds	663859	665028	-	BAMB_CEP0996_RS_03075	mnmA	tRNA 2-thiouridine(34) synthase MnmA	COG:COG0482, COG:J, EC:2.8.1.13, GO:0000049, GO:0005524, GO:0005737, GO:0006400, GO:0016783, RefSeq:WP_175679172.1, SO:0001217, UniParc:UPI0015884C93, UniRef:UniRef100_UPI0015884C93, UniRef:UniRef50_Q3J9J6, UniRef:UniRef90_B4EE50
contig_1	cds	665025	665534	-	BAMB_CEP0996_RS_03080	yjhB	ADP-ribose pyrophosphatase YjhB, NUDIX family	COG:COG1051, COG:F, RefSeq:WP_006751904.1, SO:0001217, UniParc:UPI0000E26D71, UniRef:UniRef100_Q0BI72, UniRef:UniRef50_A0A6P2QJ69, UniRef:UniRef90_Q39JI0
contig_1	cds	665918	666838	-	BAMB_CEP0996_RS_03085	lysR	Transcriptional regulator, LysR family	RefSeq:WP_175679171.1, SO:0001217, UniParc:UPI00158AE142, UniRef:UniRef100_UPI00158AE142, UniRef:UniRef50_A0A0C5E1Y8, UniRef:UniRef90_A4JBM4
contig_1	cds	666918	667841	+	BAMB_CEP0996_RS_03090	nit2	Omega-amidase YafV/Nit2, hydrolyzes alpha-ketoglutaramate	COG:C, COG:COG0388, RefSeq:WP_166724772.1, SO:0001217, UniParc:UPI001419EC53, UniRef:UniRef100_UPI001419EC53, UniRef:UniRef50_A0A105I2P4, UniRef:UniRef90_A0A105I2P4
contig_1	cds	667924	668610	-	BAMB_CEP0996_RS_03095	yobV	putative DNA-binding transcriptional regulator YobV, contains HTH and WYL domains	COG:COG2378, COG:K, RefSeq:WP_006751907.1, SO:0001217, UniParc:UPI000059F91C, UniRef:UniRef100_Q0BI68, UniRef:UniRef50_A0A6J5BUQ2, UniRef:UniRef90_B4EE43
contig_1	cds	668684	669094	-	BAMB_CEP0996_RS_03100	vOC	Lactoylglutathione lyase-related enzyme, vicinal oxygen chelate (VOC) family	COG:COG3324, COG:R, RefSeq:WP_165750890.1, SO:0001217, UniParc:UPI0013FDAB9C, UniRef:UniRef100_UPI0013FDAB9C, UniRef:UniRef50_Q145J4, UniRef:UniRef90_A0A2A9LKY0
contig_1	cds	669393	670691	-	BAMB_CEP0996_RS_03105	rlmL	23S rRNA G2445 N2-methylase RlmL	COG:COG0116, COG:J, RefSeq:WP_175679170.1, SO:0001217, UniParc:UPI00158F3C84, UniRef:UniRef100_UPI00158F3C84, UniRef:UniRef50_U3GIP8, UniRef:UniRef90_A0A498RMG1
contig_1	cds	670858	672981	-	BAMB_CEP0996_RS_03110		Site-specific recombinase	COG:COG4389, COG:L, RefSeq:WP_175679169.1, SO:0001217, UniParc:UPI0015883E85, UniRef:UniRef100_UPI0015883E85, UniRef:UniRef50_A0A1Q8J2W4, UniRef:UniRef90_A0A1B4HQX8
contig_1	cds	673483	674217	-	BAMB_CEP0996_RS_03115		ABC-trans-aux domain-containing protein	RefSeq:WP_175679168.1, SO:0001217, UniParc:UPI001588B265, UniRef:UniRef100_UPI001588B265, UniRef:UniRef50_A0A108EZ50, UniRef:UniRef90_B1YTF7
contig_1	cds	674214	675833	-	BAMB_CEP0996_RS_03120	pqiB	Intermembrane transporter PqiABC subunit PqiB	COG:COG3008, COG:M, RefSeq:WP_011655999.1, SO:0001217, UniParc:UPI000059F868, UniRef:UniRef100_Q0BI62, UniRef:UniRef50_E7RVG0, UniRef:UniRef90_B1T9L0
contig_1	cds	675826	676455	-	BAMB_CEP0996_RS_03125	pqiA	Intermembrane transporter PqiABC subunit PqiA	COG:COG2995, COG:M, RefSeq:WP_011656000.1, SO:0001217, UniParc:UPI000059F9BA, UniRef:UniRef100_Q0BI61, UniRef:UniRef50_A0A7X0B2P4, UniRef:UniRef90_Q39JG5
contig_1	cds	676452	677114	-	BAMB_CEP0996_RS_03130		Paraquat-inducible protein A	KEGG:K03808, RefSeq:WP_011656001.1, SO:0001217, UniParc:UPI000059FA05, UniRef:UniRef100_Q0BI60, UniRef:UniRef50_A0A1B4NPG2, UniRef:UniRef90_A0A1B4NPG2
contig_1	cds	677373	677933	+	BAMB_CEP0996_RS_03135		Cytochrome b	RefSeq:WP_175679167.1, SO:0001217, UniParc:UPI00158B3ECB, UniRef:UniRef100_UPI00158B3ECB, UniRef:UniRef50_A0A0M2WLP9, UniRef:UniRef90_A0A1X1PAX1
contig_1	cds	677942	678502	+	BAMB_CEP0996_RS_03140	yceI	Polyisoprenoid-binding periplasmic protein YceI	COG:COG2353, COG:R, RefSeq:WP_175679166.1, SO:0001217, UniParc:UPI00158DB988, UniRef:UniRef100_UPI00158DB988, UniRef:UniRef50_A0A498RNN9, UniRef:UniRef90_A0A498RNN9
contig_1	cds	678568	679149	+	BAMB_CEP0996_RS_03145	yceI	Polyisoprenoid-binding periplasmic protein YceI	COG:COG2353, COG:R, RefSeq:WP_041491319.1, SO:0001217, UniParc:UPI0002E14A6F, UniRef:UniRef100_UPI0002E14A6F, UniRef:UniRef50_B3R6R8, UniRef:UniRef90_Q39JG1
contig_1	cds	679307	680584	+	BAMB_CEP0996_RS_03150	proP	MFS family permease, includes anhydromuropeptide permease AmpG	COG:COG0477, COG:GEPR, RefSeq:WP_165750895.1, SO:0001217, UniParc:UPI0013FE3440, UniRef:UniRef100_UPI0013FE3440, UniRef:UniRef50_A0A1D9GS69, UniRef:UniRef90_A0A1D7ZCG6
contig_1	cds	680683	681633	-	BAMB_CEP0996_RS_03155	secF	Preprotein translocase subunit SecF	COG:COG0341, COG:U, RefSeq:WP_006760286.1, SO:0001217, UniParc:UPI0001713AC1, UniRef:UniRef100_B1T9K3, UniRef:UniRef50_E6UXK1, UniRef:UniRef90_C5AB55
contig_1	cds	681652	683670	-	BAMB_CEP0996_RS_03160	secD	Preprotein translocase subunit SecD	COG:COG0342, COG:U, RefSeq:WP_175679165.1, SO:0001217, UniParc:UPI00158C4930, UniRef:UniRef100_UPI00158C4930, UniRef:UniRef50_Q145I2, UniRef:UniRef90_Q39JF7
contig_1	cds	683789	684112	-	BAMB_CEP0996_RS_03165	yajC	preprotein translocase subunit YajC	COG:COG1862, COG:U, RefSeq:WP_006476868.1, SO:0001217, UniParc:UPI00003A6DF2, UniRef:UniRef100_A0A0H2XLE7, UniRef:UniRef50_A0A286ALC3, UniRef:UniRef90_A0A069B4H3
contig_1	cds	684358	685545	-	BAMB_CEP0996_RS_03170	tgt	tRNA guanosine(34) transglycosylase Tgt	COG:COG0343, COG:J, RefSeq:WP_175679164.1, SO:0001217, UniParc:UPI00158A31E8, UniRef:UniRef100_UPI00158A31E8, UniRef:UniRef50_A1TVN0, UniRef:UniRef90_A0A1B4NPL6
contig_1	cds	685714	686781	-	BAMB_CEP0996_RS_03175	queA	tRNA preQ1(34) S-adenosylmethionine ribosyltransferase-isomerase QueA	COG:COG0809, COG:J, EC:2.4.99.17, GO:0005737, GO:0008616, GO:0051075, RefSeq:WP_175679163.1, SO:0001217, UniParc:UPI0015893204, UniRef:UniRef100_UPI0015893204, UniRef:UniRef50_Q8XVW5, UniRef:UniRef90_B4EE24
contig_1	cds	686949	689306	+	BAMB_CEP0996_RS_03180	recG	ATP-dependent DNA helicase RecG	COG:COG1200, COG:L, RefSeq:WP_175679162.1, SO:0001217, UniParc:UPI00158CA8EA, UniRef:UniRef100_UPI00158CA8EA, UniRef:UniRef50_B2JGG7, UniRef:UniRef90_B1YTH1
contig_1	cds	689443	690402	+	BAMB_CEP0996_RS_03185	lysR	DNA-binding transcriptional regulator, LysR family	COG:COG0583, COG:K, RefSeq:WP_011656011.1, SO:0001217, UniParc:UPI000059F8EB, UniRef:UniRef100_Q0BI49, UniRef:UniRef50_Q939D3, UniRef:UniRef90_Q939D3
contig_1	cds	690589	690726	+	BAMB_CEP0996_RS_03190		IS110 family transposase	SO:0001217, UniRef:UniRef50_B1YTH3
contig_1	cds	690836	693022	+	BAMB_CEP0996_RS_03195	katG	catalase/peroxidase HPI	EC:1.11.1.21, GO:0004096, GO:0006979, GO:0020037, GO:0042744, GO:0046872, RefSeq:WP_175679161.1, SO:0001217, UniParc:UPI00158C0A43, UniRef:UniRef100_UPI00158C0A43, UniRef:UniRef50_A0QXX7, UniRef:UniRef90_Q0BI48
contig_1	cds	693127	693300	+	BAMB_CEP0996_RS_03200		Integral membrane protein	RefSeq:WP_175665290.1, SO:0001217, UniParc:UPI00158BE03E, UniRef:UniRef100_UPI00158BE03E, UniRef:UniRef50_B1FMQ0, UniRef:UniRef90_B1FMQ0
contig_1	cds	693418	693906	+	BAMB_CEP0996_RS_03205	dpsA	non-specific DNA-binding protein DpsA	BlastRules:WP_004200519, KEGG:K04047, NCBIProtein:AAN04250.1, RefSeq:WP_011656014.1, SO:0001217, UniParc:UPI000059FA26, UniRef:UniRef100_Q0BI46, UniRef:UniRef50_F2BEA3, UniRef:UniRef90_Q8KR86
contig_1	cds	694189	695061	+	BAMB_CEP0996_RS_03210	ubiA	4-hydroxybenzoate octaprenyltransferase	COG:COG0382, COG:H, EC:2.5.1.39, GO:0002083, GO:0005886, GO:0006744, GO:0008412, GO:0047293, RefSeq:WP_175679160.1, SO:0001217, UniParc:UPI00158EC16A, UniRef:UniRef100_UPI00158EC16A, UniRef:UniRef50_Q0K739, UniRef:UniRef90_Q0BI45
contig_1	cds	695158	695970	-	BAMB_CEP0996_RS_03215	proC	pyrroline-5-carboxylate reductase	COG:COG0345, COG:E, RefSeq:WP_138848216.1, SO:0001217, UniParc:UPI00110E8DB0, UniRef:UniRef100_UPI00110E8DB0, UniRef:UniRef50_A0A7I8CFK8, UniRef:UniRef90_A0A833PJQ1
contig_1	cds	696021	696719	-	BAMB_CEP0996_RS_03220	yggS	Pyridoxal 5'-phosphate homeostasis protein YggS, UPF0001 family	COG:COG0325, COG:H, RefSeq:WP_175674848.1, SO:0001217, UniParc:UPI0015887FC5, UniRef:UniRef100_UPI0015887FC5, UniRef:UniRef50_A0A3S4HWX0, UniRef:UniRef90_A0A1V2W487
contig_1	cds	696860	698086	-	BAMB_CEP0996_RS_03225	glcF	glycolate oxidase subunit GlcF	COG:C, COG:COG0247, EC:1.1.99.14, KEGG:K11473, RefSeq:WP_165750902.1, SO:0001217, UniParc:UPI0013FD204A, UniRef:UniRef100_UPI0013FD204A, UniRef:UniRef50_C9Y717, UniRef:UniRef90_A0A0H3KCE3
contig_1	cds	698372	699460	-	BAMB_CEP0996_RS_03230	glcE	glycolate oxidase subunit GlcE	COG:C, COG:COG0277, RefSeq:WP_105831910.1, SO:0001217, UniParc:UPI000CFF418A, UniRef:UniRef100_UPI000CFF418A, UniRef:UniRef50_A0A106RM20, UniRef:UniRef90_A0A106RM20
contig_1	cds	699646	701139	-	BAMB_CEP0996_RS_03235	glcD	FAD/FMN-containing lactate dehydrogenase/glycolate oxidase	COG:C, COG:COG0277, EC:1.1.99.14, KEGG:K00104, RefSeq:WP_011656020.1, SO:0001217, UniParc:UPI000059F91B, UniRef:UniRef100_Q0BI40, UniRef:UniRef50_P0AEQ0, UniRef:UniRef90_A0A8E0GB61
contig_1	cds	701177	702586	-	BAMB_CEP0996_RS_03240	glcD	FAD/FMN-containing lactate dehydrogenase/glycolate oxidase	COG:C, COG:COG0277, RefSeq:WP_175679159.1, SO:0001217, UniParc:UPI00158E37E6, UniRef:UniRef100_UPI00158E37E6, UniRef:UniRef50_A0A7J6JUB3, UniRef:UniRef90_A0A0H3KCD2
contig_1	cds	702727	703278	+	BAMB_CEP0996_RS_03245	pduO	Cob(II)alamin adenosyltransferase	COG:COG2096, COG:H, RefSeq:WP_105831908.1, SO:0001217, UniParc:UPI000CFEDCB5, UniRef:UniRef100_UPI000CFEDCB5, UniRef:UniRef50_D5BX82, UniRef:UniRef90_A0A0H3KKT6
contig_1	cds	703373	704581	+	BAMB_CEP0996_RS_03250	hmpA	NO-inducible flavohemoprotein	COG:C, COG:COG1018, RefSeq:WP_175679158.1, SO:0001217, UniParc:UPI00158B5C34, UniRef:UniRef100_UPI00158B5C34, UniRef:UniRef50_A0A0H3KCF0, UniRef:UniRef90_A0A0H3KCF0
contig_1	cds	704660	705049	-	BAMB_CEP0996_RS_03255		PINc domain-containing protein	RefSeq:WP_175679157.1, SO:0001217, UniParc:UPI001589CF7D, UniRef:UniRef100_UPI001589CF7D, UniRef:UniRef50_B4EE06, UniRef:UniRef90_B4EE06
contig_1	cds	705046	705315	-	BAMB_CEP0996_RS_03260		Antitoxin	RefSeq:WP_059574295.1, SO:0001217, UniParc:UPI000758ADFE, UniRef:UniRef100_A0A103TDE2, UniRef:UniRef50_A0A318IY77, UniRef:UniRef90_A0A318IY77
contig_1	cds	705439	706512	-	BAMB_CEP0996_RS_03265	aroG	3-deoxy-7-phosphoheptulonate synthase AroG	COG:COG0722, COG:E, RefSeq:WP_006752725.1, SO:0001217, UniParc:UPI000059F98D, UniRef:UniRef100_Q0BI34, UniRef:UniRef50_A2S579, UniRef:UniRef90_A2S579
contig_1	cds	706958	708424	-	BAMB_CEP0996_RS_03270	tldD	metalloprotease TldD	COG:COG0312, COG:R, KEGG:K03568, RefSeq:WP_012363145.1, SO:0001217, UniParc:UPI0000E8DCB4, UniRef:UniRef100_Q0BI32, UniRef:UniRef50_E0NBV8, UniRef:UniRef90_A0A069B416
contig_1	cds	708518	709345	-	BAMB_CEP0996_RS_03275	nit2	Omega-amidase YafV/Nit2, hydrolyzes alpha-ketoglutaramate	COG:C, COG:COG0388, RefSeq:WP_165750906.1, SO:0001217, UniParc:UPI0013FE4B4A, UniRef:UniRef100_UPI0013FE4B4A, UniRef:UniRef50_A0A2X2PGB2, UniRef:UniRef90_A0A2X2PGB2
contig_1	cds	709397	713593	-	BAMB_CEP0996_RS_03280	yhdR	YhdP family protein	COG:COG3164, COG:S, RefSeq:WP_175679156.1, SO:0001217, UniParc:UPI00158B22CA, UniRef:UniRef100_UPI00158B22CA, UniRef:UniRef50_A0A0X8L4Q5, UniRef:UniRef90_B1YTJ0
contig_1	cds	713821	716610	+	BAMB_CEP0996_RS_03285	glnE	bifunctional [glutamate--ammonia ligase]-adenylyl-L-tyrosine phosphorylase/[glutamate--ammonia-ligase] adenylyltransferase	COG:COG1391, COG:O, EC:2.7.7.42, EC:2.7.7.89, KEGG:K00982, RefSeq:WP_175679155.1, SO:0001217, UniParc:UPI00158DBE6E, UniRef:UniRef100_UPI00158DBE6E, UniRef:UniRef50_Q62HC7, UniRef:UniRef90_A0A088UR02
contig_1	cds	716768	719011	+	BAMB_CEP0996_RS_03290		Carbohydrate-binding family V/XII	RefSeq:WP_244098830.1, SO:0001217, UniParc:UPI001FC850E9, UniRef:UniRef100_UPI001FC850E9, UniRef:UniRef50_A0A498RXH4, UniRef:UniRef90_Q0BI28
contig_1	cds	719122	720771	-	BAMB_CEP0996_RS_03295	recN	DNA repair protein RecN	COG:COG0497, COG:L, RefSeq:WP_011656032.1, SO:0001217, UniParc:UPI000059F863, UniRef:UniRef100_Q0BI27, UniRef:UniRef50_A0A4U8V2T8, UniRef:UniRef90_A0A0H3KCE4
contig_1	cds	720791	721693	-	BAMB_CEP0996_RS_03300	nadK	NAD kinase	COG:COG0061, COG:H, EC:2.7.1.23, GO:0003951, GO:0005524, GO:0005737, GO:0006741, GO:0016310, GO:0019674, GO:0046872, GO:0051287, RefSeq:WP_006752731.1, SO:0001217, UniParc:UPI0000E26D77, UniRef:UniRef100_B1YTJ3, UniRef:UniRef50_B4EDZ8, UniRef:UniRef90_B4EDZ8
contig_1	cds	721824	722846	+	BAMB_CEP0996_RS_03305	hrcA	heat-inducible transcriptional repressor HrcA	COG:COG1420, COG:K, GO:0003677, GO:0045892, RefSeq:WP_011656033.1, SO:0001217, UniParc:UPI0000E26D78, UniRef:UniRef100_B1YTJ4, UniRef:UniRef50_B4EDZ7, UniRef:UniRef90_B4EDZ7
contig_1	cds	722984	724048	+	BAMB_CEP0996_RS_03310	hemH	ferrochelatase	COG:COG0276, COG:H, EC:4.98.1.1, GO:0004325, GO:0005737, GO:0006783, GO:0046872, KEGG:K01772, RefSeq:WP_175679153.1, SO:0001217, UniParc:UPI0015891EDC, UniRef:UniRef100_UPI0015891EDC, UniRef:UniRef50_Q82UK8, UniRef:UniRef90_Q0BI24
contig_1	cds	724144	724551	+	BAMB_CEP0996_RS_03315	hslR	Ribosomal 50S subunit-recycling heat shock protein, contains S4 domain	COG:COG1188, COG:J, RefSeq:WP_175679152.1, SO:0001217, UniParc:UPI00158CD7A4, UniRef:UniRef100_UPI00158CD7A4, UniRef:UniRef50_Q8XW33, UniRef:UniRef90_A0A1D7ZCH4
contig_1	cds	724523	724684	-	BAMB_CEP0996_RS_03320		Transmembrane protein	RefSeq:WP_006752735.1, SO:0001217, UniParc:UPI0000E26D79, UniRef:UniRef100_Q0BI22, UniRef:UniRef50_A0A118GR98, UniRef:UniRef90_A0A118GR98
contig_1	cds	725038	725583	+	BAMB_CEP0996_RS_03325	grpE	nucleotide exchange factor GrpE	COG:COG0576, COG:O, GO:0000774, GO:0005737, GO:0006457, GO:0042803, GO:0051087, KEGG:K03687, RefSeq:WP_175679151.1, SO:0001217, UniParc:UPI00158CB17B, UniRef:UniRef100_UPI00158CB17B, UniRef:UniRef50_A9AGC0, UniRef:UniRef90_A9AGC0
contig_1	cds	725594	726034	+	BAMB_CEP0996_RS_03330		Thioredoxin	RefSeq:WP_175679150.1, SO:0001217, UniParc:UPI00158CC4EE, UniRef:UniRef100_UPI00158CC4EE, UniRef:UniRef50_A0A1M6MEB1, UniRef:UniRef90_Q0BI19
contig_1	cds	726181	728133	+	BAMB_CEP0996_RS_03335	dnaK	molecular chaperone DnaK	COG:COG0443, COG:O, GO:0005524, GO:0051082, GO:0140662, RefSeq:WP_011656038.1, SO:0001217, UniParc:UPI000059FA89, UniRef:UniRef100_Q0BI18, UniRef:UniRef50_A6T226, UniRef:UniRef90_B4EDZ2
contig_1	cds	728387	729523	+	BAMB_CEP0996_RS_03340	dnaJ	molecular chaperone DnaJ	COG:COG0484, COG:O, GO:0005524, GO:0005737, GO:0006260, GO:0006457, GO:0008270, GO:0009408, GO:0031072, GO:0051082, RefSeq:WP_011656039.1, SO:0001217, UniParc:UPI000059F86D, UniRef:UniRef100_B1YTK1, UniRef:UniRef50_P43735, UniRef:UniRef90_B2JGE1
contig_1	cds	729528	731447	+	BAMB_CEP0996_RS_03345	pabB	Anthranilate synthase component I and chorismate binding protein	RefSeq:WP_175679149.1, SO:0001217, UniParc:UPI00158C104B, UniRef:UniRef100_UPI00158C104B, UniRef:UniRef50_A0A2X2RU77, UniRef:UniRef90_Q0BI16
contig_1	cds	731600	732415	-	BAMB_CEP0996_RS_03350	panB	3-methyl-2-oxobutanoate hydroxymethyltransferase	COG:COG0413, COG:H, EC:2.1.2.11, GO:0003864, GO:0005737, GO:0015940, GO:0046872, RefSeq:WP_175679148.1, SO:0001217, UniParc:UPI00158C28DA, UniRef:UniRef100_UPI00158C28DA, UniRef:UniRef50_Q2SYZ1, UniRef:UniRef90_Q2SYZ1
contig_1	cds	732458	733144	-	BAMB_CEP0996_RS_03355	dck	Deoxyadenosine/deoxycytidine kinase	COG:COG1428, COG:F, RefSeq:WP_175679147.1, SO:0001217, UniParc:UPI00158BDFDE, UniRef:UniRef100_UPI00158BDFDE, UniRef:UniRef50_A0A2X2PG65, UniRef:UniRef90_A0A2X2PG65
contig_1	cds	733141	733683	-	BAMB_CEP0996_RS_03360	folK	2-amino-4-hydroxy-6-hydroxymethyldihydropteridine diphosphokinase	COG:COG0801, COG:H, RefSeq:WP_011656043.1, SO:0001217, UniParc:UPI000059F865, UniRef:UniRef100_Q0BI13, UniRef:UniRef50_A0A1N7RLX6, UniRef:UniRef90_Q39JC3
contig_1	cds	733719	735281	-	BAMB_CEP0996_RS_03365	pcnB	tRNA nucleotidyltransferase/poly(A) polymerase	COG:COG0617, COG:J, RefSeq:WP_175679146.1, SO:0001217, UniParc:UPI00158D46AA, UniRef:UniRef100_UPI00158D46AA, UniRef:UniRef50_A0A1L6HZS2, UniRef:UniRef90_A0A105KPM2
contig_1	cds	735287	735964	-	BAMB_CEP0996_RS_03370	serB	Phosphoserine phosphatase	COG:COG0560, COG:E, RefSeq:WP_175679145.1, SO:0001217, UniParc:UPI00158D9E3B, UniRef:UniRef100_UPI00158D9E3B, UniRef:UniRef50_B1FVS1, UniRef:UniRef90_A0A1V2XGX5
contig_1	cds	735976	736710	-	BAMB_CEP0996_RS_03375	hda	DnaA regulatory inactivator Hda	COG:COG0593, COG:L, RefSeq:WP_229061699.1, SO:0001217, UniParc:UPI001E59AD7E, UniRef:UniRef100_UPI001E59AD7E, UniRef:UniRef50_A0A0G3EVL6, UniRef:UniRef90_B9BT83
contig_1	cds	736970	738025	+	BAMB_CEP0996_RS_03380	purM	Phosphoribosylformylglycinamidine cyclo-ligase	EC:6.3.3.1, GO:0004641, GO:0005524, GO:0005737, GO:0006189, RefSeq:WP_006750666.1, SO:0001217, UniParc:UPI000059F8BC, UniRef:UniRef100_Q0BI09, UniRef:UniRef50_Q9JZ80, UniRef:UniRef90_B4EDH7
contig_1	cds	738133	738528	+	BAMB_CEP0996_RS_03385		DUF4440 domain-containing protein	RefSeq:WP_175657168.1, SO:0001217, UniParc:UPI00158A0FD3, UniRef:UniRef100_UPI00158A0FD3, UniRef:UniRef50_B4EDH6, UniRef:UniRef90_B1YTV4
contig_1	cds	738568	739761	-	BAMB_CEP0996_RS_03390	tet	Tet(A)/Tet(B)/Tet(C) family tetracycline efflux MFS transporter	COG:COG2814, COG:G, NCBIFam:NF012174.0, RefSeq:WP_175679143.1, SO:0001217, UniParc:UPI00158C1372, UniRef:UniRef100_UPI00158C1372, UniRef:UniRef50_A0A291EIL1, UniRef:UniRef90_A0A1E3FKS3
contig_1	cds	739825	740460	+	BAMB_CEP0996_RS_03395	tetR	tetracycline resistance transcriptional repressor TetR	COG:COG1309, COG:K, RefSeq:WP_175679142.1, SO:0001217, UniParc:UPI00158C51A8, UniRef:UniRef100_UPI00158C51A8, UniRef:UniRef50_I0HTH9, UniRef:UniRef90_B1TA62
contig_1	cds	740479	741453	-	BAMB_CEP0996_RS_03400	miaA	tRNA (adenosine(37)-N6)-dimethylallyltransferase MiaA	COG:COG0324, COG:J, EC:2.5.1.75, GO:0005524, GO:0008033, GO:0052381, RefSeq:WP_175679141.1, SO:0001217, UniParc:UPI00158F22A0, UniRef:UniRef100_UPI00158F22A0, UniRef:UniRef50_Q5NXR4, UniRef:UniRef90_B4EDH3
contig_1	cds	741450	743435	-	BAMB_CEP0996_RS_03405	mutL	DNA mismatch repair endonuclease MutL	RefSeq:WP_175679140.1, SO:0001217, UniParc:UPI00158D0B24, UniRef:UniRef100_UPI00158D0B24, UniRef:UniRef50_Q63R59, UniRef:UniRef90_A0A250L9E0
contig_1	cds	743609	744292	+	BAMB_CEP0996_RS_03410	dedA	DedA family protein	COG:COG0586, COG:M, RefSeq:WP_175679139.1, SO:0001217, UniParc:UPI00158B0118, UniRef:UniRef100_UPI00158B0118, UniRef:UniRef50_A0A4U1IC61, UniRef:UniRef90_A0A1D7ZCM5
contig_1	cds	744362	745174	-	BAMB_CEP0996_RS_03415	mscS	Small-conductance mechanosensitive channel	COG:COG0668, COG:M, RefSeq:WP_165750920.1, SO:0001217, UniParc:UPI0013FD1D35, UniRef:UniRef100_UPI0013FD1D35, UniRef:UniRef50_A0A6J5FQR5, UniRef:UniRef90_B1YTW0
contig_1	cds	745240	745680	+	BAMB_CEP0996_RS_03420		GNAT family N-acetyltransferase	SO:0001217, UniRef:UniRef50_UPI0020125E58
contig_1	cds	745702	746535	-	BAMB_CEP0996_RS_03425	yafJ	putative glutamine amidotransferase YafJ	COG:COG0121, COG:R, RefSeq:WP_175679138.1, SO:0001217, UniParc:UPI001589139D, UniRef:UniRef100_UPI001589139D, UniRef:UniRef50_A0A0D6FMD4, UniRef:UniRef90_A0A2X2PGC9
contig_1	cds	746706	747035	-	BAMB_CEP0996_RS_03430	yurZ	Uncharacterized conserved protein YurZ, alkylhydroperoxidase/carboxymuconolactone decarboxylase family	COG:COG0599, COG:R, RefSeq:WP_105831886.1, SO:0001217, UniParc:UPI000CFEB6A0, UniRef:UniRef100_UPI000CFEB6A0, UniRef:UniRef50_A2VSM0, UniRef:UniRef90_A2VSM0
contig_1	cds	747166	748116	+	BAMB_CEP0996_RS_03435	araC	AraC family transcriptional regulator	RefSeq:WP_175679137.1, SO:0001217, UniParc:UPI00158EF6BC, UniRef:UniRef100_UPI00158EF6BC, UniRef:UniRef50_A0A6J5G594, UniRef:UniRef90_A0A3N8AUX3
contig_1	cds	748221	748664	+	BAMB_CEP0996_RS_03440	yiaA	inner membrane protein YiaA	COG:COG4682, COG:S, RefSeq:WP_011656058.1, SO:0001217, UniParc:UPI000059F9FC, UniRef:UniRef100_Q0BHZ6, UniRef:UniRef50_A0A1D7ZHU1, UniRef:UniRef90_A0A1D7ZHU1
contig_1	cds	748804	749868	+	BAMB_CEP0996_RS_03445	bcsA	Glycosyltransferase, catalytic subunit of cellulose synthase and poly-beta-1,6-N-acetylglucosamine synthase	COG:COG1215, COG:N, RefSeq:WP_175679136.1, SO:0001217, UniParc:UPI00158DF7B1, UniRef:UniRef100_UPI00158DF7B1, UniRef:UniRef50_A0A7Y7LTM3, UniRef:UniRef90_A0A084DL43
contig_1	cds	749932	750948	+	BAMB_CEP0996_RS_03450		Lipoprotein	RefSeq:WP_244098829.1, SO:0001217, UniParc:UPI001FC8BCA5, UniRef:UniRef100_UPI001FC8BCA5, UniRef:UniRef50_A0A0D6BJW2, UniRef:UniRef90_Q39J85
contig_1	cds	750945	751694	+	BAMB_CEP0996_RS_03455		Ferritin-like domain-containing protein	RefSeq:WP_011656061.1, SO:0001217, UniParc:UPI0000E26D81, UniRef:UniRef100_Q0BHZ3, UniRef:UniRef50_A0A0D6BK88, UniRef:UniRef90_U2HJD7
contig_1	cds	751691	752848	+	BAMB_CEP0996_RS_03460		Glyco-tran-28-C domain-containing protein	RefSeq:WP_175679134.1, SO:0001217, UniParc:UPI00158CFE80, UniRef:UniRef100_UPI00158CFE80, UniRef:UniRef50_A0A0S1YBC7, UniRef:UniRef90_Q0BHZ2
contig_1	cds	752824	753462	+	BAMB_CEP0996_RS_03465		PAP2-3 domain-containing protein	RefSeq:WP_244098828.1, SO:0001217, UniParc:UPI001FC7D464, UniRef:UniRef100_UPI001FC7D464, UniRef:UniRef50_A0A250L9G4, UniRef:UniRef90_A0A250L9G4
contig_1	cds	753459	754406	+	BAMB_CEP0996_RS_03470	desA	Fatty acid desaturase	COG:COG3239, COG:I, RefSeq:WP_011656064.1, SO:0001217, UniParc:UPI000059F915, UniRef:UniRef100_Q0BHZ0, UniRef:UniRef50_Q8P4Z4, UniRef:UniRef90_Q39J81
contig_1	tRNA	754567	754643	-	BAMB_CEP0996_RS_03475	trnK	tRNA-Lys(ttt)	SO:0000265
contig_1	cds	754753	755502	-	BAMB_CEP0996_RS_03480	ybgF	tol-pal system protein YbgF	RefSeq:WP_011656065.1, SO:0001217, UniParc:UPI000059F91A, UniRef:UniRef100_Q0BHY9, UniRef:UniRef50_A0A069B3U5, UniRef:UniRef90_A0A0G3YSZ2
contig_1	cds	755522	756031	-	BAMB_CEP0996_RS_03485	pal	peptidoglycan-associated lipoprotein Pal	COG:COG2885, COG:M, RefSeq:WP_006753270.1, SO:0001217, UniParc:UPI0000E8EC03, UniRef:UniRef100_B1FJA4, UniRef:UniRef50_Q0K7W6, UniRef:UniRef90_A0A117X2F5
contig_1	cds	756049	757446	-	BAMB_CEP0996_RS_03490	tolB	Tol-Pal system beta propeller repeat protein TolB	GO:0007049, GO:0017038, GO:0042597, GO:0051301, SO:0001217, UniRef:UniRef50_B4EDC0, UniRef:UniRef90_B4EDC0
contig_1	cds	757453	758520	-	BAMB_CEP0996_RS_03495	tolA	cell envelope integrity protein TolA	RefSeq:WP_175657151.1, SO:0001217, UniParc:UPI001589560F, UniRef:UniRef100_UPI001589560F, UniRef:UniRef50_A0A6S7B3B8, UniRef:UniRef90_A0A4R9M4C5
contig_1	cds	758517	758966	-	BAMB_CEP0996_RS_03500	tolR	protein TolR	COG:COG0848, COG:U, RefSeq:WP_006753267.1, SO:0001217, UniParc:UPI000059F829, UniRef:UniRef100_Q0BHY5, UniRef:UniRef50_A0A069BAF2, UniRef:UniRef90_A0A069BAF2
contig_1	cds	758977	759654	-	BAMB_CEP0996_RS_03505	tolQ	protein TolQ	COG:COG0811, COG:U, KEGG:K03562, RefSeq:WP_006753266.1, SO:0001217, UniParc:UPI00016D5E0A, UniRef:UniRef100_Q0BHY4, UniRef:UniRef50_Q0GQU9, UniRef:UniRef90_Q63RB1
contig_1	cds	759799	760275	-	BAMB_CEP0996_RS_03510	ybgC	tol-pal system-associated acyl-CoA thioesterase	COG:COG0824, COG:I, SO:0001217, UniRef:UniRef50_J4RUT6, UniRef:UniRef90_A0A3P0N2Q6
contig_1	cds	760394	761140	-	BAMB_CEP0996_RS_03515	ydfG	Bifunctional NADP-dependent 3-hydroxy acid dehydrogenase/3-hydroxypropionate dehydrogenase YdfG	RefSeq:WP_006753264.1, SO:0001217, UniParc:UPI00016D5E29, UniRef:UniRef100_B1FJ98, UniRef:UniRef50_P45200, UniRef:UniRef90_A0A069B476
contig_1	ncRNA-region	761321	761421	+			ZMP/ZTP riboswitch	RFAM:RF01750, SO:0000035
contig_1	cds	761511	762806	+	BAMB_CEP0996_RS_03520	glyA3	Serine hydroxymethyltransferase 3	COG:COG0112, COG:E, EC:2.1.2.1, GO:0004372, GO:0005737, GO:0019264, GO:0030170, GO:0035999, SO:0001217, UniRef:UniRef50_O66776, UniRef:UniRef90_Q391K1
contig_1	cds	762813	763292	+	BAMB_CEP0996_RS_03525	nrdR	transcriptional regulator NrdR	COG:COG1327, COG:K, GO:0003677, GO:0005524, GO:0008270, GO:0045892, RefSeq:WP_006754597.1, SO:0001217, UniParc:UPI000059F807, UniRef:UniRef100_B1YTX4, UniRef:UniRef50_Q5P7P0, UniRef:UniRef90_B4ECY8
contig_1	cds	763446	764006	+	BAMB_CEP0996_RS_03530		Type II secretion system protein H	RefSeq:WP_175679236.1, SO:0001217, UniParc:UPI00158B0A89, UniRef:UniRef100_UPI00158B0A89, UniRef:UniRef50_A0A0H3KCJ4, UniRef:UniRef90_B1YTX5
contig_1	cds	764003	764419	+	BAMB_CEP0996_RS_03535		N-terminal cleavage protein	RefSeq:WP_175679132.1, SO:0001217, UniParc:UPI001589AA31, UniRef:UniRef100_UPI001589AA31, UniRef:UniRef50_A0A2S9MWU2, UniRef:UniRef90_B1FN39
contig_1	cds	764403	765242	+	BAMB_CEP0996_RS_03540		Prepilin-type cleavage/methylation-like protein	RefSeq:WP_175679131.1, SO:0001217, UniParc:UPI0015891A4A, UniRef:UniRef100_UPI0015891A4A, UniRef:UniRef50_Q39J68, UniRef:UniRef90_Q0BHX7
contig_1	cds	765349	765897	+	BAMB_CEP0996_RS_03545	pilX	PilX domain-containing protein	RefSeq:WP_175679130.1, SO:0001217, UniParc:UPI001589209B, UniRef:UniRef100_UPI001589209B, UniRef:UniRef50_A0A6P2H9L8, UniRef:UniRef90_B1YTX8
contig_1	cds	765894	766346	+	BAMB_CEP0996_RS_03550	pilE	Putative Tfp pilus assembly protein PilE	KEGG:K02655, RefSeq:WP_175679129.1, SO:0001217, UniParc:UPI00158F465E, UniRef:UniRef100_UPI00158F465E, UniRef:UniRef50_A0A0H3KH45, UniRef:UniRef90_Q0BHX5
contig_1	cds	766328	766513	+	BAMB_CEP0996_RS_03555		hypothetical protein
contig_1	cds	766456	766899	-	BAMB_CEP0996_RS_03560		DUF3318 domain-containing protein	RefSeq:WP_175679128.1, SO:0001217, UniParc:UPI00158B4581, UniRef:UniRef100_UPI00158B4581, UniRef:UniRef50_B1YTY0, UniRef:UniRef90_B1YTY0
contig_1	cds	766943	767332	-	BAMB_CEP0996_RS_03565	yqjE	Uncharacterized membrane protein YqjE	COG:COG5393, COG:S, RefSeq:WP_105832615.1, SO:0001217, UniParc:UPI000D00331F, UniRef:UniRef100_UPI000D00331F, UniRef:UniRef50_C5ABR8, UniRef:UniRef90_A0A4R9M7Q5
contig_1	cds	767456	767857	-	BAMB_CEP0996_RS_03570	elaB	DUF883 domain-containing protein	COG:COG4575, COG:J, SO:0001217, UniRef:UniRef50_A0A117DT78, UniRef:UniRef90_A0A063BLT4
contig_1	cds	768074	768712	+	BAMB_CEP0996_RS_03575	ahpC	peroxiredoxin	COG:COG0450, COG:V, RefSeq:WP_012363183.1, SO:0001217, UniParc:UPI0000E8EC49, UniRef:UniRef100_B1YTY3, UniRef:UniRef50_A0A8C8G406, UniRef:UniRef90_A0A069BAS5
contig_1	cds	768822	770009	-	BAMB_CEP0996_RS_03580	caiA	Acyl-CoA dehydrogenase related to the alkylation response protein AidB	COG:COG1960, COG:I, RefSeq:WP_175660903.1, SO:0001217, UniParc:UPI00158C5510, UniRef:UniRef100_UPI00158C5510, UniRef:UniRef50_A0A158NSA0, UniRef:UniRef90_A0A142PIN0
contig_1	cds	770222	771013	+	BAMB_CEP0996_RS_03585		HTH-type transcriptional regulator TsaQ1/TsaQ2	RefSeq:WP_175679127.1, SO:0001217, UniParc:UPI00158F1479, UniRef:UniRef100_UPI00158F1479, UniRef:UniRef50_A0A6J5EEV8, UniRef:UniRef90_A0A1X1PH37
contig_1	cds	771142	771552	+	BAMB_CEP0996_RS_03590		CENP-V/GFA domain-containing protein	COG:COG3791, COG:S, RefSeq:WP_175679126.1, SO:0001217, UniParc:UPI00158EF7E8, UniRef:UniRef100_UPI00158EF7E8, UniRef:UniRef50_B4ECY0, UniRef:UniRef90_A0A318J647
contig_1	cds	771729	772532	-	BAMB_CEP0996_RS_03595	eAL	EAL domain, c-di-GMP-specific phosphodiesterase class I (or its enzymatically inactive variant)	COG:COG2200, COG:T, RefSeq:WP_012363186.1, SO:0001217, UniParc:UPI0001729AB2, UniRef:UniRef100_Q0BHW7, UniRef:UniRef50_E5AKV2, UniRef:UniRef90_A0A833PK66
contig_1	cds	772927	774594	+	BAMB_CEP0996_RS_03600	ubiH	2-polyprenyl-6-methoxyphenol hydroxylase and related FAD-dependent oxidoreductases	COG:COG0654, COG:HC, EC:1.14.13.127, KEGG:K05712, SO:0001217, UniRef:UniRef50_F7QKN1, UniRef:UniRef90_A0A2X2PGS9
contig_1	cds	774642	774872	+	BAMB_CEP0996_RS_03605		DUF2783 domain-containing protein	RefSeq:WP_165750956.1, SO:0001217, UniParc:UPI0013FDBD63, UniRef:UniRef100_UPI0013FDBD63, UniRef:UniRef50_H0A223, UniRef:UniRef90_B1YTY9
contig_1	cds	774869	776230	+	BAMB_CEP0996_RS_03610	araJ	putative arabinose efflux permease AraJ, MFS family	COG:COG2814, COG:G, KEGG:K08195, RefSeq:WP_175679124.1, SO:0001217, UniParc:UPI00158C05C6, UniRef:UniRef100_UPI00158C05C6, UniRef:UniRef50_A0A0H3KCK5, UniRef:UniRef90_A0A0H3KCK5
contig_1	cds	776246	777580	+	BAMB_CEP0996_RS_03615	hmgA	homogentisate 1,2-dioxygenase	EC:1.13.11.5, GO:0004411, GO:0005506, GO:0006559, GO:0006572, RefSeq:WP_175660907.1, SO:0001217, UniParc:UPI00158EE862, UniRef:UniRef100_UPI00158EE862, UniRef:UniRef50_Q88E47, UniRef:UniRef90_B1YTZ1
contig_1	cds	777577	778881	+	BAMB_CEP0996_RS_03620	fahA	fumarylacetoacetase	COG:COG0179, COG:Q, EC:3.7.1.2, KEGG:K01555, RefSeq:WP_175679123.1, SO:0001217, UniParc:UPI0015895F3F, UniRef:UniRef100_UPI0015895F3F, UniRef:UniRef50_A2WCB5, UniRef:UniRef90_A0A3P0CS70
contig_1	cds	779020	780180	-	BAMB_CEP0996_RS_03625	araJ	putative arabinose efflux permease AraJ, MFS family	COG:COG2814, COG:G, RefSeq:WP_175679122.1, SO:0001217, UniParc:UPI00158F19C0, UniRef:UniRef100_UPI00158F19C0, UniRef:UniRef50_Q39J52, UniRef:UniRef90_Q39J52
contig_1	cds	780398	781159	-	BAMB_CEP0996_RS_03630	bluB	5,6-dimethylbenzimidazole synthase	RefSeq:WP_175679121.1, SO:0001217, UniParc:UPI001589D260, UniRef:UniRef100_UPI001589D260, UniRef:UniRef50_A0A2X2PR20, UniRef:UniRef90_A0A3N8G1N8
contig_1	cds	781284	782282	-	BAMB_CEP0996_RS_03635	ldhA	Lactate dehydrogenase or related 2-hydroxyacid dehydrogenase	COG:CHR, COG:COG1052, RefSeq:WP_126227232.1, SO:0001217, UniParc:UPI000F810BA1, UniRef:UniRef100_UPI000F810BA1, UniRef:UniRef50_A0A7X5UYR8, UniRef:UniRef90_B4ECX0
contig_1	cds	782313	783299	-	BAMB_CEP0996_RS_03640	lysR	Transcriptional regulator, LysR family	RefSeq:WP_175679120.1, SO:0001217, UniParc:UPI00158EF985, UniRef:UniRef100_UPI00158EF985, UniRef:UniRef50_B1T6X2, UniRef:UniRef90_B1T6X2
contig_1	cds	784055	785266	+	BAMB_CEP0996_RS_03645	pucG	Archaeal aspartate aminotransferase or a related aminotransferase, includes purine catabolism protein PucG	COG:COG0075, COG:EF, RefSeq:WP_011656093.1, SO:0001217, UniParc:UPI0000E26D87, UniRef:UniRef100_Q0BHV7, UniRef:UniRef50_A0A069B3R7, UniRef:UniRef90_A0A7G6UWM2
contig_1	cds	785327	786262	-	BAMB_CEP0996_RS_03650	araC	AraC-type DNA-binding domain and AraC-containing proteins	COG:COG2207, COG:K, RefSeq:WP_126227235.1, SO:0001217, UniParc:UPI000F8115AA, UniRef:UniRef100_UPI000F8115AA, UniRef:UniRef50_A0A157SI16, UniRef:UniRef90_A0A105D434
contig_1	cds	786396	787286	+	BAMB_CEP0996_RS_03655	rhaT	Permease of the drug/metabolite transporter (DMT) superfamily	COG:COG0697, COG:GER, RefSeq:WP_175679119.1, SO:0001217, UniParc:UPI00158B698A, UniRef:UniRef100_UPI00158B698A, UniRef:UniRef50_A4JBX6, UniRef:UniRef90_A4JBX6
contig_1	cds	787670	787909	+	BAMB_CEP0996_RS_03660		hypothetical protein	RefSeq:WP_175678884.1, SO:0001217, UniParc:UPI00158CFAEE, UniRef:UniRef100_UPI00158CFAEE, UniRef:UniRef50_UPI00158ECC17, UniRef:UniRef90_UPI00158ECC17
contig_1	cds	787920	788465	+	BAMB_CEP0996_RS_03665		PAAR domain-containing protein	RefSeq:WP_175679118.1, SO:0001217, UniParc:UPI001588B12A, UniRef:UniRef100_UPI001588B12A, UniRef:UniRef50_A0A084DND2, UniRef:UniRef90_UPI00158A7D23
contig_1	cds	788470	789198	+	BAMB_CEP0996_RS_03670		M35 family metallo-endopeptidase	RefSeq:WP_175679117.1, SO:0001217, UniParc:UPI00158C8C67, UniRef:UniRef100_UPI00158C8C67, UniRef:UniRef50_A0A1I9YH97, UniRef:UniRef90_UPI000F809084
contig_1	cds	789851	791065	-	BAMB_CEP0996_RS_03675		Uncharacterized MFS-type transporter BCAL3174	RefSeq:WP_011656096.1, SO:0001217, UniParc:UPI000059F98B, UniRef:UniRef100_Q0BHV4, UniRef:UniRef50_Q62I47, UniRef:UniRef90_B4ECW5
contig_1	cds	791304	793022	+	BAMB_CEP0996_RS_03680	xdhA	xanthine dehydrogenase small subunit	SO:0001217, UniRef:UniRef50_A0A2X2RNB6, UniRef:UniRef90_A0A2X2RNB6
contig_1	cds	793041	795404	+	BAMB_CEP0996_RS_03685	xdhB	xanthine dehydrogenase molybdopterin binding subunit	COG:COG4631, COG:F, RefSeq:WP_175656167.1, SO:0001217, UniParc:UPI00158E41A8, UniRef:UniRef100_UPI00158E41A8, UniRef:UniRef50_A0A069B3R3, UniRef:UniRef90_A0A2X2PR46
contig_1	cds	795489	796151	+	BAMB_CEP0996_RS_03690	xdhC	xanthine dehydrogenase accessory protein XdhC	RefSeq:WP_175679114.1, SO:0001217, UniParc:UPI00158F3D98, UniRef:UniRef100_UPI00158F3D98, UniRef:UniRef50_A0A3N8RK74, UniRef:UniRef90_A0A3N8RK74
contig_1	cds	796248	796649	+	BAMB_CEP0996_RS_03695		polyketide cyclase	RefSeq:WP_105832631.1, SO:0001217, UniParc:UPI000CFFA9E8, UniRef:UniRef100_UPI000CFFA9E8, UniRef:UniRef50_C5ABT5, UniRef:UniRef90_Q0BHV0
contig_1	cds	796692	797639	-	BAMB_CEP0996_RS_03700	lysR	DNA-binding transcriptional regulator, LysR family	COG:COG0583, COG:K, RefSeq:WP_126227245.1, SO:0001217, UniParc:UPI000F80841D, UniRef:UniRef100_UPI000F80841D, UniRef:UniRef50_A0A0P0R7T0, UniRef:UniRef90_Q39J39
contig_1	cds	797708	798346	-	BAMB_CEP0996_RS_03705	nahD	2-hydroxychromene-2-carboxylate isomerase	COG:COG3917, COG:Q, RefSeq:WP_126227246.1, SO:0001217, UniParc:UPI000F81450C, UniRef:UniRef100_UPI000F81450C, UniRef:UniRef50_Q39J38, UniRef:UniRef90_Q39J38
contig_1	cds	798438	799928	-	BAMB_CEP0996_RS_03710	imp	TRAP-type uncharacterized transport system, periplasmic component	COG:COG2358, COG:R, KEGG:K07080, RefSeq:WP_126227247.1, SO:0001217, UniParc:UPI000F80C183, UniRef:UniRef100_UPI000F80C183, UniRef:UniRef50_C4AMS2, UniRef:UniRef90_A0A833PGQ3
contig_1	cds	800393	800758	+	BAMB_CEP0996_RS_03715		BON domain-containing protein	RefSeq:WP_006759602.1, SO:0001217, UniParc:UPI000059F88E, UniRef:UniRef100_Q0BHU6, UniRef:UniRef50_A2VSH9, UniRef:UniRef90_A2VSH9
contig_1	cds	801007	803094	+	BAMB_CEP0996_RS_03720		D-(-)-3-hydroxybutyrate oligomer hydrolase	EC:3.1.1.22, GO:0005615, GO:0019605, GO:0047989, RefSeq:WP_175679113.1, SO:0001217, UniParc:UPI00158BF926, UniRef:UniRef100_UPI00158BF926, UniRef:UniRef50_Q62I60, UniRef:UniRef90_Q0BHU5
contig_1	cds	803310	804098	-	BAMB_CEP0996_RS_03725	tauE	Sulfite exporter TauE/SafE/YfcA and related permeases, UPF0721 family	COG:COG0730, COG:P, RefSeq:WP_011656104.1, SO:0001217, UniParc:UPI000059F9E1, UniRef:UniRef100_Q0BHU4, UniRef:UniRef50_A0A2Z6TTI9, UniRef:UniRef90_Q39J33
contig_1	cds	804445	805179	-	BAMB_CEP0996_RS_03730		DSBA oxidoreductase	RefSeq:WP_175679112.1, SO:0001217, UniParc:UPI00158A04B4, UniRef:UniRef100_UPI00158A04B4, UniRef:UniRef50_B4ECV0, UniRef:UniRef90_Q0BHU3
contig_1	cds	805273	806067	-	BAMB_CEP0996_RS_03735	yheO	putative transcriptional regulator YheO, contains PAS and DNA-binding HTH domains	COG:COG2964, COG:K, RefSeq:WP_006759597.1, SO:0001217, UniParc:UPI0001715F4D, UniRef:UniRef100_B1YU12, UniRef:UniRef50_Q9HXE2, UniRef:UniRef90_A0A0G3WRG9
contig_1	cds	806064	807026	-	BAMB_CEP0996_RS_03740	oCDMu	Ornithine cyclodeaminase/archaeal alanine dehydrogenase, mu-crystallin family	COG:COG2423, COG:E, RefSeq:WP_175679111.1, SO:0001217, UniParc:UPI00158AC1CD, UniRef:UniRef100_UPI00158AC1CD, UniRef:UniRef50_Q9HXE4, UniRef:UniRef90_Q0BHU1
contig_1	cds	807407	808186	+	BAMB_CEP0996_RS_03745	hisJ	ABC-type amino acid transport/signal transduction system, periplasmic component/domain	COG:COG0834, COG:ET, RefSeq:WP_175679110.1, SO:0001217, UniParc:UPI001589190B, UniRef:UniRef100_UPI001589190B, UniRef:UniRef50_A0A2N7WVD0, UniRef:UniRef90_A0A1D7ZCE7
contig_1	cds	808254	809498	+	BAMB_CEP0996_RS_03750	dadA	Glycine/D-amino acid oxidase (deaminating)	COG:COG0665, COG:E, KEGG:K26064, RefSeq:WP_175679109.1, SO:0001217, UniParc:UPI00158C3C5F, UniRef:UniRef100_UPI00158C3C5F, UniRef:UniRef50_A0A2X1GB49, UniRef:UniRef90_Q39J27
contig_1	cds	809769	810128	+	BAMB_CEP0996_RS_03755		Lipoprotein with Yx(FWY)xxD motif	RefSeq:WP_175668697.1, SO:0001217, UniParc:UPI001588D83B, UniRef:UniRef100_UPI001588D83B, UniRef:UniRef50_G2J449, UniRef:UniRef90_B1YU16
contig_1	cds	810187	810702	+	BAMB_CEP0996_RS_03760	rpoE	DNA-directed RNA polymerase specialized sigma subunit, sigma24 family	COG:COG1595, COG:K, RefSeq:WP_126227254.1, SO:0001217, UniParc:UPI000F803EEE, UniRef:UniRef100_UPI000F803EEE, UniRef:UniRef50_A0A524BB88, UniRef:UniRef90_A2WC89
contig_1	cds	810699	811484	+	BAMB_CEP0996_RS_03765		Putative transmembrane anti-sigma factor	SO:0001217, UniRef:UniRef50_G2J447, UniRef:UniRef90_B1YU18
contig_1	cds	811513	811935	+	BAMB_CEP0996_RS_03770		Quinol oxidase	RefSeq:WP_175679108.1, SO:0001217, UniParc:UPI00158A32EF, UniRef:UniRef100_UPI00158A32EF, UniRef:UniRef50_A0A1C6N9I0, UniRef:UniRef90_B1YU19
contig_1	cds	811932	812564	+	BAMB_CEP0996_RS_03775	lolA	Outer membrane lipoprotein-sorting protein	COG:COG2834, COG:M, RefSeq:WP_165750976.1, SO:0001217, UniParc:UPI0013FD5291, UniRef:UniRef100_UPI0013FD5291, UniRef:UniRef50_A0A088UVV5, UniRef:UniRef90_A0A1B4F526
contig_1	cds	812609	813118	+	BAMB_CEP0996_RS_03780		Polyketide cyclase	RefSeq:WP_011656115.1, SO:0001217, UniParc:UPI000059FA86, UniRef:UniRef100_Q0BHT3, UniRef:UniRef50_A0A6J5FLW6, UniRef:UniRef90_Q0BHT3
contig_1	cds	813492	813785	+	BAMB_CEP0996_RS_03785	groES	co-chaperone GroES	COG:COG0234, COG:O, GO:0005524, GO:0005737, GO:0140662, RefSeq:WP_004186661.1, SO:0001217, UniParc:UPI0000127608, UniRef:UniRef100_Q9ZFE1, UniRef:UniRef50_P35864, UniRef:UniRef90_Q8Y1P9
contig_1	cds	813832	815472	+	BAMB_CEP0996_RS_03790	groL	chaperonin GroEL	COG:COG0459, COG:O, EC:5.6.1.7, GO:0005524, GO:0005737, GO:0016853, GO:0042026, GO:0051082, GO:0140662, RefSeq:WP_006759587.1, SO:0001217, UniParc:UPI000059F835, UniRef:UniRef100_Q0BHT1, UniRef:UniRef50_P29842, UniRef:UniRef90_Q9ZFE0
contig_1	cds	815643	816509	-	BAMB_CEP0996_RS_03795	thiD	Hydroxymethylpyrimidine/phosphomethylpyrimidine kinase	COG:COG0351, COG:H, RefSeq:WP_011656116.1, SO:0001217, UniParc:UPI000059F831, UniRef:UniRef100_Q0BHT0, UniRef:UniRef50_A0A0D5VG51, UniRef:UniRef90_Q39J08
contig_1	cds	816724	816936	+	BAMB_CEP0996_RS_03800	norV	Flavorubredoxin	COG:COG1773, COG:P, SO:0001217, UniParc:UPI000052EB48, UniRef:UniRef100_A0A0H2XL01, UniRef:UniRef50_A0A0R2PEP3, UniRef:UniRef90_A0A378YKG9
contig_1	cds	817042	818367	+	BAMB_CEP0996_RS_03805		UPF0753 protein	RefSeq:WP_175679107.1, SO:0001217, UniParc:UPI00158D6CAF, UniRef:UniRef100_UPI00158D6CAF, UniRef:UniRef50_A0A1X1PHA0, UniRef:UniRef90_B1YU26
contig_1	cds	818550	819128	+	BAMB_CEP0996_RS_03810	algH	YqgE/AlgH family protein	COG:COG1678, COG:K, RefSeq:WP_006751106.1, SO:0001217, UniParc:UPI000059F7F7, UniRef:UniRef100_Q0BHS7, UniRef:UniRef50_Q2SYJ1, UniRef:UniRef90_Q2SYJ1
contig_1	cds	819125	819574	+	BAMB_CEP0996_RS_03815	ruvX	Holliday junction resolvase RuvX	COG:COG0816, COG:JLK, EC:3.1.-.-, GO:0000967, GO:0004518, GO:0005737, RefSeq:WP_011656118.1, SO:0001217, UniParc:UPI000059F909, UniRef:UniRef100_B1YU28, UniRef:UniRef50_Q7WF76, UniRef:UniRef90_A9AFI6
contig_1	cds	819561	820076	+	BAMB_CEP0996_RS_03820	pyrR	bifunctional pyr operon transcriptional regulator/uracil phosphoribosyltransferase PyrR	COG:COG2065, COG:F, RefSeq:WP_175679106.1, SO:0001217, UniParc:UPI00158B7A90, UniRef:UniRef100_UPI00158B7A90, UniRef:UniRef50_Q8Y1L3, UniRef:UniRef90_Q39J03
contig_1	cds	820151	821182	+	BAMB_CEP0996_RS_03825	pyrB	aspartate carbamoyltransferase catalytic subunit	COG:COG0540, COG:F, EC:2.1.3.2, GO:0004070, GO:0006207, GO:0006520, GO:0016597, GO:0044205, RefSeq:WP_175679105.1, SO:0001217, UniParc:UPI00158BE090, UniRef:UniRef100_UPI00158BE090, UniRef:UniRef50_A9AFI4, UniRef:UniRef90_A9AFI4
contig_1	cds	821244	822530	+	BAMB_CEP0996_RS_03830	pyrC	dihydroorotase	COG:COG0044, COG:F, RefSeq:WP_175679104.1, SO:0001217, UniParc:UPI001589647C, UniRef:UniRef100_UPI001589647C, UniRef:UniRef50_A0A258Q071, UniRef:UniRef90_B9BB08
contig_1	cds	822550	823407	+	BAMB_CEP0996_RS_03835	plsC	1-acyl-sn-glycerol-3-phosphate acyltransferase	COG:COG0204, COG:I, RefSeq:WP_175664142.1, SO:0001217, UniParc:UPI0015898CB1, UniRef:UniRef100_UPI0015898CB1, UniRef:UniRef50_O69114, UniRef:UniRef90_A0A2X2RNI5
contig_1	cds	823439	824278	-	BAMB_CEP0996_RS_03840	apaH	symmetrical bis(5'-nucleosyl)-tetraphosphatase	RefSeq:WP_175679103.1, SO:0001217, UniParc:UPI00158E19C2, UniRef:UniRef100_UPI00158E19C2, UniRef:UniRef50_B2JFC8, UniRef:UniRef90_Q0BHS1
contig_1	cds	824624	825685	+	BAMB_CEP0996_RS_03845	rfbB	dTDP-glucose 4,6-dehydratase	COG:COG1088, COG:M, RefSeq:WP_175679234.1, SO:0001217, UniParc:UPI00158F5921, UniRef:UniRef100_UPI00158F5921, UniRef:UniRef50_F0IXU2, UniRef:UniRef90_J4QJH5
contig_1	cds	825697	826590	+	BAMB_CEP0996_RS_03850	rfbA	glucose-1-phosphate thymidylyltransferase RfbA	COG:COG1209, COG:M, RefSeq:WP_175679102.1, SO:0001217, UniParc:UPI00158A2095, UniRef:UniRef100_UPI00158A2095, UniRef:UniRef50_A0A2E0IXK2, UniRef:UniRef90_Q9AEV6
contig_1	cds	826575	827126	+	BAMB_CEP0996_RS_03855	rfbC	dTDP-4-dehydrorhamnose 3,5-epimerase	RefSeq:WP_138848163.1, SO:0001217, UniParc:UPI00110DA2B7, UniRef:UniRef100_UPI00110DA2B7, UniRef:UniRef50_P74488, UniRef:UniRef90_R4WI71
contig_1	cds	827119	828018	+	BAMB_CEP0996_RS_03860	rfbD	dTDP-4-dehydrorhamnose reductase	EC:1.1.1.133, KEGG:K00067, RefSeq:WP_175679101.1, SO:0001217, UniParc:UPI00158879D4, UniRef:UniRef100_UPI00158879D4, UniRef:UniRef50_V5C4A9, UniRef:UniRef90_B1YU37
contig_1	cds	828339	829214	+	BAMB_CEP0996_RS_03865		(pseudo) mannose-1-phosphate guanylyltransferase/mannose-6-phosphate isomerase	SO:0001217, UniRef:UniRef50_A0A098GHG3, UniRef:UniRef90_B1YU38
contig_1	cds	829207	829788	+	BAMB_CEP0996_RS_03870		MannoseP-isomer domain-containing protein	SO:0001217, UniRef:UniRef50_X5WVZ8
contig_1	cds	829788	830582	+	BAMB_CEP0996_RS_03875		Transport permease protein	RefSeq:WP_165750986.1, SO:0001217, UniParc:UPI0013FE178B, UniRef:UniRef100_UPI0013FE178B, UniRef:UniRef50_J2E759, UniRef:UniRef90_A0A088UC29
contig_1	cds	830582	831802	+	BAMB_CEP0996_RS_03880		ABC transporter related	RefSeq:WP_175679100.1, SO:0001217, UniParc:UPI00158BD7BE, UniRef:UniRef100_UPI00158BD7BE, UniRef:UniRef50_A0A379ADN7, UniRef:UniRef90_B1YU40
contig_1	cds	831802	833172	+	BAMB_CEP0996_RS_03885		methyltransferase domain-containing protein	SO:0001217, UniRef:UniRef50_A2WC65, UniRef:UniRef90_UPI001FC891B8
contig_1	cds	833172	836888	+	BAMB_CEP0996_RS_03890		Glycosyl transferases group 1 family protein	RefSeq:WP_175679099.1, SO:0001217, UniParc:UPI0015892AF2, UniRef:UniRef100_UPI0015892AF2, UniRef:UniRef50_A0A843LJG8, UniRef:UniRef90_A0A0D0GTB8
contig_1	cds	836901	837941	+	BAMB_CEP0996_RS_03895	gmd	GDP-mannose 4,6-dehydratase	RefSeq:WP_175679098.1, SO:0001217, UniParc:UPI001589F961, UniRef:UniRef100_UPI001589F961, UniRef:UniRef50_Q9JRN5, UniRef:UniRef90_Q0BHQ5
contig_1	cds	837919	838836	+	BAMB_CEP0996_RS_03900		3-beta hydroxysteroid dehydrogenase/isomerase family protein	EC:1.1.1.135, KEGG:K22252, RefSeq:WP_175679097.1, SO:0001217, UniParc:UPI00158A46DA, UniRef:UniRef100_UPI00158A46DA, UniRef:UniRef50_A0A379ADQ3, UniRef:UniRef90_A0A088UAK1
contig_1	cds	839084	840160	+	BAMB_CEP0996_RS_03905		Glycosyl transferase group 1	RefSeq:WP_175679095.1, SO:0001217, UniParc:UPI00158C5262, UniRef:UniRef100_UPI00158C5262, UniRef:UniRef50_E1VHA1, UniRef:UniRef90_B1YU45
contig_1	cds	840157	841347	+	BAMB_CEP0996_RS_03910		Glycosyl transferase family 1	RefSeq:WP_175679094.1, SO:0001217, UniParc:UPI00158AE5B9, UniRef:UniRef100_UPI00158AE5B9, UniRef:UniRef50_A2WC60, UniRef:UniRef90_A0A1Y1BJD3
contig_1	cds	841797	842762	+	BAMB_CEP0996_RS_03915		NAD-dependent epimerase/dehydratase	RefSeq:WP_175679093.1, SO:0001217, UniParc:UPI00158CB27B, UniRef:UniRef100_UPI00158CB27B, UniRef:UniRef50_A0A1N7SRX8, UniRef:UniRef90_B1YUE3
contig_1	cds	842768	843784	+	BAMB_CEP0996_RS_03920		Glycosyl transferase family 4	RefSeq:WP_175679092.1, SO:0001217, UniParc:UPI001588D64F, UniRef:UniRef100_UPI001588D64F, UniRef:UniRef50_A0A2X2PRE4, UniRef:UniRef90_B1YUE4
contig_1	cds	843797	845680	+	BAMB_CEP0996_RS_03925	flaA1	NDP-sugar epimerase, includes UDP-GlcNAc-inverting 4,6-dehydratase FlaA1 and capsular polysaccharide biosynthesis protein EpsC	COG:COG1086, COG:MO, RefSeq:WP_175679091.1, SO:0001217, UniParc:UPI00158DC544, UniRef:UniRef100_UPI00158DC544, UniRef:UniRef50_Q39IY3, UniRef:UniRef90_A0A1X1PH83
contig_1	cds	845997	848330	+	BAMB_CEP0996_RS_03930		Peptidase S53 propeptide	EC:3.4.21.100, KEGG:K05998, SO:0001217, UniRef:UniRef50_A0A2Z6TTE5, UniRef:UniRef90_B1YUE6
contig_1	cds	848449	849555	-	BAMB_CEP0996_RS_03935	rfe	UDP-N-acetylmuramyl pentapeptide phosphotransferase/UDP-N-acetylglucosamine-1-phosphate transferase	COG:COG0472, COG:M, RefSeq:WP_012363239.1, SO:0001217, UniParc:UPI0000E8EE92, UniRef:UniRef100_B1YUE7, UniRef:UniRef50_I0HWS1, UniRef:UniRef90_A0A105Z7Y4
contig_1	cds	849583	850605	-	BAMB_CEP0996_RS_03940	galE	UDP-glucose 4-epimerase GalE	COG:COG1087, COG:M, RefSeq:WP_126227278.1, SO:0001217, UniParc:UPI000F806937, UniRef:UniRef100_UPI000F806937, UniRef:UniRef50_A0A496PN09, UniRef:UniRef90_A0A1Z3YNL6
contig_1	cds	850620	851756	-	BAMB_CEP0996_RS_03945	rfaB	Glycosyltransferase involved in cell wall bisynthesis	COG:COG0438, COG:M, RefSeq:WP_175679089.1, SO:0001217, UniParc:UPI001589AA6C, UniRef:UniRef100_UPI001589AA6C, UniRef:UniRef50_A0A378YKF5, UniRef:UniRef90_A0A2X2RNM5
contig_1	cds	851819	852643	-	BAMB_CEP0996_RS_03950	wcaE	Glycosyltransferase, GT2 family	COG:COG1216, COG:G, RefSeq:WP_175679088.1, SO:0001217, UniParc:UPI00158B62FF, UniRef:UniRef100_UPI00158B62FF, UniRef:UniRef50_A0A6S7AYP4, UniRef:UniRef90_A2WC47
contig_1	cds	852640	853896	-	BAMB_CEP0996_RS_03955	rfbX	Membrane protein involved in the export of O-antigen and teichoic acid	COG:COG2244, COG:M, RefSeq:WP_175679087.1, SO:0001217, UniParc:UPI00158CE71C, UniRef:UniRef100_UPI00158CE71C, UniRef:UniRef50_A0A1L6HVC7, UniRef:UniRef90_A0A119GY76
contig_1	cds	854139	855533	+	BAMB_CEP0996_RS_03960	manB	Phosphomannomutase	COG:COG1109, COG:G, RefSeq:WP_012363244.1, SO:0001217, UniParc:UPI000059F9F9, UniRef:UniRef100_Q0BHP2, UniRef:UniRef50_Q88C93, UniRef:UniRef90_A0A0G3WPE8
contig_1	cds	855709	856704	+	BAMB_CEP0996_RS_03965	waaC	lipopolysaccharide heptosyltransferase I	COG:COG0859, COG:M, RefSeq:WP_011656151.1, SO:0001217, UniParc:UPI000059F8E6, UniRef:UniRef100_Q0BHP1, UniRef:UniRef50_A0A069B3Z9, UniRef:UniRef90_A0A105VNI6
contig_1	cds	856766	857650	+	BAMB_CEP0996_RS_03970		3-deoxy-D-manno-oct-2-ulosonic acid (Kdo) hydroxylase	RefSeq:WP_175679086.1, SO:0001217, UniParc:UPI00158C221E, UniRef:UniRef100_UPI00158C221E, UniRef:UniRef50_E5ATH6, UniRef:UniRef90_Q39IW8
contig_1	cds	857688	859055	+	BAMB_CEP0996_RS_03975	waaA	lipid IV(A) 3-deoxy-D-manno-octulosonic acid transferase	COG:COG1519, COG:M, EC:2.4.99.12, EC:2.4.99.13, EC:2.4.99.14, EC:2.4.99.15, KEGG:K02527, RefSeq:WP_175679085.1, SO:0001217, UniParc:UPI00158A42EA, UniRef:UniRef100_UPI00158A42EA, UniRef:UniRef50_C5ABY2, UniRef:UniRef90_B4ECD1
contig_1	cds	859119	859766	-	BAMB_CEP0996_RS_03980	ureG	urease accessory protein UreG	COG:COG0378, COG:O, GO:0003924, GO:0005525, GO:0005737, GO:0006807, GO:0016151, RefSeq:WP_105831563.1, SO:0001217, UniParc:UPI000CFEB721, UniRef:UniRef100_UPI000CFEB721, UniRef:UniRef50_Q9RP19, UniRef:UniRef90_A4JC39
contig_1	cds	859781	860461	-	BAMB_CEP0996_RS_03985	ureF	Urease accessory protein UreF	COG:COG0830, COG:O, GO:0005737, GO:0006807, GO:0016151, RefSeq:WP_006752112.1, SO:0001217, UniParc:UPI00016D516E, UniRef:UniRef100_B1FFW9, UniRef:UniRef50_A3MMV4, UniRef:UniRef90_B4ECC9
contig_1	cds	860448	861062	-	BAMB_CEP0996_RS_03990	ureE	urease accessory protein UreE	GO:0005737, GO:0006457, GO:0016151, GO:0019627, GO:0051082, GO:0065003, KEGG:K03187, RefSeq:WP_175679084.1, SO:0001217, UniParc:UPI00158E59D0, UniRef:UniRef100_UPI00158E59D0, UniRef:UniRef50_Q0BHN6, UniRef:UniRef90_Q0BHN6
contig_1	cds	861080	862786	-	BAMB_CEP0996_RS_03995	ureC	urease subunit alpha	COG:COG0804, COG:E, EC:3.5.1.5, GO:0005737, GO:0009039, GO:0016151, GO:0043419, RefSeq:WP_175679083.1, SO:0001217, UniParc:UPI00158A535A, UniRef:UniRef100_UPI00158A535A, UniRef:UniRef50_P17086, UniRef:UniRef90_B4ECC7
contig_1	ncRNA	862348	862632	+	BAMB_CEP0996_RS_04000	5_ureB_sRNA	5' ureB small RNA	RFAM:RF02514, SO:0000655
contig_1	cds	862816	863121	-	BAMB_CEP0996_RS_04005	ureB	urease subunit beta	COG:COG0832, COG:E, EC:3.5.1.5, GO:0009039, GO:0035550, GO:0043419, RefSeq:WP_012363251.1, SO:0001217, UniParc:UPI0000E8EED6, UniRef:UniRef100_B1YUG0, UniRef:UniRef50_Q4KJ09, UniRef:UniRef90_B4ECC6
contig_1	cds	863136	863438	-	BAMB_CEP0996_RS_04010	ureA	urease subunit gamma	COG:COG0831, COG:E, EC:3.5.1.5, GO:0005737, GO:0009039, GO:0016151, GO:0043419, RefSeq:WP_006406310.1, SO:0001217, UniParc:UPI00002D6F6E, UniRef:UniRef100_B1YUG1, UniRef:UniRef50_P18316, UniRef:UniRef90_B1YUG1
contig_1	cds	863675	864550	-	BAMB_CEP0996_RS_04015	ureD	Urease accessory protein UreD	COG:COG0829, COG:O, GO:0005737, GO:0006807, GO:0016151, RefSeq:WP_175679082.1, SO:0001217, UniParc:UPI00158E920F, UniRef:UniRef100_UPI00158E920F, UniRef:UniRef50_Q2SYF4, UniRef:UniRef90_Q0BHN2
contig_1	cds	864891	865583	-	BAMB_CEP0996_RS_04020	urtE	urea ABC transporter ATP-binding subunit UrtE	COG:COG0410, COG:E, RefSeq:WP_175679081.1, SO:0001217, UniParc:UPI00158CC412, UniRef:UniRef100_UPI00158CC412, UniRef:UniRef50_D8NAK9, UniRef:UniRef90_A0A2X1GSP7
contig_1	cds	865588	866445	-	BAMB_CEP0996_RS_04025	urtD	urea ABC transporter ATP-binding protein UrtD	COG:COG4674, COG:R, RefSeq:WP_006752106.1, SO:0001217, UniParc:UPI000059F981, UniRef:UniRef100_Q0BHN0, UniRef:UniRef50_A0A105Z7Z4, UniRef:UniRef90_B9BSU4
contig_1	cds	866442	867629	-	BAMB_CEP0996_RS_04030	urtC	urea ABC transporter permease subunit UrtC	COG:COG4177, COG:E, RefSeq:WP_175679080.1, SO:0001217, UniParc:UPI00158AAB0C, UniRef:UniRef100_UPI00158AAB0C, UniRef:UniRef50_A0A380AFF7, UniRef:UniRef90_A0A833PR82
contig_1	cds	867631	869250	-	BAMB_CEP0996_RS_04035	urtB	urea ABC transporter permease subunit UrtB	COG:COG0559, COG:E, RefSeq:WP_175679079.1, SO:0001217, UniParc:UPI00158BF9D1, UniRef:UniRef100_UPI00158BF9D1, UniRef:UniRef50_A0A498RIQ8, UniRef:UniRef90_A0A498RIQ8
contig_1	cds	869393	870700	-	BAMB_CEP0996_RS_04040	urtA	urea ABC transporter substrate-binding protein	COG:COG0683, COG:E, RefSeq:WP_012363256.1, SO:0001217, UniParc:UPI0000E8EE8F, UniRef:UniRef100_B1YUG7, UniRef:UniRef50_A0A3M4FHN3, UniRef:UniRef90_A0A069B7P5
contig_1	cds	871089	871412	-	BAMB_CEP0996_RS_04045	pspE	Rhodanese-related sulfurtransferase	COG:COG0607, COG:P, RefSeq:WP_006758748.1, SO:0001217, UniParc:UPI0001715CE1, UniRef:UniRef100_A0A1B4NPY3, UniRef:UniRef50_A0A011P1J2, UniRef:UniRef90_A0A2X1GR81
contig_1	cds	871424	872080	-	BAMB_CEP0996_RS_04050	pcm	Protein-L-isoaspartate O-methyltransferase	COG:COG2518, COG:O, RefSeq:WP_011656163.1, SO:0001217, UniParc:UPI000059F8B3, UniRef:UniRef100_Q0BHM5, UniRef:UniRef50_G0AI89, UniRef:UniRef90_Q0BHM5
contig_1	cds	872185	872442	-	BAMB_CEP0996_RS_04055		DUF1778 domain-containing protein	RefSeq:WP_175679078.1, SO:0001217, UniParc:UPI0015892B02, UniRef:UniRef100_UPI0015892B02, UniRef:UniRef50_A0A0Q7F2W5, UniRef:UniRef90_Q39IV2
contig_1	cds	872515	873906	-	BAMB_CEP0996_RS_04060	hemN	oxygen-independent coproporphyrinogen III oxidase	COG:COG0635, COG:H, RefSeq:WP_175679077.1, SO:0001217, UniParc:UPI00158C416E, UniRef:UniRef100_UPI00158C416E, UniRef:UniRef50_A0A6M4FGZ3, UniRef:UniRef90_B4ECB5
contig_1	cds	874077	874394	+	BAMB_CEP0996_RS_04065		Proteinase inhibitor	RefSeq:WP_043173643.1, SO:0001217, UniParc:UPI0005B9F81F, UniRef:UniRef100_B1FFV4, UniRef:UniRef50_A0A1H3YYA4, UniRef:UniRef90_Q0BHM2
contig_1	cds	874529	875110	+	BAMB_CEP0996_RS_04070		DUF1439 domain-containing protein	RefSeq:WP_006752097.1, SO:0001217, UniParc:UPI00016D5127, UniRef:UniRef100_B1FFV3, UniRef:UniRef50_C5AC01, UniRef:UniRef90_A0A0H3KCW7
contig_1	cds	875191	876021	+	BAMB_CEP0996_RS_04075	uppP1	undecaprenyl-diphosphate phosphatase	COG:COG1968, COG:I, EC:3.6.1.27, GO:0005886, GO:0008360, GO:0009252, GO:0016311, GO:0046677, GO:0050380, GO:0071555, RefSeq:WP_175679076.1, SO:0001217, UniParc:UPI00158AFA76, UniRef:UniRef100_UPI00158AFA76, UniRef:UniRef50_Q0K7S4, UniRef:UniRef90_Q0BHM0
contig_1	cds	876137	876904	-	BAMB_CEP0996_RS_04080	trmB	tRNA (guanosine(46)-N7)-methyltransferase TrmB	COG:COG0220, COG:J, EC:2.1.1.33, GO:0008176, RefSeq:WP_175679075.1, SO:0001217, UniParc:UPI00158852A0, UniRef:UniRef100_UPI00158852A0, UniRef:UniRef50_Q13V14, UniRef:UniRef90_Q0BHL9
contig_1	cds	877331	877774	-	BAMB_CEP0996_RS_04085		HNHc domain-containing protein	SO:0001217, UniRef:UniRef50_A0A1F4K3S9
contig_1	cds	878145	880088	-	BAMB_CEP0996_RS_04090	parA	chromosome partitioning protein ParA	RefSeq:WP_175679073.1, SO:0001217, UniParc:UPI0015887A70, UniRef:UniRef100_UPI0015887A70, UniRef:UniRef50_A0A1C7BN14, UniRef:UniRef90_UPI001C8A1FB2
contig_1	cds	880094	884560	-	BAMB_CEP0996_RS_04095		N-6 DNA methylase	RefSeq:WP_175679072.1, SO:0001217, UniParc:UPI00158BE48C, UniRef:UniRef100_UPI00158BE48C, UniRef:UniRef50_G0A058, UniRef:UniRef90_UPI00158BE48C
contig_1	cds	884579	887371	-	BAMB_CEP0996_RS_04100		Helicase SNF2	RefSeq:WP_175679071.1, SO:0001217, UniParc:UPI00158A4399, UniRef:UniRef100_UPI00158A4399, UniRef:UniRef50_A0A0R0LNT9, UniRef:UniRef90_A0A3N9FBZ3
contig_1	cds	887390	892690	-	BAMB_CEP0996_RS_04105		DEAD/DEAH box helicase	KEGG:K06877, RefSeq:WP_175679070.1, SO:0001217, UniParc:UPI001589CBDB, UniRef:UniRef100_UPI001589CBDB, UniRef:UniRef50_A0A554XLS2, UniRef:UniRef90_A0A8I1BW30
contig_1	cds	892760	893809	-	BAMB_CEP0996_RS_04110		Fic family protein	COG:COG3177, COG:K, RefSeq:WP_175679069.1, SO:0001217, UniParc:UPI00158B95FB, UniRef:UniRef100_UPI00158B95FB, UniRef:UniRef50_A0A7U9EHP8, UniRef:UniRef90_N6YH30
contig_1	cds	894067	895908	-	BAMB_CEP0996_RS_04115		DUF4102 domain-containing protein	RefSeq:WP_175679068.1, SO:0001217, UniParc:UPI00158D7ED3, UniRef:UniRef100_UPI00158D7ED3, UniRef:UniRef50_W0LEK6, UniRef:UniRef90_A0A3N9F7T7
contig_1	tRNA	896159	896233	-	BAMB_CEP0996_RS_04120	trnG	tRNA-Gly(ccc)	SO:0000260
contig_1	cds	896528	896872	+	BAMB_CEP0996_RS_04125		putative enzyme of the cupin superfamily	COG:COG3450, COG:R, RefSeq:WP_006752094.1, SO:0001217, UniParc:UPI0000E8ED4C, UniRef:UniRef100_A0A2S5DZ65, UniRef:UniRef50_A0A024HES7, UniRef:UniRef90_A0A024HES7
contig_1	cds	896936	897148	-	BAMB_CEP0996_RS_04130	araC	AraC family transcriptional regulator	RefSeq:WP_244098827.1, SO:0001217, UniParc:UPI001FC86E99, UniRef:UniRef100_UPI001FC86E99, UniRef:UniRef50_B1T4W2, UniRef:UniRef90_UPI001FC7DC38
contig_1	cds	897240	897446	-	BAMB_CEP0996_RS_04135		Phage protein	RefSeq:WP_006752092.1, SO:0001217, UniParc:UPI00016D511B, UniRef:UniRef100_B1FFU8, UniRef:UniRef50_F2LIG8, UniRef:UniRef90_A0A1B4NQ56
contig_1	cds	897456	897668	-	BAMB_CEP0996_RS_04140	rpsU	30S ribosomal protein S21	RefSeq:WP_175679066.1, SO:0001217, UniParc:UPI00158B63E4, UniRef:UniRef100_UPI00158B63E4, UniRef:UniRef50_B2U814, UniRef:UniRef90_A0A1B4BQA2
contig_1	cds	897960	898244	-	BAMB_CEP0996_RS_04145		Transposase	RefSeq:WP_011656171.1, SO:0001217, UniParc:UPI0000E26D94, UniRef:UniRef100_Q0BHL6, UniRef:UniRef50_B1FFU5, UniRef:UniRef90_B1FFU5
contig_1	cds	898728	899888	+	BAMB_CEP0996_RS_04150		Mandelate racemase/muconate lactonizing protein	RefSeq:WP_175679065.1, SO:0001217, UniParc:UPI00158AB766, UniRef:UniRef100_UPI00158AB766, UniRef:UniRef50_A0A378YW15, UniRef:UniRef90_B1YUH8
contig_1	cds	899893	900648	-	BAMB_CEP0996_RS_04155	glpR	DNA-binding transcriptional regulator of sugar metabolism, DeoR/GlpR family	COG:COG1349, COG:KG, RefSeq:WP_126227298.1, SO:0001217, UniParc:UPI000F806EB4, UniRef:UniRef100_UPI000F806EB4, UniRef:UniRef50_A0A0H3CI35, UniRef:UniRef90_A0A088U9J9
contig_1	cds	900730	901335	+	BAMB_CEP0996_RS_04160		ADP-ribose pyrophosphatase	RefSeq:WP_175679064.1, SO:0001217, UniParc:UPI00158EEF53, UniRef:UniRef100_UPI00158EEF53, UniRef:UniRef50_A0A1B1KQQ8, UniRef:UniRef90_A0A2X1GXH7
contig_1	cds	901415	902308	+	BAMB_CEP0996_RS_04165		Silent information regulator protein Sir2	RefSeq:WP_175679063.1, SO:0001217, UniParc:UPI00158D9F80, UniRef:UniRef100_UPI00158D9F80, UniRef:UniRef50_A0A0H4W526, UniRef:UniRef90_B1FFU1
contig_1	cds	902343	903554	-	BAMB_CEP0996_RS_04170		Peptidase S8 and S53 subtilisin kexin sedolisin	RefSeq:WP_175679062.1, SO:0001217, UniParc:UPI00158A775D, UniRef:UniRef100_UPI00158A775D, UniRef:UniRef50_A0A377GF45, UniRef:UniRef90_B1YUI0
contig_1	cds	903715	903939	-	BAMB_CEP0996_RS_04175		hypothetical protein	RefSeq:WP_175679061.1, SO:0001217, UniParc:UPI00158CF0D1, UniRef:UniRef100_UPI00158CF0D1, UniRef:UniRef50_B1YUI1, UniRef:UniRef90_UPI00158D596D
contig_1	cds	903965	904351	+	BAMB_CEP0996_RS_04180	crcB	fluoride efflux transporter CrcB	COG:COG0239, COG:DP, GO:0005886, GO:1903425, RefSeq:WP_041491104.1, SO:0001217, UniParc:UPI0002E4D982, UniRef:UniRef100_UPI0002E4D982, UniRef:UniRef50_B4EBU8, UniRef:UniRef90_B1YUI2
contig_1	cds	904376	904726	+	BAMB_CEP0996_RS_04185		DUF190 domain-containing protein	RefSeq:WP_011656179.1, SO:0001217, UniParc:UPI000059F8D7, UniRef:UniRef100_Q0BHK8, UniRef:UniRef50_B4EBU7, UniRef:UniRef90_A0A1B4BQB2
contig_1	cds	904736	905299	-	BAMB_CEP0996_RS_04190	ycf19	Cytochrome b6 maturation protein CCB3/Ycf19 and related maturases, YggT family	COG:COG0762, COG:O, RefSeq:WP_011656180.1, SO:0001217, UniParc:UPI000059F8A7, UniRef:UniRef100_Q0BHK7, UniRef:UniRef50_R4WFY6, UniRef:UniRef90_A0A1B4NQ10
contig_1	cds	905376	906305	-	BAMB_CEP0996_RS_04195		NADP oxidoreductase	RefSeq:WP_175679060.1, SO:0001217, UniParc:UPI001589F923, UniRef:UniRef100_UPI001589F923, UniRef:UniRef50_Q63RN7, UniRef:UniRef90_A0A1B4NQ13
contig_1	cds	906816	907106	+	BAMB_CEP0996_RS_04200		Signal peptide protein	RefSeq:WP_041491105.1, SO:0001217, UniParc:UPI0002F89251, UniRef:UniRef100_UPI0002F89251, UniRef:UniRef50_A0A7W8WJ79, UniRef:UniRef90_B1JX70
contig_1	cds	907210	907881	-	BAMB_CEP0996_RS_04205	rhtB	Threonine/homoserine/homoserine lactone efflux protein	COG:COG1280, COG:E, RefSeq:WP_126227304.1, SO:0001217, UniParc:UPI000F809635, UniRef:UniRef100_UPI000F809635, UniRef:UniRef50_A2WC08, UniRef:UniRef90_A0A0H3KCY6
contig_1	cds	907916	909472	-	BAMB_CEP0996_RS_04210	ubiD	4-hydroxy-3-polyprenylbenzoate decarboxylase	COG:COG0043, COG:H, EC:4.1.1.98, GO:0005886, GO:0006744, GO:0008694, GO:0046872, RefSeq:WP_126227305.1, SO:0001217, UniParc:UPI000F807D2C, UniRef:UniRef100_UPI000F807D2C, UniRef:UniRef50_Q1LJV5, UniRef:UniRef90_Q3JPM4
contig_1	ncRNA	909653	909861	-	BAMB_CEP0996_RS_04215	Bp1_738	Burkholderia sRNA Bp1_Cand738_SIPHT	RFAM:RF02422, SO:0000655
contig_1	cds	910069	911187	+	BAMB_CEP0996_RS_04220		SLT domain-containing protein	RefSeq:WP_011656185.1, SO:0001217, UniParc:UPI000059F988, UniRef:UniRef100_Q0BHK2, UniRef:UniRef50_A0A087NQF1, UniRef:UniRef90_A0A087NQF1
contig_1	cds	911299	912495	-	BAMB_CEP0996_RS_04225	aspB	pyridoxal phosphate-dependent aminotransferase	COG:COG0436, COG:E, RefSeq:WP_175679059.1, SO:0001217, UniParc:UPI001588D05F, UniRef:UniRef100_UPI001588D05F, UniRef:UniRef50_A0A521XDN5, UniRef:UniRef90_A0A0H3KHK5
contig_1	cds	912563	913000	-	BAMB_CEP0996_RS_04230	nusB	transcription antitermination factor NusB	COG:COG0781, COG:K, GO:0003723, GO:0006353, GO:0006355, GO:0031564, RefSeq:WP_006754954.1, SO:0001217, UniParc:UPI0000599FE5, UniRef:UniRef100_B1YUJ1, UniRef:UniRef50_Q0K7T8, UniRef:UniRef90_A9AF25
contig_1	cds	912997	913512	-	BAMB_CEP0996_RS_04235	ribH	6,7-dimethyl-8-ribityllumazine synthase	COG:COG0054, COG:H, EC:2.5.1.78, GO:0000906, GO:0009231, GO:0009349, RefSeq:WP_006754953.1, SO:0001217, UniParc:UPI000059BB3F, UniRef:UniRef100_Q0BHJ7, UniRef:UniRef50_B2JED1, UniRef:UniRef90_Q0BHJ7
contig_1	cds	913565	914707	-	BAMB_CEP0996_RS_04240	ribBA	bifunctional 3,4-dihydroxy-2-butanone-4-phosphate synthase/GTP cyclohydrolase II	COG:COG0807, COG:H, EC:3.5.4.25, EC:4.1.99.12, KEGG:K14652, RefSeq:WP_011656189.1, SO:0001217, UniParc:UPI000059A706, UniRef:UniRef100_Q0BHJ6, UniRef:UniRef50_A0A212LA87, UniRef:UniRef90_Q39IR1
contig_1	cds	914895	915413	-	BAMB_CEP0996_RS_04245		DUF1993 domain-containing protein	COG:COG3812, COG:S, RefSeq:WP_175679058.1, SO:0001217, UniParc:UPI00158F1493, UniRef:UniRef100_UPI00158F1493, UniRef:UniRef50_A9ENP0, UniRef:UniRef90_Q39IR0
contig_1	cds	915595	916224	-	BAMB_CEP0996_RS_04250	ribE	riboflavin synthase	RefSeq:WP_175679057.1, SO:0001217, UniParc:UPI00158A87F0, UniRef:UniRef100_UPI00158A87F0, UniRef:UniRef50_A0A554X9D1, UniRef:UniRef90_A0A1X1PHG7
contig_1	cds	916239	917360	-	BAMB_CEP0996_RS_04255	ribD	bifunctional diaminohydroxyphosphoribosylaminopyrimidine deaminase/5-amino-6-(5-phosphoribosylamino)uracil reductase RibD	EC:1.1.1.193, EC:3.5.4.26, KEGG:K11752, RefSeq:WP_175679056.1, SO:0001217, UniParc:UPI00158ED53C, UniRef:UniRef100_UPI00158ED53C, UniRef:UniRef50_A0A069B3W9, UniRef:UniRef90_B4EBT4
contig_1	cds	917373	918656	-	BAMB_CEP0996_RS_04260	hemL	glutamate-1-semialdehyde 2,1-aminomutase	COG:COG0001, COG:H, EC:5.4.3.8, GO:0005737, GO:0006782, GO:0008483, GO:0030170, GO:0042286, RefSeq:WP_011656193.1, SO:0001217, UniParc:UPI000059A4BD, UniRef:UniRef100_Q0BHJ2, UniRef:UniRef50_A2SKQ7, UniRef:UniRef90_B4EBT3
contig_1	cds	918847	919299	-	BAMB_CEP0996_RS_04265		Lipase	RefSeq:WP_175679055.1, SO:0001217, UniParc:UPI00158B024E, UniRef:UniRef100_UPI00158B024E, UniRef:UniRef50_A0A0B6RZG9, UniRef:UniRef90_A0A0H3KHL0
contig_1	cds	919559	920776	+	BAMB_CEP0996_RS_04270	araJ	Bcr/CflA family multidrug efflux MFS transporter	COG:COG2814, COG:G, RefSeq:WP_175679054.1, SO:0001217, UniParc:UPI00158D4479, UniRef:UniRef100_UPI00158D4479, UniRef:UniRef50_Q39IQ2, UniRef:UniRef90_Q39IQ2
contig_1	cds	920884	922812	-	BAMB_CEP0996_RS_04275	glk	bifunctional transcriptional regulator/glucokinase	COG:COG1737, COG:K, GO:0003677, GO:0003700, GO:0004340, GO:0005524, GO:0005536, GO:0005737, GO:0006096, GO:0016020, RefSeq:WP_105831589.1, SO:0001217, UniParc:UPI000D0086E0, UniRef:UniRef100_UPI000D0086E0, UniRef:UniRef50_Q39IQ1, UniRef:UniRef90_Q39IQ1
contig_1	cds	922790	923470	-	BAMB_CEP0996_RS_04280	pgl	6-phosphogluconolactonase/Glucosamine-6-phosphate isomerase/deaminase	COG:COG0363, COG:G, RefSeq:WP_175679053.1, SO:0001217, UniParc:UPI00158D18E4, UniRef:UniRef100_UPI00158D18E4, UniRef:UniRef50_A0A7W8PRB6, UniRef:UniRef90_A0A498RF36
contig_1	cds	923558	925027	-	BAMB_CEP0996_RS_04285	zwf	glucose-6-phosphate dehydrogenase	COG:COG0364, COG:G, RefSeq:WP_126227311.1, SO:0001217, UniParc:UPI000F8059DA, UniRef:UniRef100_UPI000F8059DA, UniRef:UniRef50_Q39IP9, UniRef:UniRef90_Q39IP9
contig_1	cds	925457	926704	+	BAMB_CEP0996_RS_04290	ugpB	ABC-type glycerol-3-phosphate transport system, periplasmic component	COG:COG1653, COG:G, RefSeq:WP_175668656.1, SO:0001217, UniParc:UPI00158D27A6, UniRef:UniRef100_UPI00158D27A6, UniRef:UniRef50_A0A1K2HSL5, UniRef:UniRef90_A0A0H3HG39
contig_1	cds	926843	927781	+	BAMB_CEP0996_RS_04295	ugpA	ABC-type sugar transport system, permease component	COG:COG1175, COG:G, RefSeq:WP_011656200.1, SO:0001217, UniParc:UPI000059AE69, UniRef:UniRef100_Q0BHI5, UniRef:UniRef50_G4M2G3, UniRef:UniRef90_A0A069B7L7
contig_1	cds	927771	928628	+	BAMB_CEP0996_RS_04300	ugpE	ABC-type glycerol-3-phosphate transport system, permease component	COG:COG0395, COG:G, RefSeq:WP_006750821.1, SO:0001217, UniParc:UPI000059AEF7, UniRef:UniRef100_Q0BHI4, UniRef:UniRef50_A0A498RN96, UniRef:UniRef90_A0A498RN96
contig_1	cds	928741	929856	+	BAMB_CEP0996_RS_04305	malK	ABC-type sugar transport system, ATPase component MalK	COG:COG3839, COG:G, RefSeq:WP_006750822.1, SO:0001217, UniParc:UPI000059B0F9, UniRef:UniRef100_Q0BHI3, UniRef:UniRef50_L0NKI1, UniRef:UniRef90_A0A119B6F4
contig_1	cds	929995	930195	-	BAMB_CEP0996_RS_04310		Transmembrane protein	RefSeq:WP_175679052.1, SO:0001217, UniParc:UPI00158C23F5, UniRef:UniRef100_UPI00158C23F5, UniRef:UniRef50_B1SX21, UniRef:UniRef90_B1SX21
contig_1	cds	930209	931033	-	BAMB_CEP0996_RS_04315		Amidase-6 domain-containing protein	RefSeq:WP_175678883.1, SO:0001217, UniParc:UPI001589119B, UniRef:UniRef100_UPI001589119B, UniRef:UniRef50_A0A063BFI8, UniRef:UniRef90_UPI001E4E7F97
contig_1	cds	931036	931266	-	BAMB_CEP0996_RS_04320		YD repeat-containing protein	SO:0001217, UniRef:UniRef50_A0A103TD24
contig_1	cds	931774	932397	-	BAMB_CEP0996_RS_04325	yadS	Uncharacterized membrane protein YeiH	COG:COG2860, COG:S, RefSeq:WP_006750823.1, SO:0001217, UniParc:UPI0000599B01, UniRef:UniRef100_Q0BHI2, UniRef:UniRef50_A0A1D7ZC41, UniRef:UniRef90_A0A1D7ZC41
contig_1	cds	932384	933163	-	BAMB_CEP0996_RS_04330	smrA	DNA-nicking endonuclease, Smr domain	COG:COG2840, COG:L, RefSeq:WP_126227312.1, SO:0001217, UniParc:UPI000F8072D5, UniRef:UniRef100_UPI000F8072D5, UniRef:UniRef50_A0A105ZC02, UniRef:UniRef90_A0A105ZC02
contig_1	cds	933299	934261	-	BAMB_CEP0996_RS_04335	trxB	thioredoxin-disulfide reductase	COG:COG0492, COG:O, RefSeq:WP_012363286.1, SO:0001217, UniParc:UPI0001729BCD, UniRef:UniRef100_B1YUL0, UniRef:UniRef50_P43788, UniRef:UniRef90_A0A102T369
contig_1	cds	934563	936872	+	BAMB_CEP0996_RS_04340	ftsK	DNA segregation ATPase FtsK/SpoIIIE or related protein	COG:COG1674, COG:D, RefSeq:WP_011656203.1, SO:0001217, UniParc:UPI000059A279, UniRef:UniRef100_Q0BHH9, UniRef:UniRef50_Q8XWX9, UniRef:UniRef90_A0A1X1PHE7
contig_1	cds	936919	937608	+	BAMB_CEP0996_RS_04345	lolA	outer membrane lipoprotein chaperone LolA	COG:COG2834, COG:M, RefSeq:WP_006750827.1, SO:0001217, UniParc:UPI0000E8EDD0, UniRef:UniRef100_B1FC65, UniRef:UniRef50_Q8XWY0, UniRef:UniRef90_Q39IP0
contig_1	cds	937856	939166	+	BAMB_CEP0996_RS_04350	rarA	Replication-associated recombination protein RarA (DNA-dependent ATPase)	COG:COG2256, COG:L, KEGG:K07478, RefSeq:WP_175668654.1, SO:0001217, UniParc:UPI00158C6CA3, UniRef:UniRef100_UPI00158C6CA3, UniRef:UniRef50_A0A7J7AIL7, UniRef:UniRef90_A0A0B6RTB7
contig_1	cds	939204	939470	-	BAMB_CEP0996_RS_04355		DUF2164 domain-containing protein	RefSeq:WP_006750829.1, SO:0001217, UniParc:UPI0000E8EC4C, UniRef:UniRef100_Q0BHH6, UniRef:UniRef50_Q0BHH6, UniRef:UniRef90_Q0BHH6
contig_1	cds	939722	941023	+	BAMB_CEP0996_RS_04360	serS	serine--tRNA ligase	COG:COG0172, COG:J, EC:6.1.1.11, GO:0004828, GO:0005524, GO:0005737, GO:0006434, GO:0016260, GO:0097056, RefSeq:WP_175668653.1, SO:0001217, UniParc:UPI0015883765, UniRef:UniRef100_UPI0015883765, UniRef:UniRef50_A4IJ96, UniRef:UniRef90_B4EBR4
contig_1	tRNA	941138	941228	+	BAMB_CEP0996_RS_04365	trnS	tRNA-Ser(cga)	SO:0000269
contig_1	cds	941290	941538	+	BAMB_CEP0996_RS_04370		Putative methyl-accepting chemotaxis sensory transducer	SO:0001217, UniRef:UniRef50_Q0BHH4, UniRef:UniRef90_Q0BHH4
contig_1	cds	941575	942735	-	BAMB_CEP0996_RS_04375		Alkane 1-monooxygenase	RefSeq:WP_175679050.1, SO:0001217, UniParc:UPI0015894630, UniRef:UniRef100_UPI0015894630, UniRef:UniRef50_G8SLX8, UniRef:UniRef90_A0A0H3KD03
contig_1	cds	943412	943927	+	BAMB_CEP0996_RS_04380		GCN5-related N-acetyltransferase	RefSeq:WP_011656210.1, SO:0001217, UniParc:UPI000059BAC1, UniRef:UniRef100_Q0BHH2, UniRef:UniRef50_C5ACH0, UniRef:UniRef90_Q0BHH2
contig_1	cds	944084	944848	+	BAMB_CEP0996_RS_04385	minC	septum site-determining protein MinC	COG:COG0850, COG:D, GO:0000902, GO:0000917, GO:0051302, GO:1901891, RefSeq:WP_126227317.1, SO:0001217, UniParc:UPI000F815C62, UniRef:UniRef100_UPI000F815C62, UniRef:UniRef50_A9AES0, UniRef:UniRef90_Q0BHH1
contig_1	cds	944908	945723	+	BAMB_CEP0996_RS_04390	minD	septum site-determining protein MinD	COG:COG2894, COG:D, RefSeq:WP_006750835.1, SO:0001217, UniParc:UPI0000E8ECC6, UniRef:UniRef100_B1FC73, UniRef:UniRef50_Q89AI3, UniRef:UniRef90_A0A069B3E8
contig_1	cds	945736	945990	+	BAMB_CEP0996_RS_04395	minE	cell division topological specificity factor MinE	COG:COG0851, COG:D, GO:0007049, GO:0032955, GO:0051301, RefSeq:WP_006750836.1, SO:0001217, UniParc:UPI000059A6F1, UniRef:UniRef100_B1YUM1, UniRef:UniRef50_B4EBQ9, UniRef:UniRef90_B4EBQ9
contig_1	cds	946159	946560	+	BAMB_CEP0996_RS_04400		YXWGXW repeat-containing protein	RefSeq:WP_126227318.1, SO:0001217, UniParc:UPI000F800647, UniRef:UniRef100_UPI000F800647, UniRef:UniRef50_A0A1B4JXZ7, UniRef:UniRef90_B1YUM2
contig_1	cds	946574	946684	+	BAMB_CEP0996_RS_04405		Lipoprotein	SO:0001217, UniParc:UPI0000E8EE47, UniRef:UniRef100_B1YUM3, UniRef:UniRef50_C5ACH5, UniRef:UniRef90_B1YUM3
contig_1	cds	946678	948243	-	BAMB_CEP0996_RS_04410		Chloride channel core	RefSeq:WP_126227319.1, SO:0001217, UniParc:UPI000F7FF09F, UniRef:UniRef100_UPI000F7FF09F, UniRef:UniRef50_A0A2N7WX60, UniRef:UniRef90_B1YUM4
contig_1	cds	948413	949411	+	BAMB_CEP0996_RS_04415	waaC	lipopolysaccharide heptosyltransferase I	COG:COG0859, COG:M, RefSeq:WP_175679049.1, SO:0001217, UniParc:UPI001589B899, UniRef:UniRef100_UPI001589B899, UniRef:UniRef50_A0A6J5E762, UniRef:UniRef90_A0A2X1GXC9
contig_1	cds	949460	949639	-	BAMB_CEP0996_RS_04420		Cation:proton antiporter	RefSeq:WP_175679048.1, SO:0001217, UniParc:UPI001589F045, UniRef:UniRef100_UPI001589F045, UniRef:UniRef50_Q39IM6, UniRef:UniRef90_B1YUM6
contig_1	cds	949744	951054	-	BAMB_CEP0996_RS_04425		MFS domain-containing protein	RefSeq:WP_175679047.1, SO:0001217, UniParc:UPI001588C39C, UniRef:UniRef100_UPI001588C39C, UniRef:UniRef50_A0A498RJ58, UniRef:UniRef90_A0A498RJ58
contig_1	cds	951358	951786	-	BAMB_CEP0996_RS_04430	tonB	TonB family protein	SO:0001217, UniRef:UniRef50_A0A0F6LC90, UniRef:UniRef90_Q0BHG2
contig_1	cds	952089	952382	-	BAMB_CEP0996_RS_04435		DUF4242 domain-containing protein	RefSeq:WP_011656218.1, SO:0001217, UniParc:UPI000059B0F8, UniRef:UniRef100_Q0BHG1, UniRef:UniRef50_A0A1A5X8L6, UniRef:UniRef90_A0A103LG87
contig_1	cds	952540	952941	-	BAMB_CEP0996_RS_04440		Secreted protein	RefSeq:WP_175679046.1, SO:0001217, UniParc:UPI00158E6F12, UniRef:UniRef100_UPI00158E6F12, UniRef:UniRef50_B2T4G0, UniRef:UniRef90_B1YUN0
contig_1	tRNA	953100	953187	-	BAMB_CEP0996_RS_04445	trnS	tRNA-Ser(tga)	SO:0000269
contig_1	cds	953230	954444	-	BAMB_CEP0996_RS_04450	hemW	radical SAM family heme chaperone HemW	COG:COG0635, COG:H, RefSeq:WP_175679045.1, SO:0001217, UniParc:UPI00158D260B, UniRef:UniRef100_UPI00158D260B, UniRef:UniRef50_A0A4S4ALJ0, UniRef:UniRef90_A0A0B6RZJ9
contig_1	cds	954479	955108	-	BAMB_CEP0996_RS_04455	rdgB	RdgB/HAM1 family non-canonical purine NTP pyrophosphatase	COG:COG0127, COG:F, EC:3.6.1.66, KEGG:K01519, RefSeq:WP_175679044.1, SO:0001217, UniParc:UPI001588E784, UniRef:UniRef100_UPI001588E784, UniRef:UniRef50_Q9PD73, UniRef:UniRef90_A0A318IXI3
contig_1	cds	955101	955841	-	BAMB_CEP0996_RS_04460	rph	ribonuclease PH	COG:COG0689, COG:J, EC:2.7.7.56, GO:0000049, GO:0000175, GO:0006364, GO:0008033, GO:0009022, GO:0016075, KEGG:K00989, RefSeq:WP_105830987.1, SO:0001217, UniParc:UPI000D00F0A7, UniRef:UniRef100_UPI000D00F0A7, UniRef:UniRef50_O67069, UniRef:UniRef90_B4EBP8
contig_1	cds	956016	956939	+	BAMB_CEP0996_RS_04465	yicC	Uncharacterized stationary-phase protein YicC, UPF0701 family	COG:COG1561, COG:S, RefSeq:WP_011656223.1, SO:0001217, UniParc:UPI0000E26DA0, UniRef:UniRef100_Q0BHF6, UniRef:UniRef50_A2WBW7, UniRef:UniRef90_A2WBW7
contig_1	cds	957021	957704	+	BAMB_CEP0996_RS_04470	gmk	guanylate kinase	COG:COG0194, COG:F, EC:2.7.4.8, GO:0004385, GO:0005524, GO:0005737, GO:0016310, RefSeq:WP_006750850.1, SO:0001217, UniParc:UPI0000E26DA1, UniRef:UniRef100_Q0BHF5, UniRef:UniRef50_Q5P3M0, UniRef:UniRef90_Q39IL2
contig_1	cds	957763	957966	+	BAMB_CEP0996_RS_04475	rpoZ	DNA-directed RNA polymerase subunit omega	COG:COG1758, COG:K, EC:2.7.7.6, GO:0000428, GO:0003677, GO:0003899, GO:0006351, RefSeq:WP_006750851.1, SO:0001217, UniParc:UPI000059BD1C, UniRef:UniRef100_Q0BHF4, UniRef:UniRef50_A6SXM0, UniRef:UniRef90_A9AEQ4
contig_1	cds	958030	960402	+	BAMB_CEP0996_RS_04480	spoT	(p)ppGpp synthase/hydrolase, HD superfamily	COG:COG0317, COG:TK, EC:2.7.6.5, EC:3.1.7.2, KEGG:K01139, RefSeq:WP_175679043.1, SO:0001217, UniParc:UPI00158B8F09, UniRef:UniRef100_UPI00158B8F09, UniRef:UniRef50_A3RR45, UniRef:UniRef90_A0A2N9CLF9
contig_1	tRNA	960593	960669	-	BAMB_CEP0996_RS_04485	trnR	tRNA-Arg(acg)	SO:0001036
contig_1	tRNA	960731	960807	-	BAMB_CEP0996_RS_04490	trnR	tRNA-Arg(acg)	SO:0001036
contig_1	tRNA	960875	960951	-	BAMB_CEP0996_RS_04495	trnR	tRNA-Arg(acg)	SO:0001036
contig_1	cds	961082	961645	+	BAMB_CEP0996_RS_04500	greB	transcription elongation factor GreB	COG:COG0782, COG:K, KEGG:K04760, RefSeq:WP_006750853.1, SO:0001217, UniParc:UPI000059A4AE, UniRef:UniRef100_Q0BHF2, UniRef:UniRef50_Q7NSN6, UniRef:UniRef90_A0A107V2N4
contig_1	cds	961748	962890	-	BAMB_CEP0996_RS_04505		Porin-4 domain-containing protein	RefSeq:WP_175679042.1, SO:0001217, UniParc:UPI00158B14B4, UniRef:UniRef100_UPI00158B14B4, UniRef:UniRef50_A0A1L6I6Q6, UniRef:UniRef90_A0A088U6Z9
contig_1	ncRNA	963287	963371	+	BAMB_CEP0996_RS_04510	ncS025	Burkholderia sRNA 25	RFAM:RF02869, SO:0000655
contig_1	cds	963398	963661	-	BAMB_CEP0996_RS_04515		Transposase	RefSeq:WP_012363306.1, SO:0001217, UniParc:UPI0000E8EED4, UniRef:UniRef100_B1YUY4, UniRef:UniRef50_Q2SY67, UniRef:UniRef90_B1YUY4
contig_1	cds	964052	964255	+	BAMB_CEP0996_RS_04520	cspD	Cold shock protein, CspA family	COG:COG1278, COG:K, RefSeq:WP_006750857.1, SO:0001217, UniParc:UPI000059B5E0, UniRef:UniRef100_Q0BHE9, UniRef:UniRef50_P72191, UniRef:UniRef90_A0A103ITW0
contig_1	cds	964417	965544	+	BAMB_CEP0996_RS_04525	dnaQ	DNA polymerase III, epsilon subunit or related 3'-5' exonuclease	COG:COG0847, COG:L, RefSeq:WP_011656227.1, SO:0001217, UniParc:UPI0000599D5E, UniRef:UniRef100_Q0BHE8, UniRef:UniRef50_A0A8D9NLY8, UniRef:UniRef90_B4EBN9
contig_1	cds	965581	966174	-	BAMB_CEP0996_RS_04530		chorismate mutase	RefSeq:WP_175679041.1, SO:0001217, UniParc:UPI00158AD18D, UniRef:UniRef100_UPI00158AD18D, UniRef:UniRef50_A0A0B6RPY3, UniRef:UniRef90_UPI00158B1EFC
contig_1	cds	966395	966541	-	BAMB_CEP0996_RS_04535		Transposase	RefSeq:WP_006756195.1, SO:0001217, UniParc:UPI00005D1CB8, UniRef:UniRef100_A0A806VFS1, UniRef:UniRef50_B2JEJ2, UniRef:UniRef90_A0A806VFS1
contig_1	cds	966739	967128	+	BAMB_CEP0996_RS_04540		DUF2946 domain-containing protein	RefSeq:WP_175656101.1, SO:0001217, UniParc:UPI00158BB78D, UniRef:UniRef100_UPI00158BB78D, UniRef:UniRef50_A4JCD7, UniRef:UniRef90_Q0BHE5
contig_1	cds	967256	969610	+	BAMB_CEP0996_RS_04545		TonB-dependent receptor	RefSeq:WP_175679040.1, SO:0001217, UniParc:UPI00158B07FC, UniRef:UniRef100_UPI00158B07FC, UniRef:UniRef50_I2DKU0, UniRef:UniRef90_A0A1B4HRQ0
contig_1	cds	969598	970857	+	BAMB_CEP0996_RS_04550		Glycosyl hydrolase	RefSeq:WP_175679039.1, SO:0001217, UniParc:UPI00158AC894, UniRef:UniRef100_UPI00158AC894, UniRef:UniRef50_Q39IK0, UniRef:UniRef90_A4JCD9
contig_1	cds	970854	971336	+	BAMB_CEP0996_RS_04555		Thiol-disulfide isomerase	RefSeq:WP_011656233.1, SO:0001217, UniParc:UPI000059A957, UniRef:UniRef100_Q0BHE2, UniRef:UniRef50_A0A364H3H0, UniRef:UniRef90_B1YUZ2
contig_1	cds	971419	971673	-	BAMB_CEP0996_RS_04560	yeaQ	Uncharacterized membrane protein YeaQ/YmgE, transglycosylase-associated protein family	COG:COG2261, COG:R, RefSeq:WP_011656234.1, SO:0001217, UniParc:UPI000059BD1B, UniRef:UniRef100_Q0BHE1, UniRef:UniRef50_A0A117VL88, UniRef:UniRef90_A0A117VL88
contig_1	cds	971929	972147	-	BAMB_CEP0996_RS_04565		DUF2783 domain-containing protein	SO:0001217, UniRef:UniRef50_Q39IJ7, UniRef:UniRef90_UPI00158AC494
contig_1	cds	972144	973889	-	BAMB_CEP0996_RS_04570		Monooxygenase, FAD-binding protein	EC:1.14.13.127, KEGG:K05712, RefSeq:WP_175679038.1, SO:0001217, UniParc:UPI00158ACB0F, UniRef:UniRef100_UPI00158ACB0F, UniRef:UniRef50_A0A0H4X4I0, UniRef:UniRef90_Q0BHD9
contig_1	cds	974064	974873	-	BAMB_CEP0996_RS_04575	luxR	LuxR family transcriptional regulator	RefSeq:WP_175679037.1, SO:0001217, UniParc:UPI0015889577, UniRef:UniRef100_UPI0015889577, UniRef:UniRef50_A0A2N7RTE1, UniRef:UniRef90_A0A4R9M610
contig_1	tRNA	975044	975119	-	BAMB_CEP0996_RS_04580	trnT	tRNA-Thr(cgt)	SO:0000270
contig_1	cds	975329	976348	-	BAMB_CEP0996_RS_04585	fbp	class 1 fructose-bisphosphatase	COG:COG0158, COG:G, EC:3.1.3.11, GO:0000287, GO:0005737, GO:0006094, GO:0042132, KEGG:K03841, RefSeq:WP_006753216.1, SO:0001217, UniParc:UPI000059BFAB, UniRef:UniRef100_Q0BHD7, UniRef:UniRef50_Q87UX4, UniRef:UniRef90_B4EB94
contig_1	cds	976637	979330	-	BAMB_CEP0996_RS_04590	pepN	aminopeptidase N	COG:COG0308, COG:E, RefSeq:WP_175679036.1, SO:0001217, UniParc:UPI0015895058, UniRef:UniRef100_UPI0015895058, UniRef:UniRef50_A0A6M5XRD1, UniRef:UniRef90_A0A1B4BQI5
contig_1	cds	979518	980219	+	BAMB_CEP0996_RS_04595		DUF4136 domain-containing protein	RefSeq:WP_175679035.1, SO:0001217, UniParc:UPI00158DC79A, UniRef:UniRef100_UPI00158DC79A, UniRef:UniRef50_A0A1X7IPM1, UniRef:UniRef90_Q39IJ2
contig_1	cds	980292	980948	-	BAMB_CEP0996_RS_04600	gdt1	Putative Ca2+/H+ antiporter, TMEM165/GDT1 family	COG:COG2119, COG:R, SO:0001217, UniParc:UPI000059BFAA, UniRef:UniRef100_Q0BHD4, UniRef:UniRef50_A0A107YNV4, UniRef:UniRef90_A0A107YNV4
contig_1	ncRNA-region	980943	981084	-			yybP-ykoY manganese riboswitch	RFAM:RF00080, SO:0000035
contig_1	cds	981187	982506	-	BAMB_CEP0996_RS_04605	guaD	guanine deaminase	COG:COG0402, COG:FR, RefSeq:WP_175679034.1, SO:0001217, UniParc:UPI00158C9808, UniRef:UniRef100_UPI00158C9808, UniRef:UniRef50_B4EB90, UniRef:UniRef90_B4EB90
contig_1	cds	982503	982886	-	BAMB_CEP0996_RS_04610		Secreted protein	RefSeq:WP_175679033.1, SO:0001217, UniParc:UPI00158C1952, UniRef:UniRef100_UPI00158C1952, UniRef:UniRef50_A0A1D7ZBP4, UniRef:UniRef90_Q0BHD2
contig_1	cds	982914	983939	-	BAMB_CEP0996_RS_04615	add	adenosine deaminase	COG:COG1816, COG:F, RefSeq:WP_175679032.1, SO:0001217, UniParc:UPI00158DD065, UniRef:UniRef100_UPI00158DD065, UniRef:UniRef50_Q0KCW5, UniRef:UniRef90_B9BSI7
contig_1	cds	983958	984962	-	BAMB_CEP0996_RS_04620	xdhC	xanthine dehydrogenase accessory protein XdhC	COG:COG1975, COG:O, RefSeq:WP_175679031.1, SO:0001217, UniParc:UPI00158A0FC8, UniRef:UniRef100_UPI00158A0FC8, UniRef:UniRef50_B4EB88, UniRef:UniRef90_B4EB88
contig_1	cds	985589	986101	-	BAMB_CEP0996_RS_04625	dsbB	disulfide bond formation protein B	COG:COG1495, COG:O, EC:1.8.5.9, GO:0005886, GO:0006457, GO:0009055, GO:0015035, KEGG:K03611, RefSeq:WP_011656245.1, SO:0001217, UniParc:UPI000059BB3E, UniRef:UniRef100_Q0BHC9, UniRef:UniRef50_P94287, UniRef:UniRef90_P94287
contig_1	cds	986234	987610	-	BAMB_CEP0996_RS_04630	gatA	Asp-tRNAAsn/Glu-tRNAGln amidotransferase A subunit or related amidase	COG:COG0154, COG:J, RefSeq:WP_175679030.1, SO:0001217, UniParc:UPI00158C6413, UniRef:UniRef100_UPI00158C6413, UniRef:UniRef50_A0A7W7Z479, UniRef:UniRef90_A0A2X2Q8G1
contig_1	cds	987618	988286	-	BAMB_CEP0996_RS_04635	gntR	DNA-binding transcriptional regulator, GntR family	COG:COG1802, COG:K, RefSeq:WP_175679029.1, SO:0001217, UniParc:UPI00158C8BD0, UniRef:UniRef100_UPI00158C8BD0, UniRef:UniRef50_A0A498RJV5, UniRef:UniRef90_Q0BHC7
contig_1	cds	988556	989764	+	BAMB_CEP0996_RS_04640		Peptidase C26	RefSeq:WP_175679028.1, SO:0001217, UniParc:UPI00158CC60C, UniRef:UniRef100_UPI00158CC60C, UniRef:UniRef50_A0A239SQ01, UniRef:UniRef90_A0A2X2QKF0
contig_1	cds	989929	990579	+	BAMB_CEP0996_RS_04645		DUF2968 domain-containing protein	RefSeq:WP_175679027.1, SO:0001217, UniParc:UPI0015884DDC, UniRef:UniRef100_UPI0015884DDC, UniRef:UniRef50_A0A132DC33, UniRef:UniRef90_A0A3N8A6I5
contig_1	cds	990657	991640	-	BAMB_CEP0996_RS_04650		Secreted protein	RefSeq:WP_175679026.1, SO:0001217, UniParc:UPI00158AF361, UniRef:UniRef100_UPI00158AF361, UniRef:UniRef50_B1YV10, UniRef:UniRef90_B1YV10
contig_1	cds	991860	993155	+	BAMB_CEP0996_RS_04655	araJ	putative arabinose efflux permease AraJ, MFS family	COG:COG2814, COG:G, RefSeq:WP_175679025.1, SO:0001217, UniParc:UPI00158B3B9C, UniRef:UniRef100_UPI00158B3B9C, UniRef:UniRef50_P07661, UniRef:UniRef90_A0A8E0GE94
contig_1	cds	993231	995069	-	BAMB_CEP0996_RS_04660		hypothetical protein	PFAM:PF00515.31, PFAM:PF03704.20, PFAM:PF07719.20, PFAM:PF07721.17, PFAM:PF12895.10, PFAM:PF13174.9, PFAM:PF13176.9, PFAM:PF13181.9, PFAM:PF13374.9, PFAM:PF13414.9, PFAM:PF13424.9, PFAM:PF13428.9, PFAM:PF13429.9, PFAM:PF13431.9, PFAM:PF13432.9, PFAM:PF14559.9
contig_1	cds	995200	996852	+	BAMB_CEP0996_RS_04665		Monooxygenase, FAD-binding protein	RefSeq:WP_175679023.1, SO:0001217, UniParc:UPI00158A6F43, UniRef:UniRef100_UPI00158A6F43, UniRef:UniRef50_A0A6S7B730, UniRef:UniRef90_Q0BHC1
contig_1	cds	996861	997112	-	BAMB_CEP0996_RS_04670		Formate dehydrogenase delta subunit	EC:1.17.1.9, KEGG:K00126, RefSeq:WP_006756778.1, SO:0001217, UniParc:UPI0001714BB3, UniRef:UniRef100_B1SYX3, UniRef:UniRef50_A0A0H3KD44, UniRef:UniRef90_Q0BHC0
contig_1	cds	997120	1000071	-	BAMB_CEP0996_RS_04675	fdhF	formate dehydrogenase subunit alpha	COG:COG3383, COG:R, RefSeq:WP_175679022.1, SO:0001217, UniParc:UPI001588FFBA, UniRef:UniRef100_UPI001588FFBA, UniRef:UniRef50_A0A358B3A2, UniRef:UniRef90_B4EB77
contig_1	cds	1000089	1001666	-	BAMB_CEP0996_RS_04680	nuoF	NADH:ubiquinone oxidoreductase, NADH-binding 51 kD subunit (chain F)	COG:C, COG:COG1894, RefSeq:WP_175679021.1, SO:0001217, UniParc:UPI00158951B9, UniRef:UniRef100_UPI00158951B9, UniRef:UniRef50_A0A157SG78, UniRef:UniRef90_A0A107KYQ2
contig_1	cds	1001663	1002163	-	BAMB_CEP0996_RS_04685	nuoE	NADH:ubiquinone oxidoreductase 24 kD subunit (chain E)	COG:C, COG:COG1905, RefSeq:WP_175679020.1, SO:0001217, UniParc:UPI00158C21EB, UniRef:UniRef100_UPI00158C21EB, UniRef:UniRef50_Q13VA9, UniRef:UniRef90_A0A7G6UX63
contig_1	cds	1002295	1003401	+	BAMB_CEP0996_RS_04690	modE	DNA-binding transcriptional regulator ModE (molybdenum-dependent)	COG:COG2005, COG:K, RefSeq:WP_175661009.1, SO:0001217, UniParc:UPI00158D02B0, UniRef:UniRef100_UPI00158D02B0, UniRef:UniRef50_A0A6J5ANB0, UniRef:UniRef90_Q39IH2
contig_1	cds	1003502	1003771	+	BAMB_CEP0996_RS_04695		Periplasmic protein	RefSeq:WP_175679231.1, SO:0001217, UniParc:UPI001588CC88, UniRef:UniRef100_UPI001588CC88, UniRef:UniRef50_B2JEZ1, UniRef:UniRef90_UPI001588CC88
contig_1	cds	1004096	1004449	+	BAMB_CEP0996_RS_04700		DUF4148 domain-containing protein	RefSeq:WP_175679019.1, SO:0001217, UniParc:UPI001589CFC8, UniRef:UniRef100_UPI001589CFC8, UniRef:UniRef50_A0A0H3KCV5, UniRef:UniRef90_B9BSH0
contig_1	tmRNA	1004687	1005056	-	BAMB_CEP0996_RS_04705	ssrA	transfer-messenger RNA, SsrA	SO:0000584
contig_1	cds	1005074	1005790	-	BAMB_CEP0996_RS_04710	gph	phosphoglycolate phosphatase	COG:C, COG:COG0546, RefSeq:WP_011656272.1, SO:0001217, UniParc:UPI000059B8C4, UniRef:UniRef100_Q0BHA1, UniRef:UniRef50_G0EY76, UniRef:UniRef90_A0A0G3YSC3
contig_1	cds	1005804	1006502	-	BAMB_CEP0996_RS_04715	ubiG	bifunctional 2-polyprenyl-6-hydroxyphenol methylase/3-demethylubiquinol 3-O-methyltransferase UbiG	COG:COG2227, COG:H, GO:0005737, GO:0006744, GO:0008425, GO:0008689, GO:0032259, GO:0102208, RefSeq:WP_011656273.1, SO:0001217, UniParc:UPI000059A956, UniRef:UniRef100_B1YV26, UniRef:UniRef50_Q8Y0Z5, UniRef:UniRef90_B4EB49
contig_1	cds	1006657	1007325	-	BAMB_CEP0996_RS_04720	ompA	Outer membrane protein OmpA and related peptidoglycan-associated (lipo)proteins	COG:COG2885, COG:M, RefSeq:WP_006750761.1, SO:0001217, UniParc:UPI000059AE73, UniRef:UniRef100_A0A6H9SSK8, UniRef:UniRef50_A0A0K1NC96, UniRef:UniRef90_A0A108D5J3
contig_1	cds	1007912	1010467	+	BAMB_CEP0996_RS_04725	gyrA	DNA gyrase subunit A	COG:COG0188, COG:L, SO:0001217, UniRef:UniRef50_K1JQP3, UniRef:UniRef90_B2JEZ8
contig_1	cds	1010551	1011150	+	BAMB_CEP0996_RS_04730		DUF2059 domain-containing protein	RefSeq:WP_006750759.1, SO:0001217, UniParc:UPI000059BAD7, UniRef:UniRef100_Q0BH97, UniRef:UniRef50_A0A1L6HYU9, UniRef:UniRef90_C5ACM7
contig_1	cds	1011312	1012394	+	BAMB_CEP0996_RS_04735	serC	3-phosphoserine/phosphohydroxythreonine transaminase	COG:COG1932, COG:HE, EC:2.6.1.52, GO:0004648, GO:0005737, GO:0006564, GO:0008615, GO:0030170, KEGG:K00831, RefSeq:WP_175679018.1, SO:0001217, UniParc:UPI00158873E0, UniRef:UniRef100_UPI00158873E0, UniRef:UniRef50_B4EB45, UniRef:UniRef90_B4EB45
contig_1	cds	1012429	1013511	+	BAMB_CEP0996_RS_04740	pheA	prephenate dehydratase	COG:COG1605, COG:E, RefSeq:WP_175679017.1, SO:0001217, UniParc:UPI00158A964C, UniRef:UniRef100_UPI00158A964C, UniRef:UniRef50_A0A554XH59, UniRef:UniRef90_A0A117ZR73
contig_1	cds	1013608	1014624	+	BAMB_CEP0996_RS_04745	tyrA	Prephenate dehydrogenase	COG:COG0287, COG:E, SO:0001217, UniRef:UniRef50_A0A6J5ANI0, UniRef:UniRef90_A0A6J5EHS3
contig_1	cds	1014638	1015942	+	BAMB_CEP0996_RS_04750	aroA	3-phosphoshikimate 1-carboxyvinyltransferase	COG:COG0128, COG:E, EC:2.5.1.19, GO:0003866, GO:0005737, GO:0008652, GO:0009073, GO:0009423, RefSeq:WP_175679015.1, SO:0001217, UniParc:UPI001589D90C, UniRef:UniRef100_UPI001589D90C, UniRef:UniRef50_B4EB42, UniRef:UniRef90_B4EB42
contig_1	cds	1015956	1016642	+	BAMB_CEP0996_RS_04755	cmk	(d)CMP kinase	COG:COG0283, COG:F, EC:2.7.4.25, GO:0005524, GO:0005737, GO:0006220, GO:0016310, GO:0036430, GO:0036431, RefSeq:WP_006750754.1, SO:0001217, UniParc:UPI0000E26DAD, UniRef:UniRef100_Q0BH92, UniRef:UniRef50_B4EB41, UniRef:UniRef90_B4EB41
contig_1	cds	1016767	1018497	+	BAMB_CEP0996_RS_04760	rpsA	30S ribosomal protein S1	COG:COG0539, COG:J, SO:0001217, UniParc:UPI0000E8FA5E, UniRef:UniRef100_A0A318J5J2, UniRef:UniRef50_P0AG69, UniRef:UniRef90_A0A498RLB9
contig_1	cds	1018520	1018843	+	BAMB_CEP0996_RS_04765	ihfB	integration host factor subunit beta	COG:COG0776, COG:L, GO:0003677, GO:0005694, GO:0006310, GO:0006355, GO:0006417, GO:0030527, RefSeq:WP_006750752.1, SO:0001217, UniParc:UPI00003A5780, UniRef:UniRef100_B1YV36, UniRef:UniRef50_B4EB39, UniRef:UniRef90_B4EB39
contig_1	cds	1019054	1019347	+	BAMB_CEP0996_RS_04770		LapA-dom domain-containing protein	RefSeq:WP_006750751.1, SO:0001217, UniParc:UPI000059B5E9, UniRef:UniRef100_Q0BH89, UniRef:UniRef50_C5ACN5, UniRef:UniRef90_A0A124U7A3
contig_1	cds	1019401	1020573	+	BAMB_CEP0996_RS_04775	lapB	lipopolysaccharide assembly protein LapB	COG:COG2956, COG:M, RefSeq:WP_175661013.1, SO:0001217, UniParc:UPI00158CAE4C, UniRef:UniRef100_UPI00158CAE4C, UniRef:UniRef50_E5ANQ4, UniRef:UniRef90_A0A109EN93
contig_1	cds	1020664	1022064	+	BAMB_CEP0996_RS_04780	ugd	UDP-glucose 6-dehydrogenase	COG:COG1004, COG:M, RefSeq:WP_175679014.1, SO:0001217, UniParc:UPI001589233A, UniRef:UniRef100_UPI001589233A, UniRef:UniRef50_H8MLK6, UniRef:UniRef90_B9BSF4
contig_1	cds	1022072	1023022	+	BAMB_CEP0996_RS_04785	rfaE1	ADP-heptose synthase, bifunctional sugar kinase/adenylyltransferase	COG:COG2870, COG:M, RefSeq:WP_175661015.1, SO:0001217, UniParc:UPI00158C3532, UniRef:UniRef100_UPI00158C3532, UniRef:UniRef50_X5EIF9, UniRef:UniRef90_B4EB35
contig_1	cds	1023078	1024070	+	BAMB_CEP0996_RS_04790	rfaD	ADP-glyceromanno-heptose 6-epimerase	COG:COG0451, COG:M, EC:5.1.3.20, GO:0005975, GO:0008712, GO:0050661, GO:0097171, RefSeq:WP_175679013.1, SO:0001217, UniParc:UPI00158CD969, UniRef:UniRef100_UPI00158CD969, UniRef:UniRef50_Q9HYQ8, UniRef:UniRef90_P0DMK5
contig_1	cds	1024144	1024488	+	BAMB_CEP0996_RS_04795	comE	Competence protein ComE	RefSeq:WP_011656284.1, SO:0001217, UniParc:UPI000059BDB1, UniRef:UniRef100_Q0BH84, UniRef:UniRef50_A0A063B1Q5, UniRef:UniRef90_A0A1B4BQL3
contig_1	cds	1024674	1025576	+	BAMB_CEP0996_RS_04800	cysM	cysteine synthase CysM	COG:COG0031, COG:E, RefSeq:WP_011656285.1, SO:0001217, UniParc:UPI0000E26DB1, UniRef:UniRef100_Q0BH83, UniRef:UniRef50_U2GA61, UniRef:UniRef90_U2GA61
contig_1	cds	1025653	1026873	-	BAMB_CEP0996_RS_04805	mltB	lytic murein transglycosylase B	EC:4.2.2.-, KEGG:K08305, SO:0001217, UniRef:UniRef50_Q3JPZ1, UniRef:UniRef90_A0A495YHD5
contig_1	cds	1027043	1027966	+	BAMB_CEP0996_RS_04810	acuC	Acetoin utilization deacetylase AcuC or a related deacetylase	COG:COG0123, COG:Q, RefSeq:WP_175679012.1, SO:0001217, UniParc:UPI00158D7FC1, UniRef:UniRef100_UPI00158D7FC1, UniRef:UniRef50_A0A157SCE4, UniRef:UniRef90_A0A1B4DRW1
contig_1	cds	1027993	1028955	-	BAMB_CEP0996_RS_04815		Alpha/beta hydrolase fold protein	SO:0001217, UniRef:UniRef50_A0A238HC17, UniRef:UniRef90_Q0BH80
contig_1	cds	1029130	1030164	+	BAMB_CEP0996_RS_04820	metN1	Methionine import ATP-binding protein MetN 1	COG:COG1135, COG:E, EC:7.4.2.11, GO:0005524, GO:0005886, GO:0033232, RefSeq:WP_105833416.1, SO:0001217, UniParc:UPI000D006A1A, UniRef:UniRef100_UPI000D006A1A, UniRef:UniRef50_Q1BY14, UniRef:UniRef90_Q1BY14
contig_1	cds	1030154	1030807	+	BAMB_CEP0996_RS_04825	metP	ABC-type methionine transport system, permease component	COG:COG2011, COG:E, RefSeq:WP_011656289.1, SO:0001217, UniParc:UPI000059B8C3, UniRef:UniRef100_Q0BH78, UniRef:UniRef50_L7VNG4, UniRef:UniRef90_A0A498RJX5
contig_1	cds	1030836	1031630	+	BAMB_CEP0996_RS_04830		Lipoprotein	KEGG:K02073, RefSeq:WP_175679010.1, SO:0001217, UniParc:UPI00158A0BDB, UniRef:UniRef100_UPI00158A0BDB, UniRef:UniRef50_F7NEN2, UniRef:UniRef90_A0A0H3KI08
contig_1	cds	1031860	1032609	+	BAMB_CEP0996_RS_04835	fixA	Electron transfer flavoprotein, alpha and beta subunits	COG:C, COG:COG2086, RefSeq:WP_175679009.1, SO:0001217, UniParc:UPI00158B0A6C, UniRef:UniRef100_UPI00158B0A6C, UniRef:UniRef50_P53575, UniRef:UniRef90_B4EAP3
contig_1	cds	1032626	1033561	+	BAMB_CEP0996_RS_04840	fixB	Electron transfer flavoprotein, alpha subunit FixB	COG:C, COG:COG2025, KEGG:K03522, RefSeq:WP_105833418.1, SO:0001217, UniParc:UPI000CFF5AEA, UniRef:UniRef100_UPI000CFF5AEA, UniRef:UniRef50_Q6C612, UniRef:UniRef90_A0A0H3KLU6
contig_1	cds	1033882	1035168	-	BAMB_CEP0996_RS_04845	dadA	D-amino acid dehydrogenase	EC:1.4.99.-, GO:0008718, GO:0055130, RefSeq:WP_175679008.1, SO:0001217, UniParc:UPI001588911E, UniRef:UniRef100_UPI001588911E, UniRef:UniRef50_Q9HTQ0, UniRef:UniRef90_B4EAP1
contig_1	cds	1035314	1035802	+	BAMB_CEP0996_RS_04850	lrp	DNA-binding transcriptional regulator, Lrp family	COG:COG1522, COG:K, RefSeq:WP_006762687.1, SO:0001217, UniParc:UPI00017131E3, UniRef:UniRef100_Q0BH73, UniRef:UniRef50_V2TVG3, UniRef:UniRef90_A0A095WBA8
contig_1	cds	1035906	1037084	+	BAMB_CEP0996_RS_04855		Radical SAM core domain-containing protein	RefSeq:WP_175679007.1, SO:0001217, UniParc:UPI00158904DF, UniRef:UniRef100_UPI00158904DF, UniRef:UniRef50_Q63S27, UniRef:UniRef90_A0A833UHZ4
contig_1	cds	1037102	1037569	-	BAMB_CEP0996_RS_04860		TM2 domain-containing protein	RefSeq:WP_175679006.1, SO:0001217, UniParc:UPI001589A7F6, UniRef:UniRef100_UPI001589A7F6, UniRef:UniRef50_A0A1N7RYM6, UniRef:UniRef90_Q39ID8
contig_1	cds	1037679	1038971	-	BAMB_CEP0996_RS_04865	yliI	Glucose/arabinose dehydrogenase, beta-propeller fold	COG:COG2133, COG:G, SO:0001217, UniRef:UniRef50_A0A1N6KZJ5, UniRef:UniRef90_B1TCK1
contig_1	cds	1038972	1039226	+	BAMB_CEP0996_RS_04870	rpsP	30S ribosomal protein S16	GO:0003735, GO:0005737, GO:0005840, GO:0006412, GO:1990904, KEGG:K02959, RefSeq:WP_006476550.1, SO:0001217, UniParc:UPI00002B7BBE, UniRef:UniRef100_B1YV57, UniRef:UniRef50_B3R396, UniRef:UniRef90_B1YV57
contig_1	cds	1039269	1039949	+	BAMB_CEP0996_RS_04875	rimM	ribosome maturation factor RimM	COG:COG0806, COG:J, GO:0005737, GO:0005840, GO:0006364, GO:0042274, GO:0043022, RefSeq:WP_105833421.1, SO:0001217, UniParc:UPI000CFFDE65, UniRef:UniRef100_UPI000CFFDE65, UniRef:UniRef50_Q0BH68, UniRef:UniRef90_Q0BH68
contig_1	cds	1039946	1040740	+	BAMB_CEP0996_RS_04880	trmD	tRNA (guanosine(37)-N1)-methyltransferase TrmD	COG:COG0336, COG:J, EC:2.1.1.228, GO:0005737, GO:0052906, RefSeq:WP_175679004.1, SO:0001217, UniParc:UPI00158848B8, UniRef:UniRef100_UPI00158848B8, UniRef:UniRef50_Q820X1, UniRef:UniRef90_B4EAN4
contig_1	cds	1040874	1041266	+	BAMB_CEP0996_RS_04885	rplS	50S ribosomal protein L19	COG:COG0335, COG:J, GO:0003735, GO:0005840, GO:0006412, GO:1990904, RefSeq:WP_006761288.1, SO:0001217, UniParc:UPI000059BFA7, UniRef:UniRef100_Q0BH66, UniRef:UniRef50_A1TND3, UniRef:UniRef90_A9ADS8
contig_1	cds	1041353	1042039	+	BAMB_CEP0996_RS_04890	mutT	CoA pyrophosphatase	COG:COG0494, COG:V, RefSeq:WP_011656299.1, SO:0001217, UniParc:UPI000059BAD6, UniRef:UniRef100_Q0BH65, UniRef:UniRef50_A3RPA1, UniRef:UniRef90_A0A1X1PIG8
contig_1	cds	1042160	1043098	+	BAMB_CEP0996_RS_04895	cbiB	CobD/CbiB family protein	COG:COG1270, COG:H, RefSeq:WP_011656300.1, SO:0001217, UniParc:UPI000059A4D8, UniRef:UniRef100_Q0BH64, UniRef:UniRef50_A6SVI9, UniRef:UniRef90_A0A2Z6TBN9
contig_1	cds	1043184	1043501	-	BAMB_CEP0996_RS_04900		DUF2007 domain-containing protein	RefSeq:WP_012363366.1, SO:0001217, UniParc:UPI0000E8FAB1, UniRef:UniRef100_B1YV63, UniRef:UniRef50_E5ANS9, UniRef:UniRef90_B4EAN0
contig_1	cds	1043554	1044495	-	BAMB_CEP0996_RS_04905	rsgA	ribosome small subunit-dependent GTPase A	COG:COG1162, COG:J, EC:3.6.1.-, GO:0003924, GO:0005525, GO:0005737, GO:0019843, GO:0042274, GO:0046872, RefSeq:WP_011656302.1, SO:0001217, UniParc:UPI000059B17F, UniRef:UniRef100_Q0BH62, UniRef:UniRef50_Q63S39, UniRef:UniRef90_Q63S39
contig_1	cds	1044492	1045751	-	BAMB_CEP0996_RS_04910	htpX	Zn-dependent protease with chaperone function	COG:COG0501, COG:O, EC:3.4.24.84, KEGG:K06013, RefSeq:WP_175664056.1, SO:0001217, UniParc:UPI00158CD829, UniRef:UniRef100_UPI00158CD829, UniRef:UniRef50_A0A8J5BFT7, UniRef:UniRef90_A0A102SYN8
contig_1	cds	1045851	1046471	+	BAMB_CEP0996_RS_04915	orn	oligoribonuclease	EC:3.1.15.-, GO:0000175, GO:0003676, GO:0005737, RefSeq:WP_011656304.1, SO:0001217, UniParc:UPI000059A955, UniRef:UniRef100_Q0BH60, UniRef:UniRef50_A1TND9, UniRef:UniRef90_Q0BH60
contig_1	cds	1046506	1047114	-	BAMB_CEP0996_RS_04920	mog	molybdopterin adenylyltransferase	COG:COG0521, COG:H, RefSeq:WP_175679003.1, SO:0001217, UniParc:UPI00158D31C9, UniRef:UniRef100_UPI00158D31C9, UniRef:UniRef50_P44645, UniRef:UniRef90_Q0BH59
contig_1	cds	1047098	1047700	-	BAMB_CEP0996_RS_04925		ribosome-associated protein	SO:0001217, UniParc:UPI00017299EF, UniRef:UniRef100_B1YV68, UniRef:UniRef50_B4EAM5, UniRef:UniRef90_B4EAM5
contig_1	cds	1047831	1049201	+	BAMB_CEP0996_RS_04930	pmbA	metalloprotease PmbA	COG:COG0312, COG:R, RefSeq:WP_011656307.1, SO:0001217, UniParc:UPI000059AE67, UniRef:UniRef100_Q0BH57, UniRef:UniRef50_A0A1Q8YDS7, UniRef:UniRef90_Q0BH57
contig_1	cds	1049307	1049807	-	BAMB_CEP0996_RS_04935	folA	Dihydrofolate reductase	COG:COG0262, COG:H, RefSeq:WP_175679002.1, SO:0001217, UniParc:UPI00158F1DFE, UniRef:UniRef100_UPI00158F1DFE, UniRef:UniRef50_A0A6J5EFB4, UniRef:UniRef90_A0A107AQ39
contig_1	cds	1050091	1050417	-	BAMB_CEP0996_RS_04940		Secreted protein	RefSeq:WP_175679230.1, SO:0001217, UniParc:UPI00158B8946, UniRef:UniRef100_UPI001FC83893, UniRef:UniRef50_A0A3N7ZQE0, UniRef:UniRef90_B1YV71
contig_1	cds	1050924	1052321	+	BAMB_CEP0996_RS_04945		Sigma-54 factor interaction domain-containing protein	RefSeq:WP_175679001.1, SO:0001217, UniParc:UPI001589783C, UniRef:UniRef100_UPI001589783C, UniRef:UniRef50_A0A498RL73, UniRef:UniRef90_A0A498RL73
contig_1	cds	1052364	1053335	+	BAMB_CEP0996_RS_04950	thyA	thymidylate synthase	COG:COG0207, COG:F, RefSeq:WP_175679000.1, SO:0001217, UniParc:UPI00158D567A, UniRef:UniRef100_UPI00158D567A, UniRef:UniRef50_Q87UL4, UniRef:UniRef90_B1GA89
contig_1	cds	1053444	1056029	-	BAMB_CEP0996_RS_04955		Proline-rich exported protein	RefSeq:WP_175678999.1, SO:0001217, UniParc:UPI00158C7717, UniRef:UniRef100_UPI00158C7717, UniRef:UniRef50_A0A6J5G9S0, UniRef:UniRef90_B1YVH6
contig_1	cds	1056192	1056899	-	BAMB_CEP0996_RS_04960		DNA-binding helix-turn-helix protein	RefSeq:WP_011656313.1, SO:0001217, UniParc:UPI000059B0FF, UniRef:UniRef100_Q0BH51, UniRef:UniRef50_F2L7Z4, UniRef:UniRef90_J5BM35
contig_1	cds	1057360	1057872	+	BAMB_CEP0996_RS_04965	yciA	Acyl-CoA hydrolase	COG:COG1607, COG:I, RefSeq:WP_011656315.1, SO:0001217, UniParc:UPI000059ABD0, UniRef:UniRef100_Q0BH49, UniRef:UniRef50_A0A6S7AY31, UniRef:UniRef90_Q39IB7
contig_1	cds	1057928	1059322	-	BAMB_CEP0996_RS_04970	fumC	class II fumarate hydratase	COG:C, COG:COG0114, RefSeq:WP_105833430.1, SO:0001217, UniParc:UPI000CFF0839, UniRef:UniRef100_UPI000CFF0839, UniRef:UniRef50_P05042, UniRef:UniRef90_A0A1B4S6S5
contig_1	cds	1059479	1060867	-	BAMB_CEP0996_RS_04975	norM	Multidrug resistance protein NorM	COG:COG0534, COG:V, GO:0005886, GO:0006814, GO:0015297, GO:0042910, GO:0046677, RefSeq:WP_011656317.1, SO:0001217, UniParc:UPI000059B850, UniRef:UniRef100_Q0BH47, UniRef:UniRef50_Q9F5N7, UniRef:UniRef90_Q9F5N7
contig_1	cds	1060996	1061214	-	BAMB_CEP0996_RS_04980	ybcJ	Ribosome-associated protein YbcJ, S4-like RNA-binding protein	COG:COG2501, COG:J, RefSeq:WP_175664050.1, SO:0001217, UniParc:UPI00158D1939, UniRef:UniRef100_UPI00158D1939, UniRef:UniRef50_I4W6C3, UniRef:UniRef90_Q0BH46
contig_1	cds	1061504	1061914	+	BAMB_CEP0996_RS_04985		Late embryogenesis abundant protein	RefSeq:WP_105833432.1, SO:0001217, UniParc:UPI000CFEEF10, UniRef:UniRef100_UPI000CFEEF10, UniRef:UniRef50_B1YVI3, UniRef:UniRef90_B1YVI3
contig_1	cds	1062030	1062911	-	BAMB_CEP0996_RS_04990		DUF4088 domain-containing protein	SO:0001217, UniRef:UniRef50_A3NBW8, UniRef:UniRef90_B1T1M3
contig_1	cds	1062963	1063301	-	BAMB_CEP0996_RS_04995	azlD2	Branched-chain amino acid transport protein	COG:COG4392, COG:E, RefSeq:WP_012363382.1, SO:0001217, UniParc:UPI00017299F2, UniRef:UniRef100_B1YVI5, UniRef:UniRef50_Q13VI9, UniRef:UniRef90_I2DL28
contig_1	cds	1063298	1064056	-	BAMB_CEP0996_RS_05000	azlC	putative branched-chain amino acid permease (azaleucine resistance)	COG:COG1296, COG:E, SO:0001217, UniRef:UniRef50_A0A6J5B0N9, UniRef:UniRef90_A0A2Z6TM53
contig_1	cds	1064194	1065114	-	BAMB_CEP0996_RS_05005	araC	Transcriptional regulator, AraC family	RefSeq:WP_175678997.1, SO:0001217, UniParc:UPI00158CACFB, UniRef:UniRef100_UPI00158CACFB, UniRef:UniRef50_A0A498RJU0, UniRef:UniRef90_B1YVI7
contig_1	cds	1065176	1065661	-	BAMB_CEP0996_RS_05010	creA	Periplasmic catabolite regulation protein CreA (function unknown)	COG:COG3045, COG:T, RefSeq:WP_011656324.1, SO:0001217, UniParc:UPI000059BD35, UniRef:UniRef100_Q0BH40, UniRef:UniRef50_A0A1N7RYE6, UniRef:UniRef90_I2DL31
contig_1	tRNA	1065769	1065844	-	BAMB_CEP0996_RS_05015	trnN	tRNA-Asn(gtt)	SO:0000257
contig_1	tRNA	1065916	1065991	-	BAMB_CEP0996_RS_05020	trnN	tRNA-Asn(gtt)	SO:0000257
contig_1	cds	1066097	1066420	-	BAMB_CEP0996_RS_05025	iorA	TPP-dependent indolepyruvate ferredoxin oxidoreductase, alpha subunit	COG:C, COG:COG4231, RefSeq:WP_006753067.1, SO:0001217, UniParc:UPI0000599D58, UniRef:UniRef100_A0A071MHR9, UniRef:UniRef50_P08811, UniRef:UniRef90_A0A0G3YRZ7
contig_1	cds	1066707	1067906	+	BAMB_CEP0996_RS_05030	pncB	nicotinate phosphoribosyltransferase	COG:COG1488, COG:H, EC:6.3.4.21, GO:0004516, GO:0009435, RefSeq:WP_011656325.1, SO:0001217, UniParc:UPI0000599D75, UniRef:UniRef100_Q0BH38, UniRef:UniRef50_Q8Y0L2, UniRef:UniRef90_Q62LW1
contig_1	cds	1067993	1068655	+	BAMB_CEP0996_RS_05035	lutC	L-lactate utilization protein LutC, contains LUD domain	COG:C, COG:COG1556, RefSeq:WP_175678996.1, SO:0001217, UniParc:UPI00158A0BB4, UniRef:UniRef100_UPI00158A0BB4, UniRef:UniRef50_A0A2S5T7U1, UniRef:UniRef90_B4EAK5
contig_1	cds	1068708	1070138	+	BAMB_CEP0996_RS_05040	arsB	Na+/H+ antiporter NhaD or related arsenite permease	COG:COG1055, COG:P, RefSeq:WP_175678995.1, SO:0001217, UniParc:UPI00158C5E22, UniRef:UniRef100_UPI00158C5E22, UniRef:UniRef50_B3R5L4, UniRef:UniRef90_A0A063BAD2
contig_1	cds	1070220	1071209	+	BAMB_CEP0996_RS_05045	ldhA	Lactate dehydrogenase or related 2-hydroxyacid dehydrogenase	COG:CHR, COG:COG1052, RefSeq:WP_175678994.1, SO:0001217, UniParc:UPI00158DBC6F, UniRef:UniRef100_UPI00158DBC6F, UniRef:UniRef50_A0A0C4YBM3, UniRef:UniRef90_A0A107E1P7
contig_1	cds	1071206	1072693	+	BAMB_CEP0996_RS_05050	rmuC	DNA anti-recombination protein (rearrangement mutator) RmuC	COG:COG1322, COG:L, RefSeq:WP_175678993.1, SO:0001217, UniParc:UPI001589BCA6, UniRef:UniRef100_UPI001589BCA6, UniRef:UniRef50_A0A6J5GDN3, UniRef:UniRef90_Q39IA2
contig_1	cds	1072788	1073273	-	BAMB_CEP0996_RS_05055	rimI	Ribosomal protein S18 acetylase RimI and related acetyltransferases	COG:COG0456, COG:J, RefSeq:WP_175678992.1, SO:0001217, UniParc:UPI00158E4B67, UniRef:UniRef100_UPI00158E4B67, UniRef:UniRef50_A0A518HPY1, UniRef:UniRef90_A0A106ZG31
contig_1	cds	1073270	1073545	-	BAMB_CEP0996_RS_05060		Transmembrane protein	RefSeq:WP_006401288.1, SO:0001217, UniParc:UPI000031A23F, UniRef:UniRef100_A0A0G3YQ85, UniRef:UniRef50_C5AD72, UniRef:UniRef90_A0A107TZ83
contig_1	cds	1073583	1074878	-	BAMB_CEP0996_RS_05065		Molybdopterin molybdenumtransferase	RefSeq:WP_175678991.1, SO:0001217, UniParc:UPI00158B80F7, UniRef:UniRef100_UPI00158B80F7, UniRef:UniRef50_A0A839VCE7, UniRef:UniRef90_Q0BH31
contig_1	cds	1074984	1075601	-	BAMB_CEP0996_RS_05070	mobA	molybdenum cofactor guanylyltransferase MobA	COG:COG0746, COG:H, EC:2.7.7.77, GO:0005525, GO:0005737, GO:0006777, GO:0046872, GO:0061603, RefSeq:WP_175678990.1, SO:0001217, UniParc:UPI00158A223B, UniRef:UniRef100_UPI00158A223B, UniRef:UniRef50_Q0BH30, UniRef:UniRef90_Q0BH30
contig_1	cds	1075630	1076742	-	BAMB_CEP0996_RS_05075	moaA	GTP 3',8-cyclase MoaA	COG:COG2896, COG:H, RefSeq:WP_011656333.1, SO:0001217, UniParc:UPI000059AE66, UniRef:UniRef100_Q0BH29, UniRef:UniRef50_A0LVG0, UniRef:UniRef90_B4EAJ7
contig_1	cds	1076874	1080083	-	BAMB_CEP0996_RS_05080		Ribonuclease E	EC:3.1.26.12, KEGG:K08300, RefSeq:WP_175678989.1, SO:0001217, UniParc:UPI0015898228, UniRef:UniRef100_UPI0015898228, UniRef:UniRef50_B4EAJ6, UniRef:UniRef90_Q0BH28
contig_1	cds	1080859	1081809	+	BAMB_CEP0996_RS_05085	rluA	Pseudouridine synthase RluA, 23S rRNA- or tRNA-specific	COG:COG0564, COG:J, SO:0001217, UniRef:UniRef50_B4EAJ5, UniRef:UniRef90_B4EAJ5
contig_1	cds	1081806	1082474	+	BAMB_CEP0996_RS_05090	gph	Phosphoglycolate phosphatase, HAD superfamily	COG:C, COG:COG0546, SO:0001217, UniRef:UniRef50_D8IRS2, UniRef:UniRef90_A0A7G6UXE2
contig_1	cds	1082471	1082881	+	BAMB_CEP0996_RS_05095	nirD	Ferredoxin subunit of nitrite reductase or a ring-hydroxylating dioxygenase	COG:COG2146, COG:PQ, RefSeq:WP_175678986.1, SO:0001217, UniParc:UPI00158B9FD2, UniRef:UniRef100_UPI00158B9FD2, UniRef:UniRef50_A0A6J5BXT3, UniRef:UniRef90_B1YVK4
contig_1	cds	1082894	1083886	+	BAMB_CEP0996_RS_05100	sppA	Periplasmic serine protease, ClpP class	COG:COG0616, COG:O, EC:3.4.21.-, KEGG:K04773, RefSeq:WP_011656339.1, SO:0001217, UniParc:UPI000059A294, UniRef:UniRef100_Q0BH23, UniRef:UniRef50_Q1LKL3, UniRef:UniRef90_A0A7G6UXE4
contig_1	cds	1083957	1084679	-	BAMB_CEP0996_RS_05105	rsmI	16S rRNA C1402 (ribose-2'-O) methylase RsmI	COG:COG0313, COG:J, EC:2.1.1.198, KEGG:K07056, RefSeq:WP_011656340.1, SO:0001217, UniParc:UPI000059AE6F, UniRef:UniRef100_Q0BH22, UniRef:UniRef50_A0A069B9Z8, UniRef:UniRef90_A0A498RIS6
contig_1	cds	1084676	1085305	-	BAMB_CEP0996_RS_05110	maf	7-methyl-GTP pyrophosphatase	COG:COG0424, COG:Q, EC:3.6.1.-, GO:0005737, GO:0009117, GO:0047429, RefSeq:WP_006759763.1, SO:0001217, UniParc:UPI0000E26DB9, UniRef:UniRef100_Q0BH21, UniRef:UniRef50_Q39I90, UniRef:UniRef90_Q39I90
contig_1	cds	1085562	1086197	+	BAMB_CEP0996_RS_05115	yceD	23S rRNA accumulation protein YceD (essential in plants, uncharacterized in bacteria)	COG:COG1399, COG:J, RefSeq:WP_175661076.1, SO:0001217, UniParc:UPI00158B7889, UniRef:UniRef100_UPI00158B7889, UniRef:UniRef50_E5ANX1, UniRef:UniRef90_Q39I89
contig_1	cds	1086296	1086475	+	BAMB_CEP0996_RS_05120	rpmF	50S ribosomal protein L32	COG:COG0333, COG:J, GO:0003735, GO:0006412, GO:0015934, RefSeq:WP_006759765.1, SO:0001217, UniParc:UPI000059B861, UniRef:UniRef100_Q0BH19, UniRef:UniRef50_Q48L44, UniRef:UniRef90_B2JFI7
contig_1	cds	1086605	1087702	+	BAMB_CEP0996_RS_05125	plsX	phosphate acyltransferase PlsX	COG:COG0416, COG:I, EC:2.3.1.274, GO:0005737, GO:0006633, GO:0008654, GO:0043811, RefSeq:WP_175678985.1, SO:0001217, UniParc:UPI00158A570C, UniRef:UniRef100_UPI00158A570C, UniRef:UniRef50_Q2SXU8, UniRef:UniRef90_Q2SXU8
contig_1	cds	1087703	1088692	+	BAMB_CEP0996_RS_05130	fabH	Beta-ketoacyl-[acyl-carrier-protein] synthase III	COG:COG0332, COG:I, EC:2.3.1.180, GO:0004315, GO:0005737, GO:0006633, GO:0033818, RefSeq:WP_011656343.1, SO:0001217, UniParc:UPI000059BDAF, UniRef:UniRef100_Q0BH17, UniRef:UniRef50_Q8Y0J4, UniRef:UniRef90_Q39I86
contig_1	cds	1088778	1089710	+	BAMB_CEP0996_RS_05135	fabD	ACP S-malonyltransferase	COG:COG0331, COG:I, RefSeq:WP_175678984.1, SO:0001217, UniParc:UPI00158E4DFA, UniRef:UniRef100_UPI00158E4DFA, UniRef:UniRef50_A0A484X879, UniRef:UniRef90_B4EAI5
contig_1	cds	1089747	1090496	+	BAMB_CEP0996_RS_05140	fabG	3-oxoacyl-ACP reductase FabG	COG:COG1028, COG:I, RefSeq:WP_006752487.1, SO:0001217, UniParc:UPI00016D4707, UniRef:UniRef100_A0A6P2GER0, UniRef:UniRef50_Q9KQH7, UniRef:UniRef90_B4EAI4
contig_1	cds	1090641	1090880	+	BAMB_CEP0996_RS_05145	acpP	acyl carrier protein	COG:COG0236, COG:I, GO:0000036, GO:0005737, RefSeq:WP_004197638.1, SO:0001217, UniParc:UPI00003A5F84, UniRef:UniRef100_Q1BXV1, UniRef:UniRef50_Q8Y0J1, UniRef:UniRef90_Q8Y0J1
contig_1	cds	1091043	1092275	+	BAMB_CEP0996_RS_05150	fabF	beta-ketoacyl-ACP synthase II	COG:COG0304, COG:IQ, RefSeq:WP_175678983.1, SO:0001217, UniParc:UPI00158A66B3, UniRef:UniRef100_UPI00158A66B3, UniRef:UniRef50_Q9KQH9, UniRef:UniRef90_B4EAI2
contig_1	cds	1092351	1092752	+	BAMB_CEP0996_RS_05155		Lipoprotein	SO:0001217, UniRef:UniRef50_J5BH87
contig_1	cds	1092844	1093443	+	BAMB_CEP0996_RS_05160	rpoE	RNA polymerase sigma factor RpoE	COG:COG1595, COG:K, RefSeq:WP_006752490.1, SO:0001217, UniParc:UPI000059B5E8, UniRef:UniRef100_A0A6H9T901, UniRef:UniRef50_B6BUK2, UniRef:UniRef90_A0A069B9K2
contig_1	cds	1093531	1094148	+	BAMB_CEP0996_RS_05165	rseA	RseA, negative regulator of sigma E activity	COG:COG3073, COG:T, RefSeq:WP_175678981.1, SO:0001217, UniParc:UPI00158BC3EB, UniRef:UniRef100_UPI00158BC3EB, UniRef:UniRef50_R4WZB8, UniRef:UniRef90_B1YVL8
contig_1	cds	1094154	1095206	+	BAMB_CEP0996_RS_05170	rseB	RseB, negative regulator of sigma E activity	COG:COG3026, COG:T, RefSeq:WP_175668586.1, SO:0001217, UniParc:UPI00158DDF0D, UniRef:UniRef100_UPI00158DDF0D, UniRef:UniRef50_A2VRR2, UniRef:UniRef90_A2VRR2
contig_1	cds	1095223	1096722	+	BAMB_CEP0996_RS_05175	degQ	Periplasmic serine protease, S1-C subfamily, contain C-terminal PDZ domain	COG:COG0265, COG:O, RefSeq:WP_175678980.1, SO:0001217, UniParc:UPI001589AA85, UniRef:UniRef100_UPI001589AA85, UniRef:UniRef50_B4EAH7, UniRef:UniRef90_B4EAH7
contig_1	cds	1096730	1096966	+	BAMB_CEP0996_RS_05180		Glutaredoxin 2	RefSeq:WP_012363408.1, SO:0001217, UniParc:UPI0001729A52, UniRef:UniRef100_B1YVM1, UniRef:UniRef50_A0A6L4YJZ7, UniRef:UniRef90_Q0BH07
contig_1	cds	1097180	1098973	+	BAMB_CEP0996_RS_05185	lepA	translation elongation factor 4	COG:COG0481, COG:J, EC:3.6.5.n1, GO:0003746, GO:0003924, GO:0005525, GO:0005886, GO:0043022, GO:0045727, GO:0097216, RefSeq:WP_006759775.1, SO:0001217, UniParc:UPI000059B658, UniRef:UniRef100_B1YVM2, UniRef:UniRef50_Q9A9F4, UniRef:UniRef90_B2JFK0
contig_1	cds	1098990	1099883	+	BAMB_CEP0996_RS_05190	lepB	signal peptidase I	COG:COG0681, COG:U, EC:3.4.21.89, KEGG:K03100, RefSeq:WP_105833451.1, SO:0001217, UniParc:UPI000CFF7F0A, UniRef:UniRef100_UPI000CFF7F0A, UniRef:UniRef50_A0A1B3PMB0, UniRef:UniRef90_A0A7T6VGS4
contig_1	cds	1100044	1101327	+	BAMB_CEP0996_RS_05195	rnc	ribonuclease III	RefSeq:WP_175678979.1, SO:0001217, UniParc:UPI00158B8B33, UniRef:UniRef100_UPI00158B8B33, UniRef:UniRef50_Q39I73, UniRef:UniRef90_B1YVM4
contig_1	cds	1101424	1102287	+	BAMB_CEP0996_RS_05200	era	GTPase Era	COG:COG1159, COG:J, SO:0001217, UniParc:UPI00016D3887, UniRef:UniRef100_Q0BH03, UniRef:UniRef50_Q82SJ6, UniRef:UniRef90_B4EA47
contig_1	cds	1102274	1103113	+	BAMB_CEP0996_RS_05205	recO	DNA repair protein RecO	COG:COG1381, COG:L, GO:0006281, GO:0006310, RefSeq:WP_011656355.1, SO:0001217, UniParc:UPI000059A953, UniRef:UniRef100_Q0BH02, UniRef:UniRef50_Q39I71, UniRef:UniRef90_Q39I71
contig_1	cds	1103110	1103886	+	BAMB_CEP0996_RS_05210	pdxJ	pyridoxine 5'-phosphate synthase	COG:COG0854, COG:H, EC:2.6.99.2, GO:0005737, GO:0008615, GO:0033856, RefSeq:WP_175678978.1, SO:0001217, UniParc:UPI00158CB969, UniRef:UniRef100_UPI00158CB969, UniRef:UniRef50_P0A795, UniRef:UniRef90_Q39I70
contig_1	cds	1103956	1104402	+	BAMB_CEP0996_RS_05215	acpS	Holo-[acyl-carrier-protein] synthase	EC:2.7.8.7, GO:0000287, GO:0005737, GO:0006633, GO:0008897, RefSeq:WP_175678977.1, SO:0001217, UniParc:UPI00158E04EC, UniRef:UniRef100_UPI00158E04EC, UniRef:UniRef50_Q7WH64, UniRef:UniRef90_Q0BH00
contig_1	cds	1104419	1105447	+	BAMB_CEP0996_RS_05220	nagZ	beta-N-acetylhexosaminidase	COG:COG1472, COG:G, RefSeq:WP_105833454.1, SO:0001217, UniParc:UPI000CFEB16B, UniRef:UniRef100_UPI000CFEB16B, UniRef:UniRef50_Q2KXM7, UniRef:UniRef90_B4EA43
contig_1	cds	1105604	1106989	-	BAMB_CEP0996_RS_05225	atoC	DNA-binding transcriptional response regulator, NtrC family, contains REC, AAA-type ATPase, and a Fis-type DNA-binding domains	COG:COG2204, COG:T, RefSeq:WP_175656041.1, SO:0001217, UniParc:UPI00158ED57C, UniRef:UniRef100_UPI00158ED57C, UniRef:UniRef50_A0A498RJF9, UniRef:UniRef90_A0A498RJF9
contig_1	cds	1107262	1107819	-	BAMB_CEP0996_RS_05230	efp	elongation factor P	COG:COG0231, COG:J, GO:0003746, GO:0005737, RefSeq:WP_006751871.1, SO:0001217, UniParc:UPI000059AE5D, UniRef:UniRef100_B1YVN1, UniRef:UniRef50_Q8R5X5, UniRef:UniRef90_A9ADD1
contig_1	cds	1107956	1109149	-	BAMB_CEP0996_RS_05235	earP	elongation factor P maturation arginine rhamnosyltransferase EarP	RefSeq:WP_175678976.1, SO:0001217, UniParc:UPI00158AE284, UniRef:UniRef100_UPI00158AE284, UniRef:UniRef50_A0A8F9C6E4, UniRef:UniRef90_A0A7T6VGV5
contig_1	cds	1109225	1111279	+	BAMB_CEP0996_RS_05240	uvrC	excinuclease ABC subunit UvrC	COG:COG0322, COG:L, GO:0003677, GO:0005737, GO:0006289, GO:0009380, GO:0009381, GO:0009432, RefSeq:WP_175678975.1, SO:0001217, UniParc:UPI00158B6EED, UniRef:UniRef100_UPI00158B6EED, UniRef:UniRef50_Q7WH66, UniRef:UniRef90_Q0BGZ5
contig_1	cds	1111388	1111975	+	BAMB_CEP0996_RS_05245	pgsA	CDP-diacylglycerol--glycerol-3-phosphate 3-phosphatidyltransferase	COG:COG0558, COG:I, RefSeq:WP_006757520.1, SO:0001217, UniParc:UPI000059A4A8, UniRef:UniRef100_A0A102EFY6, UniRef:UniRef50_A0A536ZRD3, UniRef:UniRef90_A0A107VD01
contig_1	tRNA	1112117	1112192	+	BAMB_CEP0996_RS_05250	trnG	tRNA-Gly(gcc)	SO:0000260
contig_1	tRNA	1112245	1112320	+	BAMB_CEP0996_RS_05255	trnG	tRNA-Gly(gcc)	SO:0000260
contig_1	tRNA	1112371	1112446	+	BAMB_CEP0996_RS_05260	trnG	tRNA-Gly(gcc)	SO:0000260
contig_1	tRNA	1112547	1112620	+	BAMB_CEP0996_RS_05265	trnC	tRNA-Cys(gca)	SO:0000258
contig_1	cds	1112861	1114339	+	BAMB_CEP0996_RS_05270		sensor domain-containing diguanylate cyclase	RefSeq:WP_175678974.1, SO:0001217, UniParc:UPI00158EE4D4, UniRef:UniRef100_UPI00158EE4D4, UniRef:UniRef50_A2WFJ5, UniRef:UniRef90_UPI000F5A7862
contig_1	cds	1114686	1115015	-	BAMB_CEP0996_RS_05275		Transposase	RefSeq:WP_011656363.1, SO:0001217, UniParc:UPI0000E26DBC, UniRef:UniRef100_Q0BGZ2, UniRef:UniRef50_A0A160FPB6, UniRef:UniRef90_A0A3N8GLP9
contig_1	cds	1115178	1115666	-	BAMB_CEP0996_RS_05280		Secreted protein	RefSeq:WP_105833187.1, SO:0001217, UniParc:UPI000CFE6059, UniRef:UniRef100_UPI001FC84811, UniRef:UniRef50_B1T168, UniRef:UniRef90_B1T168
contig_1	cds	1116008	1116556	-	BAMB_CEP0996_RS_05285	mnaT	L-amino acid N-acyltransferase MnaT	COG:COG1247, COG:E, RefSeq:WP_175678973.1, SO:0001217, UniParc:UPI00158C63AB, UniRef:UniRef100_UPI00158C63AB, UniRef:UniRef50_A0A0H4W863, UniRef:UniRef90_A0A1D7ZBD2
contig_1	cds	1116553	1117212	-	BAMB_CEP0996_RS_05290		Transcriptional regulator, XRE family	RefSeq:WP_175678972.1, SO:0001217, UniParc:UPI00158DE02E, UniRef:UniRef100_UPI00158DE02E, UniRef:UniRef50_A3RZ41, UniRef:UniRef90_Q0BGY9
contig_1	cds	1117340	1117576	+	BAMB_CEP0996_RS_05295		ParD-like family protein	RefSeq:WP_006751861.1, SO:0001217, UniParc:UPI000059ABD6, UniRef:UniRef100_Q0BGY8, UniRef:UniRef50_A0A2N2UGU1, UniRef:UniRef90_A0A0G3WPZ6
contig_1	cds	1117576	1118382	+	BAMB_CEP0996_RS_05300	map	type I methionyl aminopeptidase	COG:COG0024, COG:J, RefSeq:WP_175678971.1, SO:0001217, UniParc:UPI00158A325B, UniRef:UniRef100_UPI00158A325B, UniRef:UniRef50_A0A839IL51, UniRef:UniRef90_A0A2X2QAT6
contig_1	cds	1118524	1119027	-	BAMB_CEP0996_RS_05305	msrC	GAF domain-containing protein, putative methionine-R-sulfoxide reductase	COG:COG1956, COG:VT, RefSeq:WP_011656368.1, SO:0001217, UniParc:UPI000059B3F2, UniRef:UniRef100_Q0BGY6, UniRef:UniRef50_Q8PCW5, UniRef:UniRef90_A0A102SF13
contig_1	cds	1119174	1120091	-	BAMB_CEP0996_RS_05310	lysR	LysR family transcriptional regulator	COG:COG0583, COG:K, RefSeq:WP_006757512.1, SO:0001217, UniParc:UPI000171591E, UniRef:UniRef100_B1T162, UniRef:UniRef50_K8P9M4, UniRef:UniRef90_A0A2X2Q8U2
contig_1	cds	1120202	1121068	+	BAMB_CEP0996_RS_05315	yhaK	Redox-sensitive bicupin YhaK, pirin superfamily	COG:COG1741, COG:R, RefSeq:WP_012363423.1, SO:0001217, UniParc:UPI0000E93211, UniRef:UniRef100_B1YVP4, UniRef:UniRef50_A0A2X3CEU4, UniRef:UniRef90_A0A2X2Q3R3
contig_1	cds	1121197	1121688	+	BAMB_CEP0996_RS_05320		GCN5-like N-acetyltransferase	KEGG:K02348, RefSeq:WP_175678970.1, SO:0001217, UniParc:UPI00158D2465, UniRef:UniRef100_UPI00158D2465, UniRef:UniRef50_A0A833VBG9, UniRef:UniRef90_A0A6P2G4R6
contig_1	cds	1121708	1122580	-	BAMB_CEP0996_RS_05325	ctaG	Cytochrome c oxidase assembly protein CtaG	COG:CO, COG:COG3336, RefSeq:WP_011656372.1, SO:0001217, UniParc:UPI000059A26F, UniRef:UniRef100_Q0BGY2, UniRef:UniRef50_A0A149PTY3, UniRef:UniRef90_A0A1B4NQI8
contig_1	cds	1122591	1123031	-	BAMB_CEP0996_RS_05330		Copper(I)-binding protein	COG:COG2847, COG:P, RefSeq:WP_175678969.1, SO:0001217, UniParc:UPI00158B96EE, UniRef:UniRef100_UPI00158B96EE, UniRef:UniRef50_B2JFL7, UniRef:UniRef90_A0A0G3WV98
contig_1	cds	1123028	1123681	-	BAMB_CEP0996_RS_05335		Electron transport protein SCO1/SenC	RefSeq:WP_175678968.1, SO:0001217, UniParc:UPI00158D0943, UniRef:UniRef100_UPI00158D0943, UniRef:UniRef50_A0A6J5G3U0, UniRef:UniRef90_B1YVP8
contig_1	cds	1123965	1124717	+	BAMB_CEP0996_RS_05340	otsB	trehalose-phosphatase	COG:COG1877, COG:G, RefSeq:WP_175678967.1, SO:0001217, UniParc:UPI00158F0176, UniRef:UniRef100_UPI00158F0176, UniRef:UniRef50_A0A0B6RWV8, UniRef:UniRef90_A0A0H3KDL0
contig_1	cds	1124714	1126093	+	BAMB_CEP0996_RS_05345	otsA	alpha,alpha-trehalose-phosphate synthase (UDP-forming)	COG:COG0380, COG:G, RefSeq:WP_165751109.1, SO:0001217, UniParc:UPI0013FD8734, UniRef:UniRef100_UPI0013FD8734, UniRef:UniRef50_Q2NTK9, UniRef:UniRef90_A0A1D7ZBA4
contig_1	cds	1126188	1128065	-	BAMB_CEP0996_RS_05350	mdlB	ABC-type multidrug transport system, ATPase and permease component	COG:COG1132, COG:V, SO:0001217, UniRef:UniRef50_A0A0S3PSE4, UniRef:UniRef90_A0A063BDW2
contig_1	cds	1128581	1129645	+	BAMB_CEP0996_RS_05355	rfaB	Glycosyltransferase involved in cell wall bisynthesis	COG:COG0438, COG:M, RefSeq:WP_165751110.1, SO:0001217, UniParc:UPI0013FE157D, UniRef:UniRef100_UPI0013FE157D, UniRef:UniRef50_A0A069B367, UniRef:UniRef90_A0A108J5F2
contig_1	cds	1129882	1130682	+	BAMB_CEP0996_RS_05360		Integral membrane protein	RefSeq:WP_175678965.1, SO:0001217, UniParc:UPI00158A4BE0, UniRef:UniRef100_UPI00158A4BE0, UniRef:UniRef50_A0A0L0MDK9, UniRef:UniRef90_A0A1D7ZB97
contig_1	cds	1130720	1131190	+	BAMB_CEP0996_RS_05365		DUF2214 domain-containing protein	RefSeq:WP_175678964.1, SO:0001217, UniParc:UPI00158ACFCC, UniRef:UniRef100_UPI00158ACFCC, UniRef:UniRef50_A0A125SEU3, UniRef:UniRef90_A0A1B4BQY0
contig_1	cds	1131423	1132775	-	BAMB_CEP0996_RS_05370	gudD	glucarate dehydratase	COG:COG4948, COG:MR, RefSeq:WP_175678963.1, SO:0001217, UniParc:UPI00158869DC, UniRef:UniRef100_UPI00158869DC, UniRef:UniRef50_P0AES3, UniRef:UniRef90_J5C192
contig_1	cds	1133137	1133898	+	BAMB_CEP0996_RS_05375	fadR	DNA-binding transcriptional regulator, FadR family	COG:COG2186, COG:K, RefSeq:WP_011656382.1, SO:0001217, UniParc:UPI000059A960, UniRef:UniRef100_Q0BGX1, UniRef:UniRef50_A0A5E7DRQ6, UniRef:UniRef90_A0A102U871
contig_1	cds	1134108	1135256	-	BAMB_CEP0996_RS_05380	livK	ABC-type branched-chain amino acid transport system, periplasmic component	COG:COG0683, COG:E, RefSeq:WP_006755533.1, SO:0001217, UniParc:UPI0000599D72, UniRef:UniRef100_Q0BGX0, UniRef:UniRef50_B1G5C5, UniRef:UniRef90_A0A1D7ZBS0
contig_1	cds	1135606	1137750	-	BAMB_CEP0996_RS_05385	plcC	phospholipase C, phosphocholine-specific	COG:COG3511, COG:M, RefSeq:WP_011656383.1, SO:0001217, UniParc:UPI000059B0F6, UniRef:UniRef100_Q0BGW9, UniRef:UniRef50_Q9RGS8, UniRef:UniRef90_A0A2X2Q5N2
contig_1	cds	1138055	1138915	-	BAMB_CEP0996_RS_05390	pdxY	pyridoxal kinase PdxY	COG:COG2240, COG:H, EC:2.7.1.35, GO:0000287, GO:0005524, GO:0008478, GO:0009443, GO:0016310, KEGG:K00868, RefSeq:WP_006755531.1, SO:0001217, UniParc:UPI0000E26DBF, UniRef:UniRef100_Q0BGW8, UniRef:UniRef50_Q39I40, UniRef:UniRef90_Q39I40
contig_1	cds	1139090	1140148	+	BAMB_CEP0996_RS_05395	menH	2-succinyl-6-hydroxy-2,4-cyclohexadiene-1-carboxylate synthase MenH and related esterases, alpha/beta hydrolase fold	COG:COG0596, COG:HR, RefSeq:WP_175678962.1, SO:0001217, UniParc:UPI00158BC91C, UniRef:UniRef100_UPI00158BC91C, UniRef:UniRef50_A0A6J5C6N7, UniRef:UniRef90_A0A1X1PET2
contig_1	cds	1140181	1141179	-	BAMB_CEP0996_RS_05400	ssuD	Flavin-dependent oxidoreductase, luciferase family (includes alkanesulfonate monooxygenase SsuD and methylene tetrahydromethanopterin reductase)	COG:COG2141, COG:HR, RefSeq:WP_175678961.1, SO:0001217, UniParc:UPI00158D5A01, UniRef:UniRef100_UPI00158D5A01, UniRef:UniRef50_A0A0S4I8P0, UniRef:UniRef90_A0A498RQ46
contig_1	cds	1141824	1142999	+	BAMB_CEP0996_RS_05405	hpnI	bacteriohopanetetrol glucosamine biosynthesis glycosyltransferase HpnI	COG:COG1215, COG:N, RefSeq:WP_175678960.1, SO:0001217, UniParc:UPI00158C5923, UniRef:UniRef100_UPI00158C5923, UniRef:UniRef50_Q39I37, UniRef:UniRef90_Q39I37
contig_1	cds	1143033	1143149	+	BAMB_CEP0996_RS_05410		hypothetical protein
contig_1	cds	1143196	1144617	+	BAMB_CEP0996_RS_05415	hpnJ	hopanoid biosynthesis associated radical SAM protein HpnJ	COG:COG1032, COG:R, RefSeq:WP_105833831.1, SO:0001217, UniParc:UPI000CFF7798, UniRef:UniRef100_UPI000CFF7798, UniRef:UniRef50_A0A2H5ZGF1, UniRef:UniRef90_A0A102R1K3
contig_1	cds	1144621	1145505	+	BAMB_CEP0996_RS_05420	hpnK	Chitooligosaccharide deacetylase ChbG, YdjC/CelG family	COG:COG3394, COG:G, RefSeq:WP_175678959.1, SO:0001217, UniParc:UPI0015894F16, UniRef:UniRef100_UPI0015894F16, UniRef:UniRef50_A0A2N7VQC7, UniRef:UniRef90_A0A108CKC8
contig_1	cds	1145502	1146545	+	BAMB_CEP0996_RS_05425	hpnL	HpnL family protein	RefSeq:WP_175678958.1, SO:0001217, UniParc:UPI00158C2217, UniRef:UniRef100_UPI00158C2217, UniRef:UniRef50_B1YVR5, UniRef:UniRef90_B1YVR5
contig_1	cds	1146631	1147188	+	BAMB_CEP0996_RS_05430		Lipoprotein	RefSeq:WP_175678957.1, SO:0001217, UniParc:UPI001589A219, UniRef:UniRef100_UPI001589A219, UniRef:UniRef50_A0A0H2XMH6, UniRef:UniRef90_A0A0H2XMH6
contig_1	cds	1147461	1148150	+	BAMB_CEP0996_RS_05435	artQ	ABC-type arginine transport system, permease component	COG:COG4215, COG:E, RefSeq:WP_006755250.1, SO:0001217, UniParc:UPI00016D47BB, UniRef:UniRef100_B1FPX9, UniRef:UniRef50_P52094, UniRef:UniRef90_A0A119GD07
contig_1	cds	1148147	1148860	+	BAMB_CEP0996_RS_05440	artM	ABC-type arginine/histidine transport system, permease component	COG:COG4160, COG:E, RefSeq:WP_011656392.1, SO:0001217, UniParc:UPI000059B8C1, UniRef:UniRef100_Q0BGV9, UniRef:UniRef50_P0AEU5, UniRef:UniRef90_A0A095WDS9
contig_1	cds	1148882	1149682	+	BAMB_CEP0996_RS_05445	hisP	ABC-type histidine transport system, ATPase component	COG:COG4598, COG:E, RefSeq:WP_011656393.1, SO:0001217, UniParc:UPI000059B0FE, UniRef:UniRef100_Q0BGV8, UniRef:UniRef50_A0A1G9KLK5, UniRef:UniRef90_A0A063BBQ1
contig_1	cds	1149705	1150745	+	BAMB_CEP0996_RS_05450	glxA	Transcriptional regulator GlxA, contains an amidase domain and an AraC-type DNA-binding HTH domain	COG:COG4977, COG:K, RefSeq:WP_011656394.1, SO:0001217, UniParc:UPI000059BAD3, UniRef:UniRef100_Q0BGV7, UniRef:UniRef50_A0A2S4LUA5, UniRef:UniRef90_Q39I29
contig_1	ncRNA	1150756	1150863	-	BAMB_CEP0996_RS_05455	Bp1_684	Burkholderia sRNA Bp1_Cand684_SIPHT	RFAM:RF02421, SO:0000655
contig_1	ncRNA	1151451	1151544	+	BAMB_CEP0996_RS_05460	Bp1_684	Burkholderia sRNA Bp1_Cand684_SIPHT	RFAM:RF02421, SO:0000655
contig_1	cds	1151700	1152932	+	BAMB_CEP0996_RS_05465	astC	Acetylornithine/succinyldiaminopimelate/putrescine aminotransferase	COG:COG4992, COG:E, RefSeq:WP_012363444.1, SO:0001217, UniParc:UPI0000E91F8C, UniRef:UniRef100_B1YW16, UniRef:UniRef50_P40732, UniRef:UniRef90_B4ECZ5
contig_1	cds	1152963	1154024	+	BAMB_CEP0996_RS_05470	aruF	arginine/ornithine succinyltransferase subunit alpha	COG:COG3138, COG:E, RefSeq:WP_175678956.1, SO:0001217, UniParc:UPI00158A2E55, UniRef:UniRef100_UPI00158A2E55, UniRef:UniRef50_B1G5B7, UniRef:UniRef90_A0A0H3KM45
contig_1	cds	1154021	1155064	+	BAMB_CEP0996_RS_05475	astA	arginine N-succinyltransferase	COG:COG3138, COG:E, RefSeq:WP_175678955.1, SO:0001217, UniParc:UPI00158F0991, UniRef:UniRef100_UPI00158F0991, UniRef:UniRef50_A0A095EUS8, UniRef:UniRef90_A0A1W1A259
contig_1	cds	1155072	1156535	+	BAMB_CEP0996_RS_05480	astD	succinylglutamate-semialdehyde dehydrogenase	COG:COG1012, COG:I, EC:1.2.1.71, GO:0019544, GO:0019545, GO:0043824, KEGG:K06447, RefSeq:WP_175678954.1, SO:0001217, UniParc:UPI0015887E68, UniRef:UniRef100_UPI0015887E68, UniRef:UniRef50_O50174, UniRef:UniRef90_B4ECZ8
contig_1	cds	1156550	1157890	+	BAMB_CEP0996_RS_05485	astB	N-succinylarginine dihydrolase	COG:COG3724, COG:E, EC:3.5.3.23, GO:0009015, GO:0019544, GO:0019545, RefSeq:WP_175678953.1, SO:0001217, UniParc:UPI00158B4F90, UniRef:UniRef100_UPI00158B4F90, UniRef:UniRef50_B4ECZ9, UniRef:UniRef90_B4ECZ9
contig_1	cds	1157898	1158959	+	BAMB_CEP0996_RS_05490	astE	succinylglutamate desuccinylase	EC:3.5.1.96, GO:0008270, GO:0009017, GO:0016788, GO:0019544, GO:0019545, RefSeq:WP_175679229.1, SO:0001217, UniParc:UPI00158AA82D, UniRef:UniRef100_UPI00158AA82D, UniRef:UniRef50_Q62LN3, UniRef:UniRef90_Q39I23
contig_1	cds	1159320	1160114	+	BAMB_CEP0996_RS_05495	hisJ	ABC-type amino acid transport/signal transduction system, periplasmic component/domain	COG:COG0834, COG:ET, RefSeq:WP_175678952.1, SO:0001217, UniParc:UPI0015887B60, UniRef:UniRef100_UPI0015887B60, UniRef:UniRef50_A0A498RI01, UniRef:UniRef90_A0A498RI01
contig_1	cds	1160211	1161734	-	BAMB_CEP0996_RS_05500		Histidine kinase	RefSeq:WP_175678951.1, SO:0001217, UniParc:UPI0015895B97, UniRef:UniRef100_UPI0015895B97, UniRef:UniRef50_A0A1B4BQZ7, UniRef:UniRef90_A0A1B4BQZ7
contig_1	cds	1161762	1163750	-	BAMB_CEP0996_RS_05505	cdpA	cyclic di-GMP phosphodiesterase CdpA	BlastRules:WP_011204972, COG:COG2200, COG:T, SO:0001217, UniRef:UniRef50_A0A6G8NJU5, UniRef:UniRef90_A0A1D7ZBI6
contig_1	cds	1163783	1164334	+	BAMB_CEP0996_RS_05510	bcp	Peroxiredoxin	COG:COG1225, COG:O, RefSeq:WP_011656407.1, SO:0001217, UniParc:UPI000059BAD1, UniRef:UniRef100_Q0BGU4, UniRef:UniRef50_A0A069B004, UniRef:UniRef90_Q39I19
contig_1	cds	1164444	1165073	-	BAMB_CEP0996_RS_05515		putative nucleoside-diphosphate-sugar epimerase	RefSeq:WP_011656408.1, SO:0001217, UniParc:UPI000059A9D0, UniRef:UniRef100_Q0BGU3, UniRef:UniRef50_A0A1X1PF09, UniRef:UniRef90_A0A0H3KDD2
contig_1	cds	1165326	1166834	+	BAMB_CEP0996_RS_05520		HTH OST-type domain-containing protein	RefSeq:WP_175678949.1, SO:0001217, UniParc:UPI00158A49D6, UniRef:UniRef100_UPI00158A49D6, UniRef:UniRef50_B1YW27, UniRef:UniRef90_B1YW27
contig_1	cds	1167063	1167446	-	BAMB_CEP0996_RS_05525		VOC family protein	RefSeq:WP_175678948.1, SO:0001217, UniParc:UPI00158B1468, UniRef:UniRef100_UPI00158B1468, UniRef:UniRef50_M4S4P9, UniRef:UniRef90_UPI0013FE23B6
contig_1	cds	1167728	1171036	-	BAMB_CEP0996_RS_05530		Multidrug efflux system, subunit C	RefSeq:WP_175678947.1, SO:0001217, UniParc:UPI00158E6996, UniRef:UniRef100_UPI00158E6996, UniRef:UniRef50_C5BHN3, UniRef:UniRef90_A0A1V2X5N1
contig_1	cds	1171040	1174159	-	BAMB_CEP0996_RS_05535	acrB	MdtB/MuxB family multidrug efflux RND transporter permease subunit	COG:COG0841, COG:V, RefSeq:WP_105833815.1, SO:0001217, UniParc:UPI000CFEFC5B, UniRef:UniRef100_UPI000CFEFC5B, UniRef:UniRef50_Q6D2B1, UniRef:UniRef90_B4ED16
contig_1	cds	1174175	1175560	-	BAMB_CEP0996_RS_05540		MdtA/MuxA family multidrug efflux RND transporter periplasmic adaptor subunit	KEGG:K07799, RefSeq:WP_175678946.1, SO:0001217, UniParc:UPI001588DFBE, UniRef:UniRef100_UPI001588DFBE, UniRef:UniRef50_A0A3R9B784, UniRef:UniRef90_A0A3R9B784
contig_1	cds	1175805	1176629	-	BAMB_CEP0996_RS_05545	iclR	DNA-binding transcriptional regulator, IclR family	COG:COG1414, COG:K, RefSeq:WP_175678945.1, SO:0001217, UniParc:UPI00158AC6D3, UniRef:UniRef100_UPI00158AC6D3, UniRef:UniRef50_A0A149Q274, UniRef:UniRef90_A0A1D7ZBX0
contig_1	ncRNA	1176900	1176977	+	BAMB_CEP0996_RS_05550	ncS54	Burkholderia sRNA 54	RFAM:RF02871, SO:0000655
contig_1	cds	1177146	1178288	-	BAMB_CEP0996_RS_05555		2-polyprenyl-6-methoxyphenol hydroxylase	RefSeq:WP_175678944.1, SO:0001217, UniParc:UPI0015898E46, UniRef:UniRef100_UPI0015898E46, UniRef:UniRef50_Q13QP2, UniRef:UniRef90_A0A3P0NHF5
contig_1	cds	1178376	1179251	-	BAMB_CEP0996_RS_05560	menH	2-succinyl-6-hydroxy-2,4-cyclohexadiene-1-carboxylate synthase MenH and related esterases, alpha/beta hydrolase fold	COG:COG0596, COG:HR, SO:0001217, UniRef:UniRef50_A2W5G9, UniRef:UniRef90_A0A2X1GNE8
contig_1	cds	1179570	1181528	-	BAMB_CEP0996_RS_05565	phoX	Secreted phosphatase, PhoX family	COG:COG3211, COG:R, RefSeq:WP_175678943.1, SO:0001217, UniParc:UPI00158B02A2, UniRef:UniRef100_UPI00158B02A2, UniRef:UniRef50_A0A4Q7RTD9, UniRef:UniRef90_A0A088UVR3
contig_1	cds	1181712	1182905	-	BAMB_CEP0996_RS_05570	amtB	Ammonia channel protein AmtB	COG:COG0004, COG:P, RefSeq:WP_175678942.1, SO:0001217, UniParc:UPI001588B0F7, UniRef:UniRef100_UPI001588B0F7, UniRef:UniRef50_A0A6C2UN12, UniRef:UniRef90_A0A102SEP4
contig_1	cds	1183159	1183494	-	BAMB_CEP0996_RS_05575		DUF3325 domain-containing protein	RefSeq:WP_175678941.1, SO:0001217, UniParc:UPI00158D5864, UniRef:UniRef100_UPI00158D5864, UniRef:UniRef50_Q39I09, UniRef:UniRef90_A0A118G2N4
contig_1	cds	1183688	1184116	+	BAMB_CEP0996_RS_05580		Lipoprotein	RefSeq:WP_165751135.1, SO:0001217, UniParc:UPI0013FD2042, UniRef:UniRef100_UPI0013FD2042, UniRef:UniRef50_B1YW42, UniRef:UniRef90_B1YW42
contig_1	cds	1184209	1184664	+	BAMB_CEP0996_RS_05585	iscR	DNA-binding transcriptional regulator, IscR family	COG:COG1959, COG:K, RefSeq:WP_006754319.1, SO:0001217, UniParc:UPI0000E91C42, UniRef:UniRef100_B1FMB2, UniRef:UniRef50_B3R1I8, UniRef:UniRef90_A2VRI4
contig_1	cds	1184802	1185443	+	BAMB_CEP0996_RS_05590	ywnB	Putative NADH-flavin reductase	COG:COG2910, COG:R, RefSeq:WP_175678940.1, SO:0001217, UniParc:UPI001589051E, UniRef:UniRef100_UPI001589051E, UniRef:UniRef50_A0A0H3KDX5, UniRef:UniRef90_A0A318JFH2
contig_1	cds	1185746	1186216	+	BAMB_CEP0996_RS_05595	lrp	DNA-binding transcriptional regulator, Lrp family	COG:COG1522, COG:K, RefSeq:WP_006754321.1, SO:0001217, UniParc:UPI000059ABC4, UniRef:UniRef100_A0A1B4BR10, UniRef:UniRef50_A1UT34, UniRef:UniRef90_A0A7G6UXT7
contig_1	cds	1186264	1187037	-	BAMB_CEP0996_RS_05600	potA	ABC-type Fe3+/spermidine/putrescine transport systems, ATPase component	COG:COG3842, COG:E, RefSeq:WP_175678939.1, SO:0001217, UniParc:UPI00158EB841, UniRef:UniRef100_UPI00158EB841, UniRef:UniRef50_A0A2X2QKX3, UniRef:UniRef90_A0A2X2QKX3
contig_1	cds	1187042	1188718	-	BAMB_CEP0996_RS_05605	fbpB	ABC-type Fe3+ transport system, permease component	COG:COG1178, COG:P, RefSeq:WP_175678938.1, SO:0001217, UniParc:UPI0015899FC2, UniRef:UniRef100_UPI0015899FC2, UniRef:UniRef50_A0A0C6FI07, UniRef:UniRef90_A0A498RMH2
contig_1	cds	1188708	1189751	-	BAMB_CEP0996_RS_05610	afuA	ABC-type Fe3+ transport system, periplasmic component	COG:COG1840, COG:P, RefSeq:WP_006754391.1, SO:0001217, UniParc:UPI00016D4A45, UniRef:UniRef100_B1FMI4, UniRef:UniRef50_A0A1R3TJQ3, UniRef:UniRef90_A0A1Z3YLZ2
contig_1	cds	1189994	1190155	+	BAMB_CEP0996_RS_05615		Efflux RND transporter periplasmic adaptor subunit	RefSeq:WP_006754390.1, SO:0001217, UniParc:UPI000059BD41, UniRef:UniRef100_Q0BGS0, UniRef:UniRef50_A0A1A5XAA0, UniRef:UniRef90_A0A0D0HHI2
contig_1	cds	1190313	1191680	-	BAMB_CEP0996_RS_05620	proY	L-asparagine transporter or related permease	COG:COG1113, COG:E, RefSeq:WP_175678937.1, SO:0001217, UniParc:UPI00158EAC57, UniRef:UniRef100_UPI00158EAC57, UniRef:UniRef50_P37460, UniRef:UniRef90_A0A0G3WTL3
contig_1	cds	1192004	1194295	-	BAMB_CEP0996_RS_05625	yccC	Uncharacterized membrane protein YccC	COG:COG1289, COG:S, RefSeq:WP_175678936.1, SO:0001217, UniParc:UPI001588A389, UniRef:UniRef100_UPI001588A389, UniRef:UniRef50_Q39HZ9, UniRef:UniRef90_Q39HZ9
contig_1	cds	1194476	1197814	+	BAMB_CEP0996_RS_05630	recC	exodeoxyribonuclease V subunit gamma	COG:COG1330, COG:L, RefSeq:WP_175678935.1, SO:0001217, UniParc:UPI0015892CDB, UniRef:UniRef100_UPI0015892CDB, UniRef:UniRef50_A0A6S7B1M6, UniRef:UniRef90_Q39HZ8
contig_1	cds	1197811	1201515	+	BAMB_CEP0996_RS_05635	recB	exodeoxyribonuclease V subunit beta	COG:COG1074, COG:L, RefSeq:WP_175678934.1, SO:0001217, UniParc:UPI001588BF75, UniRef:UniRef100_UPI001588BF75, UniRef:UniRef50_A0A2Z5MCR6, UniRef:UniRef90_Q39HZ7
contig_1	cds	1201512	1203857	+	BAMB_CEP0996_RS_05640	recD	exodeoxyribonuclease V subunit alpha	EC:3.1.11.5, KEGG:K03581, RefSeq:WP_175678933.1, SO:0001217, UniParc:UPI00158A4535, UniRef:UniRef100_UPI00158A4535, UniRef:UniRef50_B4ED34, UniRef:UniRef90_UPI00158A4535
contig_1	cds	1203854	1204258	+	BAMB_CEP0996_RS_05645	arfB	alternative ribosome rescue aminoacyl-tRNA hydrolase ArfB	COG:COG1186, COG:J, RefSeq:WP_012363478.1, SO:0001217, UniParc:UPI0000E91D3E, UniRef:UniRef100_B1YW55, UniRef:UniRef50_A0A0H0YH83, UniRef:UniRef90_A0A105CPQ7
contig_1	cds	1204315	1205595	-	BAMB_CEP0996_RS_05650	eAL	EAL domain, c-di-GMP-specific phosphodiesterase class I (or its enzymatically inactive variant)	COG:COG2200, COG:T, RefSeq:WP_175678932.1, SO:0001217, UniParc:UPI00158D1CE3, UniRef:UniRef100_UPI00158D1CE3, UniRef:UniRef50_A0A833V0P6, UniRef:UniRef90_A0A7G6UXU8
contig_1	cds	1206185	1207111	-	BAMB_CEP0996_RS_05655	rhaT	Permease of the drug/metabolite transporter (DMT) superfamily	COG:COG0697, COG:GER, RefSeq:WP_175678931.1, SO:0001217, UniParc:UPI00158AAD65, UniRef:UniRef100_UPI00158AAD65, UniRef:UniRef50_F6FZ14, UniRef:UniRef90_A4JCY7
contig_1	cds	1207254	1207502	-	BAMB_CEP0996_RS_05660		Lipoprotein	RefSeq:WP_011656438.1, SO:0001217, UniParc:UPI000059BADF, UniRef:UniRef100_Q0BGR1, UniRef:UniRef50_Q39HZ1, UniRef:UniRef90_Q39HZ1
contig_1	cds	1207705	1207917	-	BAMB_CEP0996_RS_05665		Rick-17kDa-Anti domain-containing protein	RefSeq:WP_006759245.1, SO:0001217, UniParc:UPI000059A262, UniRef:UniRef100_Q0BGR0, UniRef:UniRef50_Q65UF2, UniRef:UniRef90_A0A1B4BR24
contig_1	cds	1208156	1210087	-	BAMB_CEP0996_RS_05670	thiC	phosphomethylpyrimidine synthase ThiC	COG:COG0422, COG:H, EC:4.1.99.17, GO:0008270, GO:0009228, GO:0009229, GO:0016830, GO:0051539, RefSeq:WP_175678930.1, SO:0001217, UniParc:UPI001589B40D, UniRef:UniRef100_UPI001589B40D, UniRef:UniRef50_Q89FP0, UniRef:UniRef90_B4ED40
contig_1	ncRNA-region	1210211	1210328	-			TPP riboswitch (THI element)	RFAM:RF00059, SO:0000035
contig_1	cds	1210586	1210837	+	BAMB_CEP0996_RS_05675		Pentapeptide MXKDX repeat protein	RefSeq:WP_006754217.1, SO:0001217, UniParc:UPI00016D475F, UniRef:UniRef100_B1FM11, UniRef:UniRef50_I2DLF0, UniRef:UniRef90_B1YW61
contig_1	cds	1210932	1211564	+	BAMB_CEP0996_RS_05680	ydhU	Thiosulfate reductase cytochrome b subunit	COG:COG4117, COG:P, RefSeq:WP_175678929.1, SO:0001217, UniParc:UPI00158BC04C, UniRef:UniRef100_UPI00158BC04C, UniRef:UniRef50_A0A833QCF9, UniRef:UniRef90_B1T6F1
contig_1	cds	1211594	1212382	+	BAMB_CEP0996_RS_05685	msrP	Molybdopterin-dependent catalytic subunit of periplasmic DMSO/TMAO and protein-methionine-sulfoxide reductases	COG:C, COG:COG2041, RefSeq:WP_175678928.1, SO:0001217, UniParc:UPI00158BED1D, UniRef:UniRef100_UPI00158BED1D, UniRef:UniRef50_G8QM63, UniRef:UniRef90_B1FM09
contig_1	cds	1212404	1212685	-	BAMB_CEP0996_RS_05690		putative DNA-binding protein, XRE-type HTH domain	COG:COG5606, COG:R, RefSeq:WP_011656442.1, SO:0001217, UniParc:UPI000059AE6B, UniRef:UniRef100_Q0BGQ5, UniRef:UniRef50_C1DKV2, UniRef:UniRef90_Q39HY5
contig_1	cds	1212682	1213146	-	BAMB_CEP0996_RS_05695		Phage-related protein	SO:0001217, UniRef:UniRef50_A0A1D7ZB63, UniRef:UniRef90_B1T6E8
contig_1	cds	1213532	1214716	+	BAMB_CEP0996_RS_05700		Multidrug DMT transporter permease	RefSeq:WP_175678927.1, SO:0001217, UniParc:UPI00158EAA37, UniRef:UniRef100_UPI00158EAA37, UniRef:UniRef50_Q39HY3, UniRef:UniRef90_B1YW65
contig_1	cds	1214738	1215937	-	BAMB_CEP0996_RS_05705	araJ	putative arabinose efflux permease AraJ, MFS family	COG:COG2814, COG:G, RefSeq:WP_175678926.1, SO:0001217, UniParc:UPI00158EBA10, UniRef:UniRef100_UPI00158EBA10, UniRef:UniRef50_A0A2N9CFK9, UniRef:UniRef90_A0A2N9CFK9
contig_1	cds	1216597	1217421	-	BAMB_CEP0996_RS_05710	cpdA	3',5'-cyclic AMP phosphodiesterase CpdA	COG:COG1409, COG:T, RefSeq:WP_175678924.1, SO:0001217, UniParc:UPI00158BEA45, UniRef:UniRef100_UPI00158BEA45, UniRef:UniRef50_A0A0S4WPP3, UniRef:UniRef90_A0A0H3KDG2
contig_1	cds	1217460	1218491	-	BAMB_CEP0996_RS_05715	potA	ABC-type Fe3+/spermidine/putrescine transport systems, ATPase component	COG:COG3842, COG:E, RefSeq:WP_175678923.1, SO:0001217, UniParc:UPI0015899974, UniRef:UniRef100_UPI0015899974, UniRef:UniRef50_A0A379ACE9, UniRef:UniRef90_A0A107NYU6
contig_1	cds	1218516	1219412	-	BAMB_CEP0996_RS_05720	potC	ABC-type spermidine/putrescine transport system, permease component II	COG:COG1177, COG:E, RefSeq:WP_175678922.1, SO:0001217, UniParc:UPI001588A44D, UniRef:UniRef100_UPI001588A44D, UniRef:UniRef50_A0A498RE79, UniRef:UniRef90_A0A498RE79
contig_1	cds	1219423	1220247	-	BAMB_CEP0996_RS_05725	cysU	ABC-type sulfate transport system, permease component	COG:COG0555, COG:P, RefSeq:WP_175678921.1, SO:0001217, UniParc:UPI00158B2C3F, UniRef:UniRef100_UPI00158B2C3F, UniRef:UniRef50_U3GA15, UniRef:UniRef90_A0A0H3KM95
contig_1	cds	1220265	1221293	-	BAMB_CEP0996_RS_05730	afuA	ABC-type Fe3+ transport system, periplasmic component	COG:COG1840, COG:P, RefSeq:WP_165751153.1, SO:0001217, UniParc:UPI0013FDA240, UniRef:UniRef100_UPI0013FDA240, UniRef:UniRef50_A0A6G8NR94, UniRef:UniRef90_A0A2Z6TX73
contig_1	cds	1221351	1222376	-	BAMB_CEP0996_RS_05735	purR	DNA-binding transcriptional regulator, LacI/PurR family	COG:COG1609, COG:K, RefSeq:WP_175678920.1, SO:0001217, UniParc:UPI00158977A3, UniRef:UniRef100_UPI00158977A3, UniRef:UniRef50_A0A119B7Q1, UniRef:UniRef90_A0A119B7Q1
contig_1	cds	1223305	1224318	+	BAMB_CEP0996_RS_05740		Porin	RefSeq:WP_175678919.1, SO:0001217, UniParc:UPI001589EC94, UniRef:UniRef100_UPI001589EC94, UniRef:UniRef50_A0A228HXW8, UniRef:UniRef90_B1FEN3
contig_1	cds	1224655	1224801	+	BAMB_CEP0996_RS_05745		DUF3096 domain-containing protein	RefSeq:WP_011656453.1, SO:0001217, UniParc:UPI000059B5F8, UniRef:UniRef100_Q0BGP4, UniRef:UniRef50_Q6NAY0, UniRef:UniRef90_A0A3N7ZBN2
contig_1	cds	1225084	1225710	+	BAMB_CEP0996_RS_05750	rutF	FMN reductase RutF, DIM6/NTAB family	COG:C, COG:COG1853, RefSeq:WP_105833784.1, SO:0001217, UniParc:UPI000CFF5D1A, UniRef:UniRef100_UPI000CFF5D1A, UniRef:UniRef50_A0A198GRT8, UniRef:UniRef90_B4EEE8
contig_1	cds	1226107	1227339	+	BAMB_CEP0996_RS_05755	acoA	TPP-dependent pyruvate or acetoin dehydrogenase subunit alpha	COG:C, COG:COG1071, RefSeq:WP_105833783.1, SO:0001217, UniParc:UPI000D00D8A6, UniRef:UniRef100_UPI000D00D8A6, UniRef:UniRef50_P09060, UniRef:UniRef90_A0A1D7ZB27
contig_1	cds	1227342	1228385	+	BAMB_CEP0996_RS_05760	acoB	Pyruvate/2-oxoglutarate/acetoin dehydrogenase complex, dehydrogenase (E1) component, beta subunit	COG:C, COG:COG0022, RefSeq:WP_175678918.1, SO:0001217, UniParc:UPI00158A67CB, UniRef:UniRef100_UPI00158A67CB, UniRef:UniRef50_Q9I1M1, UniRef:UniRef90_A0A498RJB5
contig_1	cds	1228387	1229724	+	BAMB_CEP0996_RS_05765		Dihydrolipoamide acetyltransferase component of pyruvate dehydrogenase complex	RefSeq:WP_175678917.1, SO:0001217, UniParc:UPI00158A6EBE, UniRef:UniRef100_UPI00158A6EBE, UniRef:UniRef50_A0A0B6RYA9, UniRef:UniRef90_B1YW91
contig_1	cds	1229730	1231121	+	BAMB_CEP0996_RS_05770	lpdA	dihydrolipoyl dehydrogenase	COG:C, COG:COG1249, EC:1.8.1.4, KEGG:K00382, RefSeq:WP_175678916.1, SO:0001217, UniParc:UPI0015885283, UniRef:UniRef100_UPI0015885283, UniRef:UniRef50_P09063, UniRef:UniRef90_A0A088TZN6
contig_1	cds	1231398	1232027	+	BAMB_CEP0996_RS_05775		Nucleoside-diphosphate-sugar epimerase-like protein	EC:1.1.1.-, KEGG:K17290, RefSeq:WP_175678915.1, SO:0001217, UniParc:UPI00158E5911, UniRef:UniRef100_UPI00158E5911, UniRef:UniRef50_W0A9B5, UniRef:UniRef90_B1FLE0
contig_1	cds	1232358	1233035	+	BAMB_CEP0996_RS_05780		DUF159 domain-containing protein	RefSeq:WP_175678914.1, SO:0001217, UniParc:UPI00158EB62D, UniRef:UniRef100_UPI00158EB62D, UniRef:UniRef50_A0A1B4HTC5, UniRef:UniRef90_B1YW94
contig_1	cds	1233298	1234728	+	BAMB_CEP0996_RS_05785	codB	Purine-cytosine permease or related protein	COG:COG1457, COG:F, KEGG:K03457, RefSeq:WP_175678913.1, SO:0001217, UniParc:UPI00158D3E9F, UniRef:UniRef100_UPI00158D3E9F, UniRef:UniRef50_A0A5E7JHM3, UniRef:UniRef90_A2VRE7
contig_1	cds	1234974	1235930	-	BAMB_CEP0996_RS_05790	lysR	DNA-binding transcriptional regulator, LysR family	COG:COG0583, COG:K, RefSeq:WP_175678912.1, SO:0001217, UniParc:UPI00158D1B40, UniRef:UniRef100_UPI00158D1B40, UniRef:UniRef50_A0A0C5ECW0, UniRef:UniRef90_Q39HT1
contig_1	cds	1236114	1237424	+	BAMB_CEP0996_RS_05795		Major facilitator transporter	RefSeq:WP_175678911.1, SO:0001217, UniParc:UPI0015894F3D, UniRef:UniRef100_UPI0015894F3D, UniRef:UniRef50_A0A0C5E5D9, UniRef:UniRef90_A0A2X2Q1V6
contig_1	cds	1237455	1238726	+	BAMB_CEP0996_RS_05800	argE	Acetylornithine deacetylase/Succinyl-diaminopimelate desuccinylase or related deacylase	COG:COG0624, COG:E, RefSeq:WP_175678910.1, SO:0001217, UniParc:UPI00158DE60A, UniRef:UniRef100_UPI00158DE60A, UniRef:UniRef50_A0A346BKI8, UniRef:UniRef90_Q39HS9
contig_1	cds	1238752	1239774	+	BAMB_CEP0996_RS_05805	acuC	Acetoin utilization deacetylase AcuC or a related deacetylase	COG:COG0123, COG:Q, RefSeq:WP_175678909.1, SO:0001217, UniParc:UPI00158BF349, UniRef:UniRef100_UPI00158BF349, UniRef:UniRef50_Q3JUN4, UniRef:UniRef90_A0A1X1PF16
contig_1	cds	1239894	1241099	-	BAMB_CEP0996_RS_05810	araJ	putative arabinose efflux permease AraJ, MFS family	COG:COG2814, COG:G, RefSeq:WP_175678908.1, SO:0001217, UniParc:UPI00158A1D26, UniRef:UniRef100_UPI00158A1D26, UniRef:UniRef50_P77389, UniRef:UniRef90_Q39HS2
contig_1	cds	1241697	1242608	-	BAMB_CEP0996_RS_05815	lysR	DNA-binding transcriptional regulator, LysR family	COG:COG0583, COG:K, RefSeq:WP_175678907.1, SO:0001217, UniParc:UPI00158B8CBE, UniRef:UniRef100_UPI00158B8CBE, UniRef:UniRef50_A0A2X2Q5Y6, UniRef:UniRef90_A0A2X2Q5Y6
contig_1	cds	1242671	1243702	+	BAMB_CEP0996_RS_05820		L-serine ammonia-lyase	SO:0001217, UniRef:UniRef50_A0A011RKC5, UniRef:UniRef90_A0A2X2Q1W8
contig_1	cds	1243786	1245099	-	BAMB_CEP0996_RS_05825		hypothetical protein
contig_1	cds	1245128	1246021	-	BAMB_CEP0996_RS_05830	lysR	DNA-binding transcriptional regulator, LysR family	COG:COG0583, COG:K, RefSeq:WP_175678904.1, SO:0001217, UniParc:UPI00158DA0C5, UniRef:UniRef100_UPI00158DA0C5, UniRef:UniRef50_A0A7S1EIQ9, UniRef:UniRef90_A0A0H3KDT6
contig_1	cds	1246131	1246886	+	BAMB_CEP0996_RS_05835	terC	Tellurite resistance membrane protein TerC	COG:COG0861, COG:P, RefSeq:WP_175678903.1, SO:0001217, UniParc:UPI00158C7348, UniRef:UniRef100_UPI00158C7348, UniRef:UniRef50_A0A498RLX4, UniRef:UniRef90_A0A498RLX4
contig_1	cds	1246947	1247249	+	BAMB_CEP0996_RS_05840		putative nucleic acid-binding protein, contains Zn-finger domain	COG:COG3809, COG:R, KEGG:K09981, RefSeq:WP_175655951.1, SO:0001217, UniParc:UPI00158E69F5, UniRef:UniRef100_UPI00158E69F5, UniRef:UniRef50_R4WQK5, UniRef:UniRef90_A0A6J5IXG5
contig_1	cds	1247357	1247776	-	BAMB_CEP0996_RS_05845		Hsp20/alpha crystallin family protein	SO:0001217, UniRef:UniRef50_U3GF83, UniRef:UniRef90_UPI00158AA861
contig_1	cds	1247793	1248233	-	BAMB_CEP0996_RS_05850		Heat shock protein Hsp20	RefSeq:WP_175678902.1, SO:0001217, UniParc:UPI001588C130, UniRef:UniRef100_UPI001588C130, UniRef:UniRef50_A0A1Y0FJ83, UniRef:UniRef90_Q0BGM3
contig_1	cds	1248478	1249395	+	BAMB_CEP0996_RS_05855	fadB	3-hydroxyacyl-CoA dehydrogenase	COG:COG1250, COG:I, RefSeq:WP_175678901.1, SO:0001217, UniParc:UPI00158CD78E, UniRef:UniRef100_UPI00158CD78E, UniRef:UniRef50_A0A0M7PVL7, UniRef:UniRef90_A0A4R4CUS6
contig_1	cds	1249403	1250251	-	BAMB_CEP0996_RS_05860	lysR	DNA-binding transcriptional regulator, LysR family	COG:COG0583, COG:K, RefSeq:WP_175678900.1, SO:0001217, UniParc:UPI00158BA8F5, UniRef:UniRef100_UPI00158BA8F5, UniRef:UniRef50_Q39HR1, UniRef:UniRef90_Q39HR1
contig_1	cds	1250584	1250979	+	BAMB_CEP0996_RS_05865	madL	malonate transporter subunit MadL	RefSeq:WP_175678899.1, SO:0001217, UniParc:UPI00158C177D, UniRef:UniRef100_UPI00158C177D, UniRef:UniRef50_A0A5R8ZHH7, UniRef:UniRef90_F0GDP0
contig_1	cds	1250991	1251758	+	BAMB_CEP0996_RS_05870	madM	malonate transporter subunit MadM	RefSeq:WP_006754567.1, SO:0001217, UniParc:UPI00016D4319, UniRef:UniRef100_B1FN07, UniRef:UniRef50_A0A433SHH5, UniRef:UniRef90_A0A088U8I3
contig_1	cds	1251926	1253572	+	BAMB_CEP0996_RS_05875	mdcA	malonate decarboxylase subunit alpha	COG:COG4670, COG:I, RefSeq:WP_006754568.1, SO:0001217, UniParc:UPI00016D4323, UniRef:UniRef100_B1FN08, UniRef:UniRef50_O06924, UniRef:UniRef90_A0A6G8NRP4
contig_1	cds	1253583	1253897	+	BAMB_CEP0996_RS_05880	mdcC	malonate decarboxylase acyl carrier protein	RefSeq:WP_012363533.1, SO:0001217, UniParc:UPI0000E923A4, UniRef:UniRef100_B1YMT7, UniRef:UniRef50_Q89XN9, UniRef:UniRef90_A0A0H3KDU3
contig_1	cds	1253894	1254829	+	BAMB_CEP0996_RS_05885	mdcD	biotin-independent malonate decarboxylase subunit beta	COG:COG0777, COG:I, EC:4.1.1.87, KEGG:K13932, RefSeq:WP_175678898.1, SO:0001217, UniParc:UPI00158C2525, UniRef:UniRef100_UPI00158C2525, UniRef:UniRef50_A0A2X2Q491, UniRef:UniRef90_A0A2X2Q491
contig_1	cds	1254816	1255523	+	BAMB_CEP0996_RS_05890	mdcE	biotin-independent malonate decarboxylase subunit gamma	RefSeq:WP_175678897.1, SO:0001217, UniParc:UPI00158A0853, UniRef:UniRef100_UPI00158A0853, UniRef:UniRef50_A0A845INZ9, UniRef:UniRef90_A0A250LDV0
contig_1	cds	1255510	1256178	+	BAMB_CEP0996_RS_05895	mdcG	malonate decarboxylase holo-[acyl-carrier-protein] synthase	EC:2.7.7.66, KEGG:K13934, RefSeq:WP_175678896.1, SO:0001217, UniParc:UPI00158B9B32, UniRef:UniRef100_UPI00158B9B32, UniRef:UniRef50_A0A2X2Q441, UniRef:UniRef90_A0A4V8GCK5
contig_1	cds	1256175	1257041	+	BAMB_CEP0996_RS_05900	mdcB	triphosphoribosyl-dephospho-CoA synthase MdcB	RefSeq:WP_175678895.1, SO:0001217, UniParc:UPI001589FDDA, UniRef:UniRef100_UPI001589FDDA, UniRef:UniRef50_A0A679JA80, UniRef:UniRef90_Q0BGL3
contig_1	cds	1257038	1257970	+	BAMB_CEP0996_RS_05905	mdcH	malonate decarboxylase subunit epsilon	COG:COG0331, COG:I, RefSeq:WP_175678894.1, SO:0001217, UniParc:UPI00158887FD, UniRef:UniRef100_UPI00158887FD, UniRef:UniRef50_A0A1S0SMK9, UniRef:UniRef90_A0A2X2Q1W9
contig_1	cds	1258480	1259001	+	BAMB_CEP0996_RS_05910		PLDc-2 domain-containing protein	RefSeq:WP_175678893.1, SO:0001217, UniParc:UPI00158BCFD7, UniRef:UniRef100_UPI00158BCFD7, UniRef:UniRef50_A0A2X2Q604, UniRef:UniRef90_B1YMU3
contig_1	cds	1259179	1259847	+	BAMB_CEP0996_RS_05915		Phosphoribosyltransferase	RefSeq:WP_175679226.1, SO:0001217, UniParc:UPI00158E2A0D, UniRef:UniRef100_UPI00158E2A0D, UniRef:UniRef50_A0A3P0NZ35, UniRef:UniRef90_B1YMU4
contig_1	cds	1259834	1261057	-	BAMB_CEP0996_RS_05920	phaZ	Polyhydroxyalkanoate depolymerase	RefSeq:WP_175678892.1, SO:0001217, UniParc:UPI001589D1B1, UniRef:UniRef100_UPI001589D1B1, UniRef:UniRef50_A0A6J5FY18, UniRef:UniRef90_A0A3N8HKK5
contig_1	cds	1261241	1261870	+	BAMB_CEP0996_RS_05925		Glutathione S-transferase-like protein	RefSeq:WP_175661795.1, SO:0001217, UniParc:UPI00158BFF03, UniRef:UniRef100_UPI00158BFF03, UniRef:UniRef50_A0A063B9T1, UniRef:UniRef90_Q0BGK8
contig_1	cds	1262228	1262422	+	BAMB_CEP0996_RS_05930		Diguanylate cyclase	RefSeq:WP_006750289.1, SO:0001217, UniParc:UPI0000E91E5F, UniRef:UniRef100_B1FAM2, UniRef:UniRef50_C5AE35, UniRef:UniRef90_Q39HP7
contig_1	cds	1262534	1264009	-	BAMB_CEP0996_RS_05935	proP	glycine betaine/L-proline transporter ProP	COG:COG0477, COG:GEPR, KEGG:K03762, SO:0001217, UniRef:UniRef50_A2W4W9, UniRef:UniRef90_A2WB59
contig_1	cds	1264555	1264887	+	BAMB_CEP0996_RS_05940	ynfA	YnfA family protein	COG:COG1742, COG:R, GO:0005886, RefSeq:WP_011656489.1, SO:0001217, UniParc:UPI000059A292, UniRef:UniRef100_Q0BGK5, UniRef:UniRef50_Q8XQF2, UniRef:UniRef90_Q0BGK5
contig_1	cds	1264940	1265674	-	BAMB_CEP0996_RS_05945	dnaQ	DNA polymerase III subunit epsilon	COG:COG0847, COG:L, RefSeq:WP_175678891.1, SO:0001217, UniParc:UPI00158CDC5A, UniRef:UniRef100_UPI00158CDC5A, UniRef:UniRef50_A0A060NLJ0, UniRef:UniRef90_A2VRB7
contig_1	cds	1265713	1266156	-	BAMB_CEP0996_RS_05950	rnhA	ribonuclease HI	COG:COG0328, COG:L, RefSeq:WP_006758689.1, SO:0001217, UniParc:UPI0000599FEB, UniRef:UniRef100_Q0BGK3, UniRef:UniRef50_Q985W1, UniRef:UniRef90_Q39HP3
contig_1	cds	1266153	1266965	-	BAMB_CEP0996_RS_05955	ubiE	Ubiquinone/menaquinone biosynthesis C-methylase UbiE/MenG	COG:COG2226, COG:H, RefSeq:WP_175678890.1, SO:0001217, UniParc:UPI00158E7008, UniRef:UniRef100_UPI00158E7008, UniRef:UniRef50_U3GE14, UniRef:UniRef90_A2VRB5
contig_1	cds	1266984	1267820	+	BAMB_CEP0996_RS_05960	gloB	hydroxyacylglutathione hydrolase	RefSeq:WP_175678889.1, SO:0001217, UniParc:UPI00158CBECD, UniRef:UniRef100_UPI00158CBECD, UniRef:UniRef50_A0A6S7CDM2, UniRef:UniRef90_A0A833U8P2
contig_1	cds	1267972	1269561	+	BAMB_CEP0996_RS_05965	lysM	LysM repeat	COG:COG1388, COG:M, RefSeq:WP_175678888.1, SO:0001217, UniParc:UPI00158D78B2, UniRef:UniRef100_UPI00158D78B2, UniRef:UniRef50_A0A6J5G8C1, UniRef:UniRef90_A0A1X1PFW0
contig_1	cds	1269721	1270953	+	BAMB_CEP0996_RS_05970	araJ	putative arabinose efflux permease AraJ, MFS family	COG:COG2814, COG:G, RefSeq:WP_175678887.1, SO:0001217, UniParc:UPI00158D6901, UniRef:UniRef100_UPI00158D6901, UniRef:UniRef50_A0A5E4X900, UniRef:UniRef90_A0A1B4BR72
contig_1	cds	1271317	1272462	+	BAMB_CEP0996_RS_05975	carA	carbamoyl phosphate synthase small subunit	COG:COG0505, COG:EF, RefSeq:WP_006750298.1, SO:0001217, UniParc:UPI000059B17A, UniRef:UniRef100_B1FAN1, UniRef:UniRef50_Q8K9Z6, UniRef:UniRef90_A0A1X1PF92
contig_1	cds	1272500	1273171	+	BAMB_CEP0996_RS_05980	leuE	leucine efflux protein LeuE	KEGG:K11250, RefSeq:WP_105833746.1, SO:0001217, UniParc:UPI000D0071C9, UniRef:UniRef100_UPI000D0071C9, UniRef:UniRef50_A4JDA1, UniRef:UniRef90_A4JDA1
contig_1	cds	1273232	1276486	+	BAMB_CEP0996_RS_05985	carB	carbamoyl-phosphate synthase large subunit	COG:COG0458, COG:EF, RefSeq:WP_006750300.1, SO:0001217, UniParc:UPI0000E26DD1, UniRef:UniRef100_Q0BGJ6, UniRef:UniRef50_Q59599, UniRef:UniRef90_Q39HN6
contig_1	cds	1276605	1277081	+	BAMB_CEP0996_RS_05990	greA	transcription elongation factor GreA	COG:COG0782, COG:K, RefSeq:WP_006750301.1, SO:0001217, UniParc:UPI0000599D6D, UniRef:UniRef100_Q0BGJ5, UniRef:UniRef50_Q725M4, UniRef:UniRef90_C5AE47
contig_1	cds	1277096	1277554	+	BAMB_CEP0996_RS_05995		DUF4149 domain-containing protein	RefSeq:WP_175679225.1, SO:0001217, UniParc:UPI00158C265A, UniRef:UniRef100_UPI00158C265A, UniRef:UniRef50_E5AP41, UniRef:UniRef90_B1YMW0
contig_1	cds	1277619	1278146	-	BAMB_CEP0996_RS_06000	yhbY	RNA-binding protein YhbY	COG:COG1534, COG:J, RefSeq:WP_011656498.1, SO:0001217, UniParc:UPI000059AE5B, UniRef:UniRef100_Q0BGJ3, UniRef:UniRef50_B2JFN8, UniRef:UniRef90_B1YMW1
contig_1	cds	1278340	1279002	+	BAMB_CEP0996_RS_06005	rlmE	Ribosomal RNA large subunit methyltransferase E	COG:COG0293, COG:J, EC:2.1.1.166, GO:0005737, GO:0008650, RefSeq:WP_012363552.1, SO:0001217, UniParc:UPI0000E91E5C, UniRef:UniRef100_B1YMW2, UniRef:UniRef50_Q39HN2, UniRef:UniRef90_Q39HN2
contig_1	cds	1279170	1281065	+	BAMB_CEP0996_RS_06010	ftsH	ATP-dependent zinc metalloprotease FtsH	COG:COG0465, COG:O, RefSeq:WP_011656500.1, SO:0001217, UniParc:UPI000059BD34, UniRef:UniRef100_Q0BGJ1, UniRef:UniRef50_A0A069B081, UniRef:UniRef90_A0A069B081
contig_1	cds	1281142	1282035	+	BAMB_CEP0996_RS_06015	folP	dihydropteroate synthase	COG:COG0294, COG:H, SO:0001217, UniRef:UniRef50_Q63V84, UniRef:UniRef90_B4E5F5
contig_1	cds	1282072	1283427	+	BAMB_CEP0996_RS_06020	glmM	phosphoglucosamine mutase	COG:COG1109, COG:G, EC:5.4.2.10, GO:0000287, GO:0005975, GO:0008966, RefSeq:WP_011656502.1, SO:0001217, UniParc:UPI0000599FEA, UniRef:UniRef100_Q0BGI9, UniRef:UniRef50_A3MIQ6, UniRef:UniRef90_A3MIQ6
contig_1	cds	1283883	1284917	+	BAMB_CEP0996_RS_06025	pstS	phosphate ABC transporter substrate-binding protein PstS	COG:COG0226, COG:P, RefSeq:WP_006750308.1, SO:0001217, UniParc:UPI00016D38D9, UniRef:UniRef100_B1FAP1, UniRef:UniRef50_A0A132HA88, UniRef:UniRef90_A0A069B6I1
contig_1	cds	1285012	1285998	+	BAMB_CEP0996_RS_06030	pstC	phosphate ABC transporter permease PstC	COG:COG0573, COG:P, RefSeq:WP_175674614.1, SO:0001217, UniParc:UPI00158C43A4, UniRef:UniRef100_UPI00158C43A4, UniRef:UniRef50_A0A0Q6X284, UniRef:UniRef90_A0A0G3WSM5
contig_1	cds	1285995	1286888	+	BAMB_CEP0996_RS_06035	pstA	phosphate ABC transporter permease PstA	COG:COG0581, COG:P, RefSeq:WP_011656505.1, SO:0001217, UniParc:UPI000059A275, UniRef:UniRef100_Q0BGI6, UniRef:UniRef50_P45190, UniRef:UniRef90_F0G770
contig_1	cds	1286904	1287752	+	BAMB_CEP0996_RS_06040	pstB	phosphate ABC transporter ATP-binding protein PstB	COG:COG1117, COG:P, EC:7.3.2.1, GO:0005315, GO:0005524, GO:0005886, GO:0015415, RefSeq:WP_011656506.1, SO:0001217, UniParc:UPI0000599AFE, UniRef:UniRef100_Q0BGI5, UniRef:UniRef50_O32487, UniRef:UniRef90_Q1BXC3
contig_1	cds	1287771	1288475	+	BAMB_CEP0996_RS_06045	phoU	phosphate signaling complex protein PhoU	COG:COG0704, COG:P, RefSeq:WP_006750312.1, SO:0001217, UniParc:UPI000059BFA3, UniRef:UniRef100_Q0BGI4, UniRef:UniRef50_Q9XBG0, UniRef:UniRef90_A0A069AZX2
contig_1	cds	1288505	1289206	+	BAMB_CEP0996_RS_06050	phoB	phosphate regulon transcriptional regulator PhoB	COG:COG0745, COG:TK, RefSeq:WP_006750313.1, SO:0001217, UniParc:UPI00003A5DE7, UniRef:UniRef100_A0A2N9CFU1, UniRef:UniRef50_A0A0K1ZKH9, UniRef:UniRef90_A0A095W809
contig_1	cds	1289264	1290583	+	BAMB_CEP0996_RS_06055	phoR	phosphate regulon sensor histidine kinase PhoR	COG:COG5002, COG:T, RefSeq:WP_011656507.1, SO:0001217, UniParc:UPI000059A4BA, UniRef:UniRef100_Q0BGI2, UniRef:UniRef50_B3R1R2, UniRef:UniRef90_A0A495YJC2
contig_1	cds	1290710	1291297	+	BAMB_CEP0996_RS_06060		HMG-I and HMG-Y, DNA-binding domain protein	SO:0001217, UniRef:UniRef50_A0A158E8I0, UniRef:UniRef90_Q0B273
contig_1	cds	1291287	1292069	+	BAMB_CEP0996_RS_06065	tnp	IS3 family transposase ORF B	SO:0001217, UniRef:UniRef50_K0PYB1, UniRef:UniRef90_Q0BC53
contig_1	cds	1292154	1294217	-	BAMB_CEP0996_RS_06070	ppk1	polyphosphate kinase 1	EC:2.7.4.1, GO:0005524, GO:0006799, GO:0008976, GO:0009358, GO:0016310, GO:0046872, RefSeq:WP_011656508.1, SO:0001217, UniParc:UPI0000599AFD, UniRef:UniRef100_Q0BGI1, UniRef:UniRef50_B2SZQ7, UniRef:UniRef90_Q0BGI1
contig_1	cds	1294497	1296011	+	BAMB_CEP0996_RS_06075	ppx	exopolyphosphatase	COG:COG0248, COG:FT, RefSeq:WP_175680668.1, SO:0001217, UniParc:UPI00158CB34C, UniRef:UniRef100_UPI00158CB34C, UniRef:UniRef50_A0A4U1HH46, UniRef:UniRef90_A0A4Q2AS62
contig_1	cds	1296076	1296507	-	BAMB_CEP0996_RS_06080		Exported protein	RefSeq:WP_126227499.1, SO:0001217, UniParc:UPI000F807A24, UniRef:UniRef100_UPI000F807A24, UniRef:UniRef50_C5AE63, UniRef:UniRef90_A0A1B4NVW9
contig_1	tRNA	1297651	1297727	-	BAMB_CEP0996_RS_06085	trnP	tRNA-Pro(tgg)	SO:0000268
contig_1	cds	1297889	1298350	+	BAMB_CEP0996_RS_06090	sixA	phosphohistidine phosphatase SixA	RefSeq:WP_105833738.1, SO:0001217, UniParc:UPI000CFEADCE, UniRef:UniRef100_UPI000CFEADCE, UniRef:UniRef50_A2S3N8, UniRef:UniRef90_A0A3N8G8U5
contig_1	cds	1298510	1299316	+	BAMB_CEP0996_RS_06095		Putative hemolysin	COG:COG3176, COG:R, EC:2.3.2.30, KEGG:K22310, RefSeq:WP_011656520.1, SO:0001217, UniParc:UPI000059ABD4, UniRef:UniRef100_Q0BGG9, UniRef:UniRef50_E5ASF3, UniRef:UniRef90_A0A0H3KDN1
contig_1	cds	1299525	1299695	-	BAMB_CEP0996_RS_06100		Bacteriocin	RefSeq:WP_006750326.1, SO:0001217, UniParc:UPI000059A00E, UniRef:UniRef100_Q0BGG8, UniRef:UniRef50_B2JG01, UniRef:UniRef90_A2WB28
contig_1	cds	1299834	1300016	+	BAMB_CEP0996_RS_06105		Lipoprotein	RefSeq:WP_175674612.1, SO:0001217, UniParc:UPI00158EAC79, UniRef:UniRef100_UPI00158EAC79, UniRef:UniRef50_A0A0H2XP59, UniRef:UniRef90_B1YN00
contig_1	cds	1300036	1301406	-	BAMB_CEP0996_RS_06110	norM	Na+-driven multidrug efflux pump, DinF/NorM/MATE family	COG:COG0534, COG:V, RefSeq:WP_175680667.1, SO:0001217, UniParc:UPI00158D3E2C, UniRef:UniRef100_UPI00158D3E2C, UniRef:UniRef50_A0A0T1WSU6, UniRef:UniRef90_A0A1V2VUS1
contig_1	cds	1301417	1301743	-	BAMB_CEP0996_RS_06115	ssr3000	DUF2288 domain-containing protein	COG:COG5626, COG:S, RefSeq:WP_175680666.1, SO:0001217, UniParc:UPI00158B60A2, UniRef:UniRef100_UPI00158B60A2, UniRef:UniRef50_A0A0H3HL71, UniRef:UniRef90_A0A0G3WRH5
contig_1	cds	1301821	1303440	-	BAMB_CEP0996_RS_06120	acs	Acyl-coenzyme A synthetase/AMP-(fatty) acid ligase	COG:COG0365, COG:I, RefSeq:WP_175680665.1, SO:0001217, UniParc:UPI00158BD2A2, UniRef:UniRef100_UPI00158BD2A2, UniRef:UniRef50_A0A0U3KU20, UniRef:UniRef90_A0A0H3KDN4
contig_1	cds	1303817	1304509	-	BAMB_CEP0996_RS_06125	envC	Septal ring factor EnvC, activator of murein hydrolases AmiA and AmiB	COG:COG4942, COG:D, RefSeq:WP_126227509.1, SO:0001217, UniParc:UPI000F7FE3B0, UniRef:UniRef100_UPI000F7FE3B0, UniRef:UniRef50_A0A1D7ZAY3, UniRef:UniRef90_A0A088U9L0
contig_1	cds	1304630	1305541	-	BAMB_CEP0996_RS_06130	galM	Galactose mutarotase or related enzyme	COG:COG2017, COG:G, RefSeq:WP_175680664.1, SO:0001217, UniParc:UPI00158D22D5, UniRef:UniRef100_UPI00158D22D5, UniRef:UniRef50_Q13W83, UniRef:UniRef90_A0A2X1ILS9
contig_1	cds	1305700	1305807	+	BAMB_CEP0996_RS_06135		ZIP family metal transporter	RefSeq:WP_006750334.1, SO:0001217, UniParc:UPI00016D391E, UniRef:UniRef100_B1FAR7, UniRef:UniRef50_B1FAR7, UniRef:UniRef90_B1FAR7
contig_1	cds	1306029	1306859	+	BAMB_CEP0996_RS_06140	uppP2	Undecaprenyl-diphosphatase 2	COG:COG1968, COG:I, EC:3.6.1.27, GO:0005886, GO:0008360, GO:0009252, GO:0016311, GO:0046677, GO:0050380, GO:0071555, RefSeq:WP_006750335.1, SO:0001217, UniParc:UPI00016D391A, UniRef:UniRef100_B1FAR8, UniRef:UniRef50_Q39HK8, UniRef:UniRef90_Q0BGG1
contig_1	tRNA	1307036	1307112	+	BAMB_CEP0996_RS_06145	trnR	tRNA-Arg(tct)	SO:0001036
contig_1	cds	1307959	1308336	+	BAMB_CEP0996_RS_06150		DUF3592 domain-containing protein	RefSeq:WP_175680663.1, SO:0001217, UniParc:UPI00158917A2, UniRef:UniRef100_UPI00158917A2, UniRef:UniRef50_A0A0G3WKA4, UniRef:UniRef90_A0A0G3WKA4
contig_1	cds	1309317	1309952	+	BAMB_CEP0996_RS_06155		DUF2486 domain-containing protein	RefSeq:WP_175680661.1, SO:0001217, UniParc:UPI00158ABA54, UniRef:UniRef100_UPI00158ABA54, UniRef:UniRef50_B1YN14, UniRef:UniRef90_B1YN14
contig_1	cds	1310037	1310369	+	BAMB_CEP0996_RS_06160		Thioredoxin reductase	RefSeq:WP_011656534.1, SO:0001217, UniParc:UPI000059A016, UniRef:UniRef100_Q0BGF4, UniRef:UniRef50_Q0BGF3, UniRef:UniRef90_Q0BGF4
contig_1	cds	1310569	1310937	+	BAMB_CEP0996_RS_06165		Thioredoxin reductase	RefSeq:WP_105833278.1, SO:0001217, UniParc:UPI000CFE8908, UniRef:UniRef100_UPI000CFE8908, UniRef:UniRef50_Q39NE1, UniRef:UniRef90_B1FAS2
contig_1	cds	1311136	1311459	+	BAMB_CEP0996_RS_06170		Thioredoxin reductase	RefSeq:WP_126227514.1, SO:0001217, UniParc:UPI000F805061, UniRef:UniRef100_UPI000F805061, UniRef:UniRef50_Q39NE0, UniRef:UniRef90_Q0BGF2
contig_1	cds	1311538	1312119	-	BAMB_CEP0996_RS_06175		Cyclic nucleotide-binding protein	RefSeq:WP_244101291.1, SO:0001217, UniParc:UPI001FC816D5, UniRef:UniRef100_UPI001FC890E6, UniRef:UniRef50_B1FAS4, UniRef:UniRef90_B1FAS4
contig_1	cds	1312618	1313175	+	BAMB_CEP0996_RS_06180		RNA polymerase, sigma-24 subunit, ECF subfamily	RefSeq:WP_175680660.1, SO:0001217, UniParc:UPI00158A3B45, UniRef:UniRef100_UPI00158A3B45, UniRef:UniRef50_A0A0B6S9X3, UniRef:UniRef90_B1YN19
contig_1	cds	1313290	1313607	+	BAMB_CEP0996_RS_06185	rebB	RebB like protein	RefSeq:WP_175680659.1, SO:0001217, UniParc:UPI00158AAD3B, UniRef:UniRef100_UPI00158AAD3B, UniRef:UniRef50_B1YN20, UniRef:UniRef90_B1YN20
contig_1	cds	1313637	1314254	+	BAMB_CEP0996_RS_06190	espA	ESX-1 secretion-associated protein EspA	RefSeq:WP_175680658.1, SO:0001217, UniParc:UPI00158AD573, UniRef:UniRef100_UPI00158AD573, UniRef:UniRef50_Q39ND6, UniRef:UniRef90_B1YN21
contig_1	cds	1314634	1315080	+	BAMB_CEP0996_RS_06195		Phage protein	RefSeq:WP_175680657.1, SO:0001217, UniParc:UPI00158D3B79, UniRef:UniRef100_UPI00158D3B79, UniRef:UniRef50_Q39ND5, UniRef:UniRef90_B1YN22
contig_1	cds	1315189	1315530	-	BAMB_CEP0996_RS_06200		L-rhamnose mutarotase	RefSeq:WP_175680656.1, SO:0001217, UniParc:UPI00158DCFD0, UniRef:UniRef100_UPI00158DCFD0, UniRef:UniRef50_H2J1A2, UniRef:UniRef90_B1YN23
contig_1	cds	1315980	1317503	-	BAMB_CEP0996_RS_06205		Altronate dehydratase	RefSeq:WP_175680654.1, SO:0001217, UniParc:UPI00158A9A8B, UniRef:UniRef100_UPI00158A9A8B, UniRef:UniRef50_G8SGM4, UniRef:UniRef90_Q0BGE4
contig_1	cds	1317500	1318660	-	BAMB_CEP0996_RS_06210		Mannitol dehydrogenase, C-terminal domain protein	EC:1.1.1.58, KEGG:K00041, RefSeq:WP_175680653.1, SO:0001217, UniParc:UPI00158ED2C0, UniRef:UniRef100_UPI00158ED2C0, UniRef:UniRef50_B9TE50, UniRef:UniRef90_Q0BGE3
contig_1	cds	1318685	1319692	-	BAMB_CEP0996_RS_06215		zinc-binding alcohol dehydrogenase family protein	RefSeq:WP_175680671.1, SO:0001217, UniParc:UPI00158A9495, UniRef:UniRef100_UPI00158A9495, UniRef:UniRef50_A0A1R3TIC2, UniRef:UniRef90_UPI001588E007
contig_1	cds	1319706	1320578	-	BAMB_CEP0996_RS_06220		Amidohydrolase 2	RefSeq:WP_175680670.1, SO:0001217, UniParc:UPI00158EFF1D, UniRef:UniRef100_UPI00158EFF1D, UniRef:UniRef50_A0A0E1SFJ2, UniRef:UniRef90_Q0BGE1
contig_1	cds	1320575	1321546	-	BAMB_CEP0996_RS_06225		Pyridoxal 4-dehydrogenase	SO:0001217, UniRef:UniRef50_A0A6G8NTM7, UniRef:UniRef90_B1YNC4
contig_1	cds	1321658	1322605	-	BAMB_CEP0996_RS_06230		Periplasmic binding protein/LacI transcriptional regulator	RefSeq:WP_175680651.1, SO:0001217, UniParc:UPI00158BEEEA, UniRef:UniRef100_UPI00158BEEEA, UniRef:UniRef50_A0A4V0IIH8, UniRef:UniRef90_B1G836
contig_1	cds	1322645	1323694	-	BAMB_CEP0996_RS_06235	araH	Ribose/xylose/arabinose/galactoside ABC-type transport system, permease component	COG:COG1172, COG:G, SO:0001217, UniParc:UPI000059B105, UniRef:UniRef100_Q0BGD8, UniRef:UniRef50_A0A4V0IIL6, UniRef:UniRef90_B1G837
contig_1	cds	1323669	1325216	-	BAMB_CEP0996_RS_06240	gguA	sugar ABC transporter ATP-binding protein	EC:7.5.2.11, EC:7.5.2.7, GO:0005524, GO:0005886, GO:0015611, RefSeq:WP_175680650.1, SO:0001217, UniParc:UPI00158A88B0, UniRef:UniRef100_UPI00158A88B0, UniRef:UniRef50_Q8UBN2, UniRef:UniRef90_Q0BGD7
contig_1	cds	1325456	1326160	+	BAMB_CEP0996_RS_06245	gntR	GntR domain protein	RefSeq:WP_126227527.1, SO:0001217, UniParc:UPI000F8086FD, UniRef:UniRef100_UPI000F8086FD, UniRef:UniRef50_A0A069NDF1, UniRef:UniRef90_B1YNC8
contig_1	cds	1326544	1327005	+	BAMB_CEP0996_RS_06250	cutS	Aldehyde, CO, or xanthine dehydrogenase, Fe-S subunit, CoxS/CutS family	COG:C, COG:COG2080, RefSeq:WP_006754739.1, SO:0001217, UniParc:UPI000059A95C, UniRef:UniRef100_Q0BGD4, UniRef:UniRef50_Q51697, UniRef:UniRef90_Q39HK0
contig_1	cds	1327002	1329326	+	BAMB_CEP0996_RS_06255	coxL	Aldehyde, CO or xanthine dehydrogenase, Mo-binding subunit	COG:C, COG:COG1529, RefSeq:WP_175680649.1, SO:0001217, UniParc:UPI001589BFFA, UniRef:UniRef100_UPI001589BFFA, UniRef:UniRef50_A0A0S3PW85, UniRef:UniRef90_A2VR64
contig_1	cds	1329771	1331600	+	BAMB_CEP0996_RS_06260	caiA	Acyl-CoA dehydrogenase related to the alkylation response protein AidB	COG:COG1960, COG:I, RefSeq:WP_175680648.1, SO:0001217, UniParc:UPI001589258F, UniRef:UniRef100_UPI001589258F, UniRef:UniRef50_A0A7G6UYB1, UniRef:UniRef90_A0A088U9B5
contig_1	cds	1331727	1332707	+	BAMB_CEP0996_RS_06265	qor	NADPH:quinone reductase or related Zn-dependent oxidoreductase	COG:COG0604, COG:CR, RefSeq:WP_175668480.1, SO:0001217, UniParc:UPI00158B797E, UniRef:UniRef100_UPI00158B797E, UniRef:UniRef50_V4YS00, UniRef:UniRef90_A0A2X1IJF5
contig_1	cds	1332906	1334276	-	BAMB_CEP0996_RS_06270		histidine kinase	RefSeq:WP_175663904.1, SO:0001217, UniParc:UPI00158DBD5E, UniRef:UniRef100_UPI00158DBD5E, UniRef:UniRef50_A0A0H2XMZ2, UniRef:UniRef90_A0A3N7ZEE0
contig_1	cds	1334277	1335002	-	BAMB_CEP0996_RS_06275	ompR	DNA-binding response regulator, OmpR family, contains REC and winged-helix (wHTH) domain	COG:COG0745, COG:TK, RefSeq:WP_175680647.1, SO:0001217, UniParc:UPI0015894E47, UniRef:UniRef100_UPI0015894E47, UniRef:UniRef50_A0A0S4WUF0, UniRef:UniRef90_A0A088U5N9
contig_1	cds	1335015	1335995	+	BAMB_CEP0996_RS_06280	mipA	MltA-interacting MipA family protein	KEGG:K07274, SO:0001217, UniRef:UniRef50_B1FP05, UniRef:UniRef90_B1FP05
contig_1	cds	1336335	1336589	+	BAMB_CEP0996_RS_06285		Lipoprotein	SO:0001217, UniRef:UniRef50_A2VR50
contig_1	cds	1336663	1337880	-	BAMB_CEP0996_RS_06290		Lytic transglycosylase	RefSeq:WP_175680646.1, SO:0001217, UniParc:UPI00158D393D, UniRef:UniRef100_UPI00158D393D, UniRef:UniRef50_A0A2Z6TGV5, UniRef:UniRef90_A0A3N8G8U9
contig_1	cds	1338337	1339497	-	BAMB_CEP0996_RS_06295	ompC	Outer membrane porin OmpC/OmpF/PhoE	COG:COG3203, COG:M, KEGG:K03285, RefSeq:WP_012363616.1, SO:0001217, UniParc:UPI0000E91C48, UniRef:UniRef100_B1YND9, UniRef:UniRef50_B4E688, UniRef:UniRef90_B4E688
contig_1	cds	1339891	1340673	+	BAMB_CEP0996_RS_06300		DUF4880 domain-containing protein	RefSeq:WP_175680645.1, SO:0001217, UniParc:UPI001588E223, UniRef:UniRef100_UPI001588E223, UniRef:UniRef50_B1JZM2, UniRef:UniRef90_UPI001588E223
contig_1	cds	1340795	1341388	+	BAMB_CEP0996_RS_06305	rutF	FMN reductase RutF, DIM6/NTAB family	COG:C, COG:COG1853, RefSeq:WP_175680644.1, SO:0001217, UniParc:UPI00158B2A81, UniRef:UniRef100_UPI00158B2A81, UniRef:UniRef50_A0A085G259, UniRef:UniRef90_A0A118VBV8
contig_1	cds	1341429	1342325	-	BAMB_CEP0996_RS_06310	lysR	DNA-binding transcriptional regulator, LysR family	COG:COG0583, COG:K, RefSeq:WP_175680643.1, SO:0001217, UniParc:UPI00158D5160, UniRef:UniRef100_UPI00158D5160, UniRef:UniRef50_A0A158KUR5, UniRef:UniRef90_A0A2X1GMS9
contig_1	cds	1342423	1343721	+	BAMB_CEP0996_RS_06315	citM	Mg2+/citrate symporter	COG:C, COG:COG2851, RefSeq:WP_175680642.1, SO:0001217, UniParc:UPI00158C7315, UniRef:UniRef100_UPI00158C7315, UniRef:UniRef50_D8IU63, UniRef:UniRef90_A0A088U542
contig_1	cds	1343758	1345119	+	BAMB_CEP0996_RS_06320		ABC transporter substrate-binding protein	RefSeq:WP_175680641.1, SO:0001217, UniParc:UPI00158EEFD2, UniRef:UniRef100_UPI00158EEFD2, UniRef:UniRef50_A2VR39, UniRef:UniRef90_A2VR39
contig_1	cds	1345119	1345430	+	BAMB_CEP0996_RS_06325		Beta-lactamase	RefSeq:WP_175680640.1, SO:0001217, UniParc:UPI00158EABD3, UniRef:UniRef100_UPI00158EABD3, UniRef:UniRef50_A0A1C2E2M1, UniRef:UniRef90_B1YNE5
contig_1	cds	1345704	1347533	+	BAMB_CEP0996_RS_06330	tar	Methyl-accepting chemotaxis protein (MCP)	COG:COG0840, COG:T, RefSeq:WP_175680639.1, SO:0001217, UniParc:UPI00158B35F0, UniRef:UniRef100_UPI00158B35F0, UniRef:UniRef50_A0A1H7R1R2, UniRef:UniRef90_B1YNE6
contig_1	cds	1347656	1348504	+	BAMB_CEP0996_RS_06335		Topoisomerase IV	RefSeq:WP_175680638.1, SO:0001217, UniParc:UPI00158D0048, UniRef:UniRef100_UPI00158D0048, UniRef:UniRef50_A0A6P2SIA8, UniRef:UniRef90_B1YNE7
contig_1	cds	1348556	1349485	-	BAMB_CEP0996_RS_06340	ynbB	putative CDP-diglyceride synthetase/phosphatidate cytidylyltransferase	COG:COG4589, COG:R, RefSeq:WP_175663892.1, SO:0001217, UniParc:UPI00158AE734, UniRef:UniRef100_UPI00158AE734, UniRef:UniRef50_A0A0K1N0J3, UniRef:UniRef90_Q39HF3
contig_1	cds	1349522	1350169	-	BAMB_CEP0996_RS_06345	plsC	1-acyl-sn-glycerol-3-phosphate acyltransferase	COG:COG0204, COG:I, RefSeq:WP_175680637.1, SO:0001217, UniParc:UPI00158B38CC, UniRef:UniRef100_UPI00158B38CC, UniRef:UniRef50_A0A1A5X0W2, UniRef:UniRef90_Q39HF2
contig_1	cds	1350620	1351225	+	BAMB_CEP0996_RS_06350	pgsA	Phosphatidylglycerophosphate synthase	COG:COG0558, COG:I, RefSeq:WP_175680669.1, SO:0001217, UniParc:UPI00158CFC3C, UniRef:UniRef100_UPI00158CFC3C, UniRef:UniRef50_A0A375H837, UniRef:UniRef90_A0A2N9CG59
contig_1	cds	1351264	1353063	+	BAMB_CEP0996_RS_06355	pldB	Lysophospholipase, alpha-beta hydrolase superfamily	COG:COG2267, COG:I, SO:0001217, UniRef:UniRef50_P76092, UniRef:UniRef90_A0A108G326
contig_1	cds	1353060	1354463	+	BAMB_CEP0996_RS_06360	cDC14	Protein-tyrosine phosphatase	COG:COG2453, COG:T, RefSeq:WP_175680635.1, SO:0001217, UniParc:UPI001589D138, UniRef:UniRef100_UPI001589D138, UniRef:UniRef50_A0A833PNJ0, UniRef:UniRef90_A0A1B4BRB5
contig_1	cds	1354463	1354915	+	BAMB_CEP0996_RS_06365		ABC transporter ATP-binding protein	RefSeq:WP_175680634.1, SO:0001217, UniParc:UPI00158EAFF9, UniRef:UniRef100_UPI00158EAFF9, UniRef:UniRef50_Q39HE8, UniRef:UniRef90_Q39HE8
contig_1	cds	1354912	1355217	-	BAMB_CEP0996_RS_06370		Diguanylate cyclase (GGDEF domain)	SO:0001217, UniRef:UniRef50_Q0BGA9
contig_1	cds	1355811	1358126	+	BAMB_CEP0996_RS_06375	bcsB	cellulose biosynthesis cyclic di-GMP-binding regulatory protein BcsB	RefSeq:WP_175680632.1, SO:0001217, UniParc:UPI00158CF464, UniRef:UniRef100_UPI00158CF464, UniRef:UniRef50_A0A069NJC6, UniRef:UniRef90_A0A103ZH28
contig_1	cds	1358130	1359350	+	BAMB_CEP0996_RS_06380	bcsZ	cellulose synthase complex periplasmic endoglucanase BcsZ	KEGG:K20543, RefSeq:WP_175680631.1, SO:0001217, UniParc:UPI00158AFECF, UniRef:UniRef100_UPI00158AFECF, UniRef:UniRef50_B9BN72, UniRef:UniRef90_A0A7T7AIJ9
contig_1	cds	1359335	1363285	+	BAMB_CEP0996_RS_06385		Cellulose biosynthesis protein	KEGG:K20543, RefSeq:WP_175680630.1, SO:0001217, UniParc:UPI00158F2CA9, UniRef:UniRef100_UPI00158F2CA9, UniRef:UniRef50_A0A6S7BJ05, UniRef:UniRef90_A0A3N8A3U0
contig_1	cds	1363299	1365260	+	BAMB_CEP0996_RS_06390	bcsE	cellulose biosynthesis protein BcsE	SO:0001217, UniRef:UniRef50_Q2T758, UniRef:UniRef90_B1YNG6
contig_1	cds	1365257	1365466	+	BAMB_CEP0996_RS_06395		Transmembrane protein	RefSeq:WP_041491148.1, SO:0001217, UniParc:UPI000316F2E3, UniRef:UniRef100_UPI000316F2E3, UniRef:UniRef50_A0A063BHX8, UniRef:UniRef90_B1TDC3
contig_1	cds	1365463	1366251	+	BAMB_CEP0996_RS_06400	bcsQ	cellulose biosynthesis protein BcsQ	COG:COG1192, COG:DN, RefSeq:WP_175680628.1, SO:0001217, UniParc:UPI0015882FEA, UniRef:UniRef100_UPI0015882FEA, UniRef:UniRef50_A2WAY6, UniRef:UniRef90_A0A4R9M7S6
contig_1	cds	1366248	1368785	+	BAMB_CEP0996_RS_06405	bcsA	UDP-forming cellulose synthase catalytic subunit	COG:COG1215, COG:N, RefSeq:WP_175680627.1, SO:0001217, UniParc:UPI00158CD825, UniRef:UniRef100_UPI00158CD825, UniRef:UniRef50_A0A3N7Z7W7, UniRef:UniRef90_A0A498RPD1
contig_1	cds	1368813	1370366	+	BAMB_CEP0996_RS_06410	bcsG	cellulose biosynthesis protein BcsG	RefSeq:WP_175680626.1, SO:0001217, UniParc:UPI00158A07C8, UniRef:UniRef100_UPI00158A07C8, UniRef:UniRef50_A0A5A8EN06, UniRef:UniRef90_A0A1E3FW38
contig_1	cds	1370348	1370545	+	BAMB_CEP0996_RS_06415	bcsR	Cellulose biosynthesis protein BcsR	RefSeq:WP_175668454.1, SO:0001217, UniParc:UPI00158ED089, UniRef:UniRef100_UPI00158ED089, UniRef:UniRef50_A0A0G3WSZ2, UniRef:UniRef90_A0A495YJF0
contig_1	cds	1370606	1371490	-	BAMB_CEP0996_RS_06420	yhaK	Redox-sensitive bicupin YhaK, pirin superfamily	COG:COG1741, COG:R, RefSeq:WP_175680625.1, SO:0001217, UniParc:UPI00158F12CF, UniRef:UniRef100_UPI00158F12CF, UniRef:UniRef50_A0A318I5M1, UniRef:UniRef90_A0A2Z5MU43
contig_1	cds	1371515	1371907	-	BAMB_CEP0996_RS_06425	yhfA	Uncharacterized OsmC-related protein	COG:COG1765, COG:R, RefSeq:WP_165751244.1, SO:0001217, UniParc:UPI0013FD8979, UniRef:UniRef100_UPI0013FD8979, UniRef:UniRef50_A0A0L0MFE3, UniRef:UniRef90_A2VR23
contig_1	cds	1371957	1373537	-	BAMB_CEP0996_RS_06430		Sodium:proton exchanger	RefSeq:WP_175680624.1, SO:0001217, UniParc:UPI00158BFCAF, UniRef:UniRef100_UPI00158BFCAF, UniRef:UniRef50_A0A1B4NR92, UniRef:UniRef90_A0A1B4NR92
contig_1	cds	1373563	1373823	-	BAMB_CEP0996_RS_06435	xapX	XapX domain-containing protein	RefSeq:WP_175661858.1, SO:0001217, UniParc:UPI0015889192, UniRef:UniRef100_UPI0015889192, UniRef:UniRef50_M4SKH6, UniRef:UniRef90_B1TGY5
contig_1	cds	1374098	1374784	+	BAMB_CEP0996_RS_06440	pncA	Nicotinamidase-related amidase	COG:COG1335, COG:HR, RefSeq:WP_011656592.1, SO:0001217, UniParc:UPI000059AE78, UniRef:UniRef100_B1YNH6, UniRef:UniRef50_A0A6J5EXN5, UniRef:UniRef90_A0A6J5EXN5
contig_1	cds	1374864	1375787	-	BAMB_CEP0996_RS_06445	lysR	LysR family transcriptional regulator	RefSeq:WP_175680623.1, SO:0001217, UniParc:UPI00158A4AF8, UniRef:UniRef100_UPI00158A4AF8, UniRef:UniRef50_V4PAM0, UniRef:UniRef90_A0A1D7ZAN8
contig_1	cds	1375889	1376056	+	BAMB_CEP0996_RS_06450		DUF1427 domain-containing protein	RefSeq:WP_011656594.1, SO:0001217, UniParc:UPI000059B864, UniRef:UniRef100_Q0BG93, UniRef:UniRef50_Q39HD2, UniRef:UniRef90_Q39HD2
contig_1	cds	1376076	1377968	+	BAMB_CEP0996_RS_06455	ytcJ	putative amidohydrolase YtcJ	COG:COG1574, COG:R, SO:0001217, UniRef:UniRef50_A0A379KFS3, UniRef:UniRef90_A2W5G2
contig_1	cds	1377970	1378416	+	BAMB_CEP0996_RS_06460	doxX	DoxX family protein	RefSeq:WP_175680617.1, SO:0001217, UniParc:UPI00158A3929, UniRef:UniRef100_UPI00158A3929, UniRef:UniRef50_Q6N802, UniRef:UniRef90_B1YNI0
contig_1	cds	1378470	1379384	+	BAMB_CEP0996_RS_06465		Glyoxalase	RefSeq:WP_175680616.1, SO:0001217, UniParc:UPI00158A3BE3, UniRef:UniRef100_UPI00158A3BE3, UniRef:UniRef50_I2DLS1, UniRef:UniRef90_B1YNI1
contig_1	cds	1379381	1380076	+	BAMB_CEP0996_RS_06470		DUF1275 domain-containing protein	RefSeq:WP_175680615.1, SO:0001217, UniParc:UPI0015891F25, UniRef:UniRef100_UPI0015891F25, UniRef:UniRef50_Q39HC8, UniRef:UniRef90_B1YNI2
contig_1	cds	1380073	1381617	+	BAMB_CEP0996_RS_06475		Alginate-exp domain-containing protein	RefSeq:WP_175680614.1, SO:0001217, UniParc:UPI00158B79CD, UniRef:UniRef100_UPI00158B79CD, UniRef:UniRef50_A3NH70, UniRef:UniRef90_B1YNI3
contig_1	cds	1381721	1383307	-	BAMB_CEP0996_RS_06480	acpA	Phospholipase C	COG:COG3511, COG:M, RefSeq:WP_175680613.1, SO:0001217, UniParc:UPI00158B36BF, UniRef:UniRef100_UPI00158B36BF, UniRef:UniRef50_A0A503Q1W4, UniRef:UniRef90_A0A1Z3YVL4
contig_1	cds	1383508	1384917	+	BAMB_CEP0996_RS_06485		Di-heme cytochrome c peroxidase	SO:0001217, UniRef:UniRef50_A3N8J8
contig_1	cds	1385045	1385431	+	BAMB_CEP0996_RS_06490		17kDa-Anti-2 domain-containing protein	RefSeq:WP_175680611.1, SO:0001217, UniParc:UPI00158BA734, UniRef:UniRef100_UPI00158BA734, UniRef:UniRef50_A0A0G3WT30, UniRef:UniRef90_A0A1B4NR73
contig_1	cds	1385442	1385912	+	BAMB_CEP0996_RS_06495		NUDIX hydrolase	RefSeq:WP_175680610.1, SO:0001217, UniParc:UPI00158F630E, UniRef:UniRef100_UPI00158F630E, UniRef:UniRef50_Q8Y1E3, UniRef:UniRef90_Q0BG84
contig_1	cds	1386025	1387734	-	BAMB_CEP0996_RS_06500	glnS	glutamine--tRNA ligase/YqeY domain fusion protein	COG:COG0008, COG:J, RefSeq:WP_175680609.1, SO:0001217, UniParc:UPI00158C8075, UniRef:UniRef100_UPI00158C8075, UniRef:UniRef50_Q81ZS7, UniRef:UniRef90_A0A1B4FES7
contig_1	cds	1387988	1388197	+	BAMB_CEP0996_RS_06505		Ornithine acetyltransferase	RefSeq:WP_006497729.1, SO:0001217, UniParc:UPI0000E92395, UniRef:UniRef100_A0A087NRR9, UniRef:UniRef50_A0A1J9PA39, UniRef:UniRef90_A0A2Z6TGT5
contig_1	cds	1388360	1388914	+	BAMB_CEP0996_RS_06510		Alpha/beta hydrolase	RefSeq:WP_175680608.1, SO:0001217, UniParc:UPI00158D63A4, UniRef:UniRef100_UPI00158D63A4, UniRef:UniRef50_A0A7Z2G3A7, UniRef:UniRef90_A0A103R4Y1
contig_1	cds	1389125	1389553	+	BAMB_CEP0996_RS_06515	ykuD	YkuD domain-containing protein	RefSeq:WP_175680607.1, SO:0001217, UniParc:UPI0015898594, UniRef:UniRef100_UPI0015898594, UniRef:UniRef50_A0A1B4PR38, UniRef:UniRef90_A0A1B4PR38
contig_1	cds	1389595	1390131	+	BAMB_CEP0996_RS_06520		Transmembrane protein	SO:0001217, UniRef:UniRef50_A0A1B4PR74, UniRef:UniRef90_A0A1B4PR74
contig_1	cds	1390174	1391394	-	BAMB_CEP0996_RS_06525	caiB	Crotonobetainyl-CoA:carnitine CoA-transferase CaiB and related acyl-CoA transferases	COG:COG1804, COG:I, RefSeq:WP_175680606.1, SO:0001217, UniParc:UPI00158DFDC1, UniRef:UniRef100_UPI00158DFDC1, UniRef:UniRef50_A0A853T4G6, UniRef:UniRef90_A2WAW3
contig_1	cds	1391779	1392228	+	BAMB_CEP0996_RS_06530	matE	MatE protein	RefSeq:WP_175680605.1, SO:0001217, UniParc:UPI001588E394, UniRef:UniRef100_UPI001588E394, UniRef:UniRef50_B1YNJ4, UniRef:UniRef90_B1YNJ4
contig_1	cds	1392225	1392422	+	BAMB_CEP0996_RS_06535		DUF2273 domain-containing protein	RefSeq:WP_175680604.1, SO:0001217, UniParc:UPI00158F430F, UniRef:UniRef100_UPI00158F430F, UniRef:UniRef50_B1YNJ5, UniRef:UniRef90_B1YNJ5
contig_1	cds	1393042	1395666	+	BAMB_CEP0996_RS_06540	alaS	alanine--tRNA ligase	COG:COG0013, COG:J, EC:6.1.1.7, GO:0000049, GO:0004813, GO:0005524, GO:0005737, GO:0006419, GO:0008270, RefSeq:WP_175680603.1, SO:0001217, UniParc:UPI00158A107D, UniRef:UniRef100_UPI00158A107D, UniRef:UniRef50_Q9PH22, UniRef:UniRef90_B2SZN0
contig_1	cds	1396271	1398046	+	BAMB_CEP0996_RS_06545		Polypeptide-transport-associated domain protein, ShlB-type	SO:0001217, UniRef:UniRef50_A0A117XQX8, UniRef:UniRef90_Q0BG77
contig_1	cds	1398111	1401065	+	BAMB_CEP0996_RS_06550		Filamentous hemagglutinin family outer membrane protein	RefSeq:WP_175680602.1, SO:0001217, UniParc:UPI00158A0383, UniRef:UniRef100_UPI00158A0383, UniRef:UniRef50_A0A0C5EGD8, UniRef:UniRef90_Q0BG76
contig_1	cds	1401251	1402180	-	BAMB_CEP0996_RS_06555	lysR	LysR family transcriptional regulator	RefSeq:WP_175680601.1, SO:0001217, UniParc:UPI00158F22BA, UniRef:UniRef100_UPI00158F22BA, UniRef:UniRef50_A0A6J5GDG4, UniRef:UniRef90_A0A1J9NPN8
contig_1	cds	1402305	1403540	+	BAMB_CEP0996_RS_06560		MFS-4 domain-containing protein	RefSeq:WP_175680600.1, SO:0001217, UniParc:UPI00158E1908, UniRef:UniRef100_UPI00158E1908, UniRef:UniRef50_A0A6J5AYL9, UniRef:UniRef90_B1YNK0
contig_1	cds	1403662	1404198	+	BAMB_CEP0996_RS_06565		NUDIX hydrolase	RefSeq:WP_006756026.1, SO:0001217, UniParc:UPI00016D49E5, UniRef:UniRef100_B1FS68, UniRef:UniRef50_A0A7U5H749, UniRef:UniRef90_Q0BG73
contig_1	cds	1404329	1404766	+	BAMB_CEP0996_RS_06570	fadM	Acyl-CoA thioesterase FadM	COG:COG0824, COG:I, RefSeq:WP_165751261.1, SO:0001217, UniParc:UPI0013FDD8E6, UniRef:UniRef100_UPI0013FDD8E6, UniRef:UniRef50_A2WAV7, UniRef:UniRef90_A0A6J5EYG6
contig_1	cds	1404777	1405718	+	BAMB_CEP0996_RS_06575	livH	High-affinity branched-chain amino acid transport system permease protein LivH	SO:0001217, UniRef:UniRef50_A6SY93, UniRef:UniRef90_I2DLT8
contig_1	cds	1405711	1406937	+	BAMB_CEP0996_RS_06580		Inner-membrane translocator	RefSeq:WP_175680599.1, SO:0001217, UniParc:UPI00158BFCC0, UniRef:UniRef100_UPI00158BFCC0, UniRef:UniRef50_A0A1H1D4R6, UniRef:UniRef90_B1YNK4
contig_1	cds	1406934	1407683	+	BAMB_CEP0996_RS_06585	livG	ABC-type branched-chain amino acid transport system, ATPase component LivG	COG:COG0411, COG:E, RefSeq:WP_175680598.1, SO:0001217, UniParc:UPI00158DC7A8, UniRef:UniRef100_UPI00158DC7A8, UniRef:UniRef50_A0A102FC23, UniRef:UniRef90_A0A102FC23
contig_1	cds	1407680	1408384	+	BAMB_CEP0996_RS_06590		Branched chain amino acid ABC transporter ATPase	RefSeq:WP_175680597.1, SO:0001217, UniParc:UPI00158DEDAC, UniRef:UniRef100_UPI00158DEDAC, UniRef:UniRef50_A0A2X1GX07, UniRef:UniRef90_A0A2X1GX07
contig_1	cds	1408559	1409305	+	BAMB_CEP0996_RS_06595	fabG	NAD(P)-dependent dehydrogenase, short-chain alcohol dehydrogenase family	COG:COG1028, COG:I, RefSeq:WP_105830831.1, SO:0001217, UniParc:UPI000CFE8F07, UniRef:UniRef100_UPI000CFE8F07, UniRef:UniRef50_A0A125F5L4, UniRef:UniRef90_A0A125F5L4
contig_1	cds	1409328	1409846	-	BAMB_CEP0996_RS_06600		heme-degrading domain-containing protein	RefSeq:WP_175680596.1, SO:0001217, UniParc:UPI00158DC7B0, UniRef:UniRef100_UPI00158DC7B0, UniRef:UniRef50_A0A2A4C8J6, UniRef:UniRef90_B1YNK8
contig_1	cds	1409951	1410769	-	BAMB_CEP0996_RS_06605	iolB	5-deoxy-glucuronate isomerase	COG:COG3718, COG:G, RefSeq:WP_175680595.1, SO:0001217, UniParc:UPI00158F386D, UniRef:UniRef100_UPI00158F386D, UniRef:UniRef50_A0A0S2S1Q4, UniRef:UniRef90_A0A3N8Y1H3
contig_1	cds	1410813	1411742	-	BAMB_CEP0996_RS_06610	iolE	myo-inosose-2 dehydratase	COG:COG1082, COG:G, RefSeq:WP_175680594.1, SO:0001217, UniParc:UPI001588CCF4, UniRef:UniRef100_UPI001588CCF4, UniRef:UniRef50_A0A089EI18, UniRef:UniRef90_A0A102PFF1
contig_1	cds	1411804	1413687	-	BAMB_CEP0996_RS_06615	iolD	3D-(3,5/4)-trihydroxycyclohexane-1,2-dione acylhydrolase (decyclizing)	COG:COG3962, COG:G, RefSeq:WP_175680593.1, SO:0001217, UniParc:UPI00158D0B34, UniRef:UniRef100_UPI00158D0B34, UniRef:UniRef50_A0A2N7WUJ2, UniRef:UniRef90_A0A498RHT0
contig_1	cds	1413734	1415689	-	BAMB_CEP0996_RS_06620	iolC	Myo-inositol catabolism protein LolC	COG:COG3892, COG:G, RefSeq:WP_175680592.1, SO:0001217, UniParc:UPI001589B3EE, UniRef:UniRef100_UPI001589B3EE, UniRef:UniRef50_A0A7T4N2H4, UniRef:UniRef90_A0A102QAS9
contig_1	cds	1416007	1416933	+	BAMB_CEP0996_RS_06625	rbsB	ABC-type sugar transport system, periplasmic component, contains N-terminal xre family HTH domain	COG:COG1879, COG:G, RefSeq:WP_012363685.1, SO:0001217, UniParc:UPI0000E923A0, UniRef:UniRef100_B1YNL3, UniRef:UniRef50_A0A1Y0FIE8, UniRef:UniRef90_A0A0H3KIX4
contig_1	cds	1417002	1418576	+	BAMB_CEP0996_RS_06630	xylG	Putative ribose/galactose/methyl galactoside import ATP-binding protein 1	COG:COG1129, COG:G, EC:7.5.2.11, EC:7.5.2.7, GO:0005524, GO:0005886, GO:0015611, KEGG:K17215, RefSeq:WP_175680591.1, SO:0001217, UniParc:UPI00158C60B6, UniRef:UniRef100_UPI00158C60B6, UniRef:UniRef50_Q48GY7, UniRef:UniRef90_Q39HA1
contig_1	cds	1418603	1419628	+	BAMB_CEP0996_RS_06635	araH	Ribose/xylose/arabinose/galactoside ABC-type transport system, permease component	COG:COG1172, COG:G, RefSeq:WP_006753148.1, SO:0001217, UniParc:UPI0000599D8B, UniRef:UniRef100_Q0BG59, UniRef:UniRef50_A9BZG6, UniRef:UniRef90_A0A498RIL4
contig_1	cds	1419666	1420580	+	BAMB_CEP0996_RS_06640		Xylose isomerase domain protein TIM barrel	RefSeq:WP_175680590.1, SO:0001217, UniParc:UPI0015894A67, UniRef:UniRef100_UPI0015894A67, UniRef:UniRef50_Q8Y001, UniRef:UniRef90_Q0BG58
contig_1	cds	1420644	1421657	+	BAMB_CEP0996_RS_06645	iolG	Inositol 2-dehydrogenase	COG:COG0673, COG:R, EC:1.1.1.18, GO:0000166, GO:0019310, GO:0050112, RefSeq:WP_175680589.1, SO:0001217, UniParc:UPI0015897FF8, UniRef:UniRef100_UPI0015897FF8, UniRef:UniRef50_P26935, UniRef:UniRef90_Q0BG57
contig_1	cds	1421716	1422642	+	BAMB_CEP0996_RS_06650	ycjR	Sugar phosphate isomerase/epimerase	COG:COG1082, COG:G, RefSeq:WP_175680588.1, SO:0001217, UniParc:UPI0015898E35, UniRef:UniRef100_UPI0015898E35, UniRef:UniRef50_A0A2X1GVK6, UniRef:UniRef90_A0A2X1GVK6
contig_1	cds	1422706	1423878	+	BAMB_CEP0996_RS_06655	mviM	putative dehydrogenase	COG:COG0673, COG:R, RefSeq:WP_175680587.1, SO:0001217, UniParc:UPI00158DC8C3, UniRef:UniRef100_UPI00158DC8C3, UniRef:UniRef50_P94437, UniRef:UniRef90_A0A1V2W3J9
contig_1	cds	1424150	1425034	+	BAMB_CEP0996_RS_06660	rpiR	DNA-binding transcriptional regulator, MurR/RpiR family, contains HTH and SIS domains	COG:COG1737, COG:K, RefSeq:WP_175680586.1, SO:0001217, UniParc:UPI00158A4171, UniRef:UniRef100_UPI00158A4171, UniRef:UniRef50_A0A498RJV2, UniRef:UniRef90_A0A498RJV2
contig_1	cds	1425095	1426615	-	BAMB_CEP0996_RS_06665	mmsA	Acyl-CoA reductase or other NAD-dependent aldehyde dehydrogenase	COG:COG1012, COG:I, RefSeq:WP_175680585.1, SO:0001217, UniParc:UPI001588B932, UniRef:UniRef100_UPI001588B932, UniRef:UniRef50_A0A8J5BCZ4, UniRef:UniRef90_A0A1V2W3K8
contig_1	cds	1426640	1427659	+	BAMB_CEP0996_RS_06670	lysR	DNA-binding transcriptional regulator, LysR family	COG:COG0583, COG:K, SO:0001217, UniRef:UniRef50_A0A498RP80, UniRef:UniRef90_A0A498RP80
contig_1	cds	1427791	1428018	+	BAMB_CEP0996_RS_06675	tusA	Sulfur carrier protein TusA (tRNA thiolation, molybdenum cofactor biosynthesis)	COG:COG0425, COG:JHO, RefSeq:WP_006753156.1, SO:0001217, UniParc:UPI000059B37E, UniRef:UniRef100_A0A6P2G570, UniRef:UniRef50_A0A031GDD1, UniRef:UniRef90_A0A0L0MEE6
contig_1	cds	1428242	1428616	+	BAMB_CEP0996_RS_06680		Peptidase	RefSeq:WP_175680584.1, SO:0001217, UniParc:UPI00158F4EE5, UniRef:UniRef100_UPI00158F4EE5, UniRef:UniRef50_A0A102LCR2, UniRef:UniRef90_B1TGU9
contig_1	cds	1428963	1429667	+	BAMB_CEP0996_RS_06685	ompR	DNA-binding response regulator, OmpR family, contains REC and winged-helix (wHTH) domain	COG:COG0745, COG:TK, RefSeq:WP_006756066.1, SO:0001217, UniParc:UPI000059B5ED, UniRef:UniRef100_Q0BG49, UniRef:UniRef50_A0A0Q8UFE4, UniRef:UniRef90_A0A498RIK7
contig_1	cds	1429664	1431025	+	BAMB_CEP0996_RS_06690	lysM	Peptidoglycan-binding LysM	RefSeq:WP_175680583.1, SO:0001217, UniParc:UPI00158C7F64, UniRef:UniRef100_UPI00158C7F64, UniRef:UniRef50_I2DLV7, UniRef:UniRef90_B1YNX0
contig_1	cds	1431036	1433423	+	BAMB_CEP0996_RS_06695	cHASE2	Extracytoplasmic sensor domain CHASE2 (specificity unknown)	COG:COG4252, COG:T, RefSeq:WP_175680582.1, SO:0001217, UniParc:UPI00158D644A, UniRef:UniRef100_UPI00158D644A, UniRef:UniRef50_Q39H88, UniRef:UniRef90_Q39H88
contig_1	cds	1433461	1434075	+	BAMB_CEP0996_RS_06700		DUF4136 domain-containing protein	RefSeq:WP_175680581.1, SO:0001217, UniParc:UPI00158ACE9A, UniRef:UniRef100_UPI00158ACE9A, UniRef:UniRef50_A4JDQ6, UniRef:UniRef90_B1YNX2
contig_1	cds	1434138	1435022	-	BAMB_CEP0996_RS_06705	galU	UTP--glucose-1-phosphate uridylyltransferase GalU	COG:COG1210, COG:M, RefSeq:WP_105830849.1, SO:0001217, UniParc:UPI000CFEC882, UniRef:UniRef100_UPI000CFEC882, UniRef:UniRef50_A0A0U3L0I2, UniRef:UniRef90_A0A069B0N6
contig_1	cds	1435110	1437977	-	BAMB_CEP0996_RS_06710	valS	valine--tRNA ligase	COG:COG0525, COG:J, EC:6.1.1.9, GO:0002161, GO:0004832, GO:0005524, GO:0005737, GO:0006438, RefSeq:WP_175680580.1, SO:0001217, UniParc:UPI00158A5D01, UniRef:UniRef100_UPI00158A5D01, UniRef:UniRef50_A6SUQ8, UniRef:UniRef90_Q62KW5
contig_1	cds	1437998	1440544	+	BAMB_CEP0996_RS_06715	uvrD	Superfamily I DNA or RNA helicase	COG:COG0210, COG:L, SO:0001217, UniRef:UniRef50_A0A0P0M7T3, UniRef:UniRef90_A0A0H3KMV1
contig_1	cds	1440541	1441350	+	BAMB_CEP0996_RS_06720	mtnN	5'-methylthioadenosine/adenosylhomocysteine nucleosidase	COG:COG0775, COG:FH, RefSeq:WP_175680579.1, SO:0001217, UniParc:UPI00158F05AF, UniRef:UniRef100_UPI00158F05AF, UniRef:UniRef50_A0A6J4ZT86, UniRef:UniRef90_A0A088U8A6
contig_1	cds	1441505	1441987	+	BAMB_CEP0996_RS_06725		DUF2778 domain-containing protein	RefSeq:WP_175680578.1, SO:0001217, UniParc:UPI00158ED920, UniRef:UniRef100_UPI00158ED920, UniRef:UniRef50_C5AJ67, UniRef:UniRef90_Q0BG41
contig_1	cds	1441984	1442259	+	BAMB_CEP0996_RS_06730		PDGLE domain-containing protein	RefSeq:WP_011656643.1, SO:0001217, UniParc:UPI0000599D6A, UniRef:UniRef100_Q0BG40, UniRef:UniRef50_F2LGM9, UniRef:UniRef90_B1FM20
contig_1	cds	1442329	1443567	-	BAMB_CEP0996_RS_06735	araJ	putative arabinose efflux permease AraJ, MFS family	COG:COG2814, COG:G, RefSeq:WP_175680577.1, SO:0001217, UniParc:UPI0015883692, UniRef:UniRef100_UPI0015883692, UniRef:UniRef50_A0A346BE16, UniRef:UniRef90_A2VQY3
contig_1	cds	1443963	1445639	+	BAMB_CEP0996_RS_06740	tar	Methyl-accepting chemotaxis protein (MCP)	COG:COG0840, COG:T, RefSeq:WP_175655850.1, SO:0001217, UniParc:UPI001589BCF3, UniRef:UniRef100_UPI001589BCF3, UniRef:UniRef50_A2VQY2, UniRef:UniRef90_A2VQY2
contig_1	cds	1445658	1446536	-	BAMB_CEP0996_RS_06745	emrA	Multidrug resistance efflux pump EmrA	COG:COG1566, COG:V, RefSeq:WP_175680576.1, SO:0001217, UniParc:UPI00158C83CF, UniRef:UniRef100_UPI00158C83CF, UniRef:UniRef50_A0A024HBR5, UniRef:UniRef90_A0A1B4NRJ2
contig_1	cds	1446549	1446752	-	BAMB_CEP0996_RS_06750	aaeX	Protein AaeX	RefSeq:WP_006755504.1, SO:0001217, UniParc:UPI000059AE63, UniRef:UniRef100_Q0BG36, UniRef:UniRef50_A0A6P2I3Q0, UniRef:UniRef90_A0A6P2I3Q0
contig_1	cds	1446749	1448950	-	BAMB_CEP0996_RS_06755	yccC	Uncharacterized membrane protein YccC	COG:COG1289, COG:S, KEGG:K21695, RefSeq:WP_175680575.1, SO:0001217, UniParc:UPI00158F1A65, UniRef:UniRef100_UPI00158F1A65, UniRef:UniRef50_B2JK42, UniRef:UniRef90_A0A498RLC6
contig_1	cds	1448966	1450534	-	BAMB_CEP0996_RS_06760	tolC	Outer membrane protein TolC	COG:COG1538, COG:M, SO:0001217, UniRef:UniRef50_P24126, UniRef:UniRef90_Q0BG34
contig_1	cds	1450770	1451711	+	BAMB_CEP0996_RS_06765	lysR	DNA-binding transcriptional regulator, LysR family	COG:COG0583, COG:K, RefSeq:WP_105830857.1, SO:0001217, UniParc:UPI000D00DA40, UniRef:UniRef100_UPI000D00DA40, UniRef:UniRef50_A0A024HCS0, UniRef:UniRef90_Q39H75
contig_1	cds	1451836	1451994	+	BAMB_CEP0996_RS_06770		Type II secretion system F family protein	RefSeq:WP_175655848.1, SO:0001217, UniParc:UPI0015887878, UniRef:UniRef100_UPI001419C26A, UniRef:UniRef50_F0GDN2, UniRef:UniRef90_B1YNY6
contig_1	cds	1452051	1452878	-	BAMB_CEP0996_RS_06775		Metallophosphoesterase	RefSeq:WP_175662585.1, SO:0001217, UniParc:UPI00158D66CB, UniRef:UniRef100_UPI00158D66CB, UniRef:UniRef50_Q0KDR5, UniRef:UniRef90_Q0BG32
contig_1	cds	1452904	1454325	-	BAMB_CEP0996_RS_06780	glcD	FAD/FMN-containing lactate dehydrogenase/glycolate oxidase	COG:C, COG:COG0277, RefSeq:WP_175680618.1, SO:0001217, UniParc:UPI001589DF8C, UniRef:UniRef100_UPI001589DF8C, UniRef:UniRef50_Q0KC24, UniRef:UniRef90_Q39H72
contig_1	cds	1454346	1454738	-	BAMB_CEP0996_RS_06785		Uncharacterized membrane protein	COG:COG3308, COG:S, RefSeq:WP_175680573.1, SO:0001217, UniParc:UPI00158E7E5B, UniRef:UniRef100_UPI00158E7E5B, UniRef:UniRef50_E5AQ48, UniRef:UniRef90_A0A1B4NRC5
contig_1	cds	1454735	1455355	-	BAMB_CEP0996_RS_06790	wrbA	NAD(P)H:quinone oxidoreductase	COG:C, COG:COG0655, RefSeq:WP_175663834.1, SO:0001217, UniParc:UPI00158B2B4E, UniRef:UniRef100_UPI00158B2B4E, UniRef:UniRef50_A0A7X4HDZ5, UniRef:UniRef90_A0A108H3P6
contig_1	cds	1456050	1456832	+	BAMB_CEP0996_RS_06795	brkB	(pseudo) Uncharacterized membrane protein, BrkB/YihY/UPF0761 family (not an RNase)	COG:COG1295, COG:S, KEGG:K07058, SO:0001217, UniRef:UniRef50_Q13WE0, UniRef:UniRef90_Q0BG28
contig_1	cds	1456851	1457168	-	BAMB_CEP0996_RS_06800		DUF962 domain-containing protein	COG:COG4323, COG:S, RefSeq:WP_105830862.1, SO:0001217, UniParc:UPI000CFFEB37, UniRef:UniRef100_UPI000CFFEB37, UniRef:UniRef50_B3R4F4, UniRef:UniRef90_A0A063BI26
contig_1	cds	1457326	1457781	+	BAMB_CEP0996_RS_06805	cBS	CBS domain	COG:COG0517, COG:T, RefSeq:WP_006755543.1, SO:0001217, UniParc:UPI000059BABB, UniRef:UniRef100_A0A0G3YPD3, UniRef:UniRef50_A1X1M9, UniRef:UniRef90_A0A095VVY8
contig_1	cds	1457924	1459858	+	BAMB_CEP0996_RS_06810	plsC	1-acyl-sn-glycerol-3-phosphate acyltransferase	COG:COG0204, COG:I, RefSeq:WP_011656656.1, SO:0001217, UniParc:UPI000059BAC5, UniRef:UniRef100_Q0BG25, UniRef:UniRef50_A0A1N7RTU7, UniRef:UniRef90_A0A119PFD1
contig_1	cds	1460057	1461157	+	BAMB_CEP0996_RS_06815	aroC	chorismate synthase	COG:COG0082, COG:E, EC:4.2.3.5, GO:0004107, GO:0008652, GO:0009073, GO:0009423, RefSeq:WP_175680572.1, SO:0001217, UniParc:UPI0015888094, UniRef:UniRef100_UPI0015888094, UniRef:UniRef50_Q82TK9, UniRef:UniRef90_Q0BG24
contig_1	cds	1461227	1462303	-	BAMB_CEP0996_RS_06820	purR	DNA-binding transcriptional regulator, LacI/PurR family	COG:COG1609, COG:K, RefSeq:WP_175663833.1, SO:0001217, UniParc:UPI00158ADB89, UniRef:UniRef100_UPI00158ADB89, UniRef:UniRef50_B2TAX5, UniRef:UniRef90_B1YNZ6
contig_1	cds	1462542	1463471	+	BAMB_CEP0996_RS_06825	rbsK	ribokinase	RefSeq:WP_175680571.1, SO:0001217, UniParc:UPI00158C9867, UniRef:UniRef100_UPI00158C9867, UniRef:UniRef50_A0A8D0IBJ1, UniRef:UniRef90_Q0BG22
contig_1	cds	1463535	1464854	+	BAMB_CEP0996_RS_06830	uhpC	Sugar phosphate permease	COG:COG2271, COG:G, RefSeq:WP_011656660.1, SO:0001217, UniParc:UPI0000599AFA, UniRef:UniRef100_Q0BG21, UniRef:UniRef50_A0A106Z3Y3, UniRef:UniRef90_A0A106Z3Y3
contig_1	cds	1464899	1465846	+	BAMB_CEP0996_RS_06835		4-hydroxy-tetrahydrodipicolinate synthase	RefSeq:WP_175680570.1, SO:0001217, UniParc:UPI0015892490, UniRef:UniRef100_UPI0015892490, UniRef:UniRef50_A0A376HQS4, UniRef:UniRef90_A0A7G6VAY4
contig_1	cds	1465959	1467632	-	BAMB_CEP0996_RS_06840	fixX	Ferredoxin-like protein FixX	COG:C, COG:COG2440, EC:1.5.5.1, KEGG:K00311, RefSeq:WP_175680569.1, SO:0001217, UniParc:UPI0015887A39, UniRef:UniRef100_UPI0015887A39, UniRef:UniRef50_A0A4S2GWV0, UniRef:UniRef90_A0A0H3KRD4
contig_1	cds	1467811	1468587	+	BAMB_CEP0996_RS_06845	fabG	SDR family oxidoreductase	COG:COG1028, COG:I, RefSeq:WP_011656663.1, SO:0001217, UniParc:UPI000059BFD7, UniRef:UniRef100_Q0BG18, UniRef:UniRef50_A0A2E7N3X5, UniRef:UniRef90_A0A063BLB0
contig_1	cds	1468620	1469051	+	BAMB_CEP0996_RS_06850	fadM	Acyl-CoA thioesterase FadM	COG:COG0824, COG:I, RefSeq:WP_006753331.1, SO:0001217, UniParc:UPI000059A4AF, UniRef:UniRef100_Q0BG17, UniRef:UniRef50_E5AQ56, UniRef:UniRef90_A0A063BIY8
contig_1	cds	1469158	1469703	-	BAMB_CEP0996_RS_06855	fixJ	DNA-binding response regulator, FixJ family, consists of REC and HTH domains	COG:COG4566, COG:TK, RefSeq:WP_011656664.1, SO:0001217, UniParc:UPI0000E26DEF, UniRef:UniRef100_Q0BG16, UniRef:UniRef50_A0A644YS69, UniRef:UniRef90_Q0BG16
contig_1	cds	1469927	1470631	+	BAMB_CEP0996_RS_06860	atoD	Acyl CoA:acetate/3-ketoacid CoA transferase, alpha subunit	COG:COG1788, COG:I, SO:0001217, UniRef:UniRef50_A0A1H7AII0, UniRef:UniRef90_A0A095MAA7
contig_1	cds	1470633	1471274	+	BAMB_CEP0996_RS_06865	atoA	Acyl-CoA:acetate/3-ketoacid CoA transferase, beta subunit	COG:COG2057, COG:I, RefSeq:WP_175655837.1, SO:0001217, UniParc:UPI00158DBC6B, UniRef:UniRef100_UPI00158DBC6B, UniRef:UniRef50_A0A069B0E4, UniRef:UniRef90_A0A069B0E4
contig_1	cds	1471352	1472065	-	BAMB_CEP0996_RS_06870		SDR family oxidoreductase	RefSeq:WP_175680004.1, SO:0001217, UniParc:UPI00158BACDE, UniRef:UniRef100_UPI00158BACDE, UniRef:UniRef50_A0A1W6FDF3, UniRef:UniRef90_B1YP06
contig_1	cds	1472101	1473108	-	BAMB_CEP0996_RS_06875		Polysaccharide deacetylase	RefSeq:WP_175680003.1, SO:0001217, UniParc:UPI00158D62AC, UniRef:UniRef100_UPI00158D62AC, UniRef:UniRef50_A0A248JU44, UniRef:UniRef90_B1YP07
contig_1	cds	1473120	1473677	-	BAMB_CEP0996_RS_06880		Polyketide cyclase	RefSeq:WP_175680002.1, SO:0001217, UniParc:UPI00158CC4B0, UniRef:UniRef100_UPI00158CC4B0, UniRef:UniRef50_Q7NU92, UniRef:UniRef90_B1YP08
contig_1	cds	1473795	1474721	+	BAMB_CEP0996_RS_06885	lysR	Transcriptional regulator, LysR family	KEGG:K16135, SO:0001217, UniRef:UniRef50_B2JNH2, UniRef:UniRef90_B1YP09
contig_1	cds	1474854	1475750	+	BAMB_CEP0996_RS_06890		AB hydrolase-1 domain-containing protein	RefSeq:WP_175680001.1, SO:0001217, UniParc:UPI001589FFEA, UniRef:UniRef100_UPI001589FFEA, UniRef:UniRef50_A0A3D3U009, UniRef:UniRef90_A2WAQ4
contig_1	cds	1475822	1476175	+	BAMB_CEP0996_RS_06895	ridA	Enamine deaminase RidA, house cleaning of reactive enamine intermediates, YjgF/YER057c/UK114 family	COG:COG0251, COG:V, RefSeq:WP_006758848.1, SO:0001217, UniParc:UPI000059B8CB, UniRef:UniRef100_Q0BG08, UniRef:UniRef50_P71394, UniRef:UniRef90_A0A081VDK6
contig_1	cds	1476215	1478434	+	BAMB_CEP0996_RS_06900	spoT	(p)ppGpp synthase/hydrolase, HD superfamily	COG:COG0317, COG:TK, RefSeq:WP_011656672.1, SO:0001217, UniParc:UPI000059BFD6, UniRef:UniRef100_Q0BG07, UniRef:UniRef50_A0A378YE26, UniRef:UniRef90_A0A3N9F6C7
contig_1	tRNA	1478530	1478606	+	BAMB_CEP0996_RS_06905	trnV	tRNA-Val(gac)	SO:0000273
contig_1	cds	1478877	1480784	+	BAMB_CEP0996_RS_06910	thrS	threonine--tRNA ligase	COG:COG0441, COG:J, EC:6.1.1.3, GO:0000049, GO:0004829, GO:0005524, GO:0005737, GO:0006435, GO:0046872, RefSeq:WP_175680000.1, SO:0001217, UniParc:UPI00158CEF22, UniRef:UniRef100_UPI00158CEF22, UniRef:UniRef50_B4E7I6, UniRef:UniRef90_B4E7I6
contig_1	cds	1480888	1481358	+	BAMB_CEP0996_RS_06915	infC	translation initiation factor IF-3	COG:COG0290, COG:J, SO:0001217, UniParc:UPI000059AE76, UniRef:UniRef100_A0A1D7ZAU6, UniRef:UniRef50_Q8PJE2, UniRef:UniRef90_Q63TM3
contig_1	cds	1481549	1481746	+	BAMB_CEP0996_RS_06920	rpmI	50S ribosomal protein L35	GO:0003735, GO:0005840, GO:0006412, GO:1990904, KEGG:K02916, RefSeq:WP_004191477.1, SO:0001217, UniParc:UPI00002BCB34, UniRef:UniRef100_B1YP15, UniRef:UniRef50_B1YP15, UniRef:UniRef90_B1YP15
contig_1	cds	1481777	1482136	+	BAMB_CEP0996_RS_06925	rplT	50S ribosomal protein L20	COG:COG0292, COG:J, GO:0000027, GO:0003735, GO:0005840, GO:0006412, GO:0019843, GO:1990904, KEGG:K02887, RefSeq:WP_006052502.1, SO:0001217, UniParc:UPI0000313D24, UniRef:UniRef100_B1YP16, UniRef:UniRef50_Q9ZCV0, UniRef:UniRef90_B1YP16
contig_1	cds	1482261	1483298	+	BAMB_CEP0996_RS_06930	pheS	phenylalanine--tRNA ligase subunit alpha	COG:COG0016, COG:J, EC:6.1.1.20, KEGG:K01889, SO:0001217, UniRef:UniRef50_B3R4J5, UniRef:UniRef90_A0A1L6HVE0
contig_1	cds	1483395	1485824	+	BAMB_CEP0996_RS_06935	pheT	phenylalanine--tRNA ligase subunit beta	COG:COG0073, COG:J, EC:6.1.1.20, GO:0000049, GO:0000287, GO:0004826, GO:0005524, GO:0005737, GO:0006432, RefSeq:WP_175679998.1, SO:0001217, UniParc:UPI00158AEE94, UniRef:UniRef100_UPI00158AEE94, UniRef:UniRef50_Q62KI7, UniRef:UniRef90_Q39H50
contig_1	cds	1485897	1486283	+	BAMB_CEP0996_RS_06940	ihfA	integration host factor subunit alpha	COG:COG0776, COG:L, GO:0003677, GO:0006310, GO:0006355, GO:0006417, GO:0030527, RefSeq:WP_006753316.1, SO:0001217, UniParc:UPI00016D49D4, UniRef:UniRef100_Q0BG00, UniRef:UniRef50_A1VR71, UniRef:UniRef90_Q63TM8
contig_1	cds	1486372	1486758	+	BAMB_CEP0996_RS_06945	merR	MerR family transcriptional regulator	SO:0001217, UniRef:UniRef50_A0A0N0JD76, UniRef:UniRef90_UPI0013FDF945
contig_1	cds	1486841	1489051	-	BAMB_CEP0996_RS_06950		Lipoprotein	RefSeq:WP_175679997.1, SO:0001217, UniParc:UPI0015891B57, UniRef:UniRef100_UPI0015891B57, UniRef:UniRef50_F2L9Y5, UniRef:UniRef90_A0A2S5E0B0
contig_1	cds	1489617	1490330	+	BAMB_CEP0996_RS_06955		Methyltransferase	RefSeq:WP_175655827.1, SO:0001217, UniParc:UPI00158F2480, UniRef:UniRef100_UPI00158F2480, UniRef:UniRef50_Q0BFZ7, UniRef:UniRef90_Q0BFZ7
contig_1	tRNA	1490503	1490579	+	BAMB_CEP0996_RS_06960	trnP	tRNA-Pro(ggg)	SO:0000268
contig_1	cds	1490721	1491929	+	BAMB_CEP0996_RS_06965	bamC	Outer membrane beta-barrel protein assembly factor BamC	COG:COG3317, COG:M, RefSeq:WP_175679996.1, SO:0001217, UniParc:UPI00158BCAEC, UniRef:UniRef100_UPI00158BCAEC, UniRef:UniRef50_A0A069PTR9, UniRef:UniRef90_A0A833PJ01
contig_1	cds	1492589	1492846	-	BAMB_CEP0996_RS_06970		DNA-binding protein	RefSeq:WP_006758856.1, SO:0001217, UniParc:UPI000059AC4E, UniRef:UniRef100_Q0BFZ5, UniRef:UniRef50_A0A1H2PN95, UniRef:UniRef90_C5A7M9
contig_1	cds	1492983	1493255	-	BAMB_CEP0996_RS_06975		Signal peptide protein	RefSeq:WP_011656682.1, SO:0001217, UniParc:UPI0000599B1C, UniRef:UniRef100_Q0BFZ4, UniRef:UniRef50_C5A7M8, UniRef:UniRef90_A0A0G3YP72
contig_1	cds	1493478	1494152	-	BAMB_CEP0996_RS_06980		DUF218 domain-containing protein	SO:0001217, UniRef:UniRef50_A0A2S9L0H5, UniRef:UniRef90_A0A2S9L0H5
contig_1	cds	1494352	1494669	+	BAMB_CEP0996_RS_06985		VRR-NUC domain-containing protein	RefSeq:WP_006754206.1, SO:0001217, UniParc:UPI000059A6FD, UniRef:UniRef100_Q0BFZ2, UniRef:UniRef50_A0A2J6MY56, UniRef:UniRef90_A0A087NLX5
contig_1	cds	1494862	1495113	-	BAMB_CEP0996_RS_06990		Secreted protein	RefSeq:WP_011656684.1, SO:0001217, UniParc:UPI0000E26DF2, UniRef:UniRef100_Q0BFZ1, UniRef:UniRef50_Q39H37, UniRef:UniRef90_B1FM00
contig_1	cds	1495313	1495714	-	BAMB_CEP0996_RS_06995		Transposase	COG:COG3293, COG:X, RefSeq:WP_006409263.1, SO:0001217, UniParc:UPI000052E9FA, UniRef:UniRef100_A0A0H2XND9, UniRef:UniRef50_A0A495YJK5, UniRef:UniRef90_A0A495YJK5
contig_1	cds	1496144	1497046	+	BAMB_CEP0996_RS_07000	lysR	DNA-binding transcriptional regulator, LysR family	COG:COG0583, COG:K, KEGG:K17737, RefSeq:WP_175679995.1, SO:0001217, UniParc:UPI00158E30B6, UniRef:UniRef100_UPI00158E30B6, UniRef:UniRef50_A0A5E4ZC55, UniRef:UniRef90_A0A107MCI6
contig_1	cds	1497112	1498314	+	BAMB_CEP0996_RS_07005		Aminotransferase	RefSeq:WP_175679994.1, SO:0001217, UniParc:UPI00158E6100, UniRef:UniRef100_UPI00158E6100, UniRef:UniRef50_F5Y3U4, UniRef:UniRef90_Q0BFY8
contig_1	cds	1498586	1499608	+	BAMB_CEP0996_RS_07010	scpB	SMC-Scp complex subunit ScpB	RefSeq:WP_126227619.1, SO:0001217, UniParc:UPI000F815214, UniRef:UniRef100_UPI000F815214, UniRef:UniRef50_A0A2Z6TN49, UniRef:UniRef90_A0A3N8A8E3
contig_1	cds	1499669	1501387	+	BAMB_CEP0996_RS_07015		Pseudouridine synthase	RefSeq:WP_126227620.1, SO:0001217, UniParc:UPI000F802241, UniRef:UniRef100_UPI000F802241, UniRef:UniRef50_A0A0H3KJ76, UniRef:UniRef90_A0A2X1IEN0
contig_1	ncRNA	1501603	1501699	-	BAMB_CEP0996_RS_07020	Bp1_162	Burkholderia sRNA Bp1_Cand612_SIPHT	RFAM:RF02420, SO:0000655
contig_1	cds	1501804	1502262	+	BAMB_CEP0996_RS_07025	rimP	ribosome maturation factor RimP	COG:COG0779, COG:J, GO:0005737, GO:0042274, RefSeq:WP_006752291.1, SO:0001217, UniParc:UPI000059A27B, UniRef:UniRef100_B1YP34, UniRef:UniRef50_B4E7K9, UniRef:UniRef90_B4E7K9
contig_1	cds	1502262	1503737	+	BAMB_CEP0996_RS_07030	nusA	Transcription termination/antitermination protein NusA	RefSeq:WP_006752290.1, SO:0001217, UniParc:UPI000059A9D6, UniRef:UniRef100_Q0BFY4, UniRef:UniRef50_A0A060NUT2, UniRef:UniRef90_C5AH05
contig_1	cds	1503829	1506747	+	BAMB_CEP0996_RS_07035	infB	translation initiation factor IF-2	GO:0003743, GO:0003924, GO:0005525, GO:0005737, KEGG:K02519, RefSeq:WP_175679993.1, SO:0001217, UniParc:UPI001588D7B5, UniRef:UniRef100_UPI001588D7B5, UniRef:UniRef50_A6T0Y8, UniRef:UniRef90_B4E7L1
contig_1	cds	1506862	1507260	+	BAMB_CEP0996_RS_07040	rbfA	30S ribosome-binding factor RbfA	COG:COG0858, COG:J, GO:0005737, GO:0030490, KEGG:K02834, RefSeq:WP_006752288.1, SO:0001217, UniParc:UPI0000599FF6, UniRef:UniRef100_B1YP37, UniRef:UniRef50_Q2SVG9, UniRef:UniRef90_B1YP37
contig_1	cds	1507274	1508206	+	BAMB_CEP0996_RS_07045	truB	tRNA pseudouridine(55) synthase TruB	COG:COG0130, COG:J, EC:5.4.99.25, GO:0003723, GO:0031119, GO:0106029, RefSeq:WP_175679992.1, SO:0001217, UniParc:UPI00158AD4A7, UniRef:UniRef100_UPI00158AD4A7, UniRef:UniRef50_Q39H28, UniRef:UniRef90_Q39H28
contig_1	cds	1508302	1509861	-	BAMB_CEP0996_RS_07050	emrB	putative arabinose efflux permease AraJ, MFS family	COG:COG2814, COG:G, RefSeq:WP_011656691.1, SO:0001217, UniParc:UPI000059A96F, UniRef:UniRef100_Q0BFY0, UniRef:UniRef50_A0A132HP03, UniRef:UniRef90_A0A107RUC6
contig_1	cds	1509890	1511113	-	BAMB_CEP0996_RS_07055	emrA	Multidrug resistance efflux pump EmrA	COG:COG1566, COG:V, KEGG:K03543, RefSeq:WP_175679991.1, SO:0001217, UniParc:UPI00158CAA31, UniRef:UniRef100_UPI00158CAA31, UniRef:UniRef50_A0A6J5FIE8, UniRef:UniRef90_A2WAM6
contig_1	cds	1511166	1512701	-	BAMB_CEP0996_RS_07060	tolC	Outer membrane protein TolC	COG:COG1538, COG:M, KEGG:K15550, SO:0001217, UniRef:UniRef50_A0A6J5FI85, UniRef:UniRef90_A0A250LBP1
contig_1	cds	1512750	1513244	-	BAMB_CEP0996_RS_07065	marR	DNA-binding transcriptional regulator, MarR family	COG:COG1846, COG:K, RefSeq:WP_175679989.1, SO:0001217, UniParc:UPI00158C9106, UniRef:UniRef100_UPI00158C9106, UniRef:UniRef50_A0A069B4R1, UniRef:UniRef90_A0A1D7ZAZ4
contig_1	cds	1513567	1515393	+	BAMB_CEP0996_RS_07070	typA	translational GTPase TypA	COG:COG1217, COG:T, RefSeq:WP_006752282.1, SO:0001217, UniParc:UPI000059B362, UniRef:UniRef100_Q0BFX6, UniRef:UniRef50_A6T0Y5, UniRef:UniRef90_Q39H23
contig_1	ncRNA-region	1515624	1515706	+			SucA RNA motif	RFAM:RF01070, SO:0005836
contig_1	cds	1515711	1518575	+	BAMB_CEP0996_RS_07075	sucA	2-oxoglutarate dehydrogenase E1 component	COG:C, COG:COG0567, RefSeq:WP_006752281.1, SO:0001217, UniParc:UPI000059AC4D, UniRef:UniRef100_Q0BFX5, UniRef:UniRef50_Q59106, UniRef:UniRef90_A0A2N7WK36
contig_1	cds	1518711	1519988	+	BAMB_CEP0996_RS_07080	odhB	2-oxoglutarate dehydrogenase complex dihydrolipoyllysine-residue succinyltransferase	COG:C, COG:COG0508, RefSeq:WP_011656695.1, SO:0001217, UniParc:UPI000059A6FC, UniRef:UniRef100_Q0BFX4, UniRef:UniRef50_A0A238D4S1, UniRef:UniRef90_A0A3G3L6E8
contig_1	cds	1520070	1521500	+	BAMB_CEP0996_RS_07085	lpdA	dihydrolipoyl dehydrogenase	COG:C, COG:COG1249, RefSeq:WP_175679988.1, SO:0001217, UniParc:UPI0015890793, UniRef:UniRef100_UPI0015890793, UniRef:UniRef50_A0A4P7CSV9, UniRef:UniRef90_A0A095KF93
contig_1	cds	1521600	1522697	+	BAMB_CEP0996_RS_07090	zapE	cell division protein ZapE	COG:COG1485, COG:D, RefSeq:WP_175679987.1, SO:0001217, UniParc:UPI00158E9EB0, UniRef:UniRef100_UPI00158E9EB0, UniRef:UniRef50_A0A8J5E7H2, UniRef:UniRef90_A0A1X1PJC2
contig_1	cds	1522842	1523252	+	BAMB_CEP0996_RS_07095		Transposase	RefSeq:WP_006752277.1, SO:0001217, UniParc:UPI000059B36B, UniRef:UniRef100_Q0BFX1, UniRef:UniRef50_A0A2S5DS92, UniRef:UniRef90_A0A1E3FUY4
contig_1	cds	1523352	1523813	-	BAMB_CEP0996_RS_07100		DUF2147 domain-containing protein	COG:COG4731, COG:S, RefSeq:WP_175679986.1, SO:0001217, UniParc:UPI00158930A1, UniRef:UniRef100_UPI00158930A1, UniRef:UniRef50_Q39H17, UniRef:UniRef90_Q39H17
contig_1	cds	1523979	1525664	-	BAMB_CEP0996_RS_07105	fhaC	Hemolysin activation/secretion protein	COG:COG2831, COG:U, RefSeq:WP_126227629.1, SO:0001217, UniParc:UPI000F80B225, UniRef:UniRef100_UPI000F80B225, UniRef:UniRef50_A0A6J5C317, UniRef:UniRef90_A0A1B4NRK9
contig_1	cds	1525808	1527079	-	BAMB_CEP0996_RS_07110		Collagen-mid domain-containing protein	RefSeq:WP_126227630.1, SO:0001217, UniParc:UPI000F805A56, UniRef:UniRef100_UPI000F805A56, UniRef:UniRef50_A0A248VL01, UniRef:UniRef90_A0A3N7ZAF8
contig_1	cds	1527120	1528703	-	BAMB_CEP0996_RS_07115		Collagen-mid domain-containing protein	RefSeq:WP_126227631.1, SO:0001217, UniParc:UPI000F80D8C0, UniRef:UniRef100_UPI000F80D8C0, UniRef:UniRef50_Q39H14, UniRef:UniRef90_A0A2S9KKQ1
contig_1	cds	1529367	1529531	+	BAMB_CEP0996_RS_07120	flp	Flp pilus assembly protein, pilin Flp	COG:COG3847, COG:UW, RefSeq:WP_011656702.1, SO:0001217, UniParc:UPI000059A95A, UniRef:UniRef100_Q0BFW6, UniRef:UniRef50_I3XF13, UniRef:UniRef90_B1FL37
contig_1	cds	1529792	1530112	+	BAMB_CEP0996_RS_07125	cpaA	Flp pilus assembly protein protease CpaA	SO:0001217, UniRef:UniRef50_A0A7W6Z1M4
contig_1	cds	1530109	1530579	+	BAMB_CEP0996_RS_07130	tadE	Pilus assembly protein TadE	RefSeq:WP_175679985.1, SO:0001217, UniParc:UPI001588FC70, UniRef:UniRef100_UPI001588FC70, UniRef:UniRef50_A0A6J5E6A6, UniRef:UniRef90_A0A1B4BRR9
contig_1	cds	1530668	1531573	+	BAMB_CEP0996_RS_07135	cpaB	Flp pilus assembly protein CpaB	RefSeq:WP_175679984.1, SO:0001217, UniParc:UPI00158C2801, UniRef:UniRef100_UPI00158C2801, UniRef:UniRef50_A0A0Q5P258, UniRef:UniRef90_A0A1B4BRR4
contig_1	cds	1531638	1532972	+	BAMB_CEP0996_RS_07140	cpaC	Flp pilus assembly protein, secretin CpaC	COG:COG4964, COG:UW, RefSeq:WP_126227634.1, SO:0001217, UniParc:UPI000F7FC136, UniRef:UniRef100_UPI000F7FC136, UniRef:UniRef50_A0A102L3Q1, UniRef:UniRef90_A0A1B4BRS0
contig_1	cds	1533054	1534298	+	BAMB_CEP0996_RS_07145		Response regulator receiver protein	SO:0001217, UniRef:UniRef50_A0A2N7X956, UniRef:UniRef90_Q0BFW1
contig_1	cds	1534302	1535666	+	BAMB_CEP0996_RS_07150	cpaF	Pilus assembly protein, ATPase of CpaF family	COG:COG4962, COG:UW, RefSeq:WP_011656708.1, SO:0001217, UniParc:UPI000059A709, UniRef:UniRef100_Q0BFW0, UniRef:UniRef50_A0A0A1F8U6, UniRef:UniRef90_A0A0H3KJ97
contig_1	cds	1535659	1536627	+	BAMB_CEP0996_RS_07155		Type II secretion system protein	RefSeq:WP_175679982.1, SO:0001217, UniParc:UPI001589E77C, UniRef:UniRef100_UPI001589E77C, UniRef:UniRef50_A0A0Q5NIS8, UniRef:UniRef90_Q0BFV9
contig_1	cds	1536632	1537645	+	BAMB_CEP0996_RS_07160		T2SSF domain-containing protein	RefSeq:WP_175679981.1, SO:0001217, UniParc:UPI00158B421B, UniRef:UniRef100_UPI00158B421B, UniRef:UniRef50_A0A1B4F3F4, UniRef:UniRef90_A0A1B4F3F4
contig_1	cds	1537670	1538557	+	BAMB_CEP0996_RS_07165		Pilus assembly protein	RefSeq:WP_175679980.1, SO:0001217, UniParc:UPI001589A0C8, UniRef:UniRef100_UPI001589A0C8, UniRef:UniRef50_A0A2N8QEB9, UniRef:UniRef90_A0A1B4BRS1
contig_1	cds	1538581	1538913	+	BAMB_CEP0996_RS_07170		DUF3613 domain-containing protein	RefSeq:WP_175679979.1, SO:0001217, UniParc:UPI00158F4CD6, UniRef:UniRef100_UPI00158F4CD6, UniRef:UniRef50_A0A063BLA8, UniRef:UniRef90_B1FL47
contig_1	cds	1538925	1540790	+	BAMB_CEP0996_RS_07175		Tad-C domain-containing protein	RefSeq:WP_175679978.1, SO:0001217, UniParc:UPI00158D2BC2, UniRef:UniRef100_UPI00158D2BC2, UniRef:UniRef50_A0A1D7ZAT4, UniRef:UniRef90_A0A3N8AF18
contig_1	cds	1540808	1542199	+	BAMB_CEP0996_RS_07180	atoC	DNA-binding transcriptional response regulator, NtrC family, contains REC, AAA-type ATPase, and a Fis-type DNA-binding domains	COG:COG2204, COG:T, RefSeq:WP_175679977.1, SO:0001217, UniParc:UPI0015889A42, UniRef:UniRef100_UPI0015889A42, UniRef:UniRef50_U3G852, UniRef:UniRef90_A0A1D7ZAP4
contig_1	cds	1542255	1542962	+	BAMB_CEP0996_RS_07185		Signal peptide protein	RefSeq:WP_011656715.1, SO:0001217, UniParc:UPI000059A75B, UniRef:UniRef100_Q0BFV3, UniRef:UniRef50_F2LBB8, UniRef:UniRef90_B1YPG3
contig_1	cds	1543046	1543636	-	BAMB_CEP0996_RS_07190	hfq	RNA chaperone Hfq	RefSeq:WP_012363769.1, SO:0001217, UniParc:UPI0000E92318, UniRef:UniRef100_B1YPG4, UniRef:UniRef50_A0A095VWM2, UniRef:UniRef90_A0A498RGQ4
contig_1	ncRNA	1543658	1543794	+	BAMB_CEP0996_RS_07195	h2cR	h2cR sRNA	RFAM:RF02369, SO:0000655
contig_1	cds	1543932	1544213	+	BAMB_CEP0996_RS_07200		PXPV repeat-containing protein	RefSeq:WP_011656717.1, SO:0001217, UniParc:UPI000059A4DA, UniRef:UniRef100_Q0BFV1, UniRef:UniRef50_A0A401KC98, UniRef:UniRef90_B1YPG5
contig_1	cds	1544241	1545161	-	BAMB_CEP0996_RS_07205		DUF1571 domain-containing protein	RefSeq:WP_175679976.1, SO:0001217, UniParc:UPI00158E9520, UniRef:UniRef100_UPI00158E9520, UniRef:UniRef50_A0A6J5DVV3, UniRef:UniRef90_B1YPG6
contig_1	cds	1545191	1546945	-	BAMB_CEP0996_RS_07210	menE	O-succinylbenzoic acid-CoA ligase MenE or related acyl-CoA synthetase (AMP-forming)	COG:COG0318, COG:I, RefSeq:WP_175679975.1, SO:0001217, UniParc:UPI00158B50D6, UniRef:UniRef100_UPI00158B50D6, UniRef:UniRef50_P69452, UniRef:UniRef90_A0A1V2W4Z9
contig_1	cds	1547138	1547968	-	BAMB_CEP0996_RS_07215	acrR	DNA-binding protein, AcrR family, includes nucleoid occlusion protein SlmA	COG:COG1309, COG:K, RefSeq:WP_175679974.1, SO:0001217, UniParc:UPI00158E83DC, UniRef:UniRef100_UPI00158E83DC, UniRef:UniRef50_A0A2Z6TUP6, UniRef:UniRef90_A0A1B4BRT9
contig_1	cds	1548185	1549405	-	BAMB_CEP0996_RS_07220	araJ	putative arabinose efflux permease AraJ, MFS family	COG:COG2814, COG:G, RefSeq:WP_175679973.1, SO:0001217, UniParc:UPI00158F07D5, UniRef:UniRef100_UPI00158F07D5, UniRef:UniRef50_A0A160N1D3, UniRef:UniRef90_A2VQP6
contig_1	cds	1549697	1550239	+	BAMB_CEP0996_RS_07225		GCN5-related N-acetyltransferase	RefSeq:WP_175679972.1, SO:0001217, UniParc:UPI00158CFBDE, UniRef:UniRef100_UPI00158CFBDE, UniRef:UniRef50_A0A238H054, UniRef:UniRef90_Q0BFU6
contig_1	cds	1550369	1550995	+	BAMB_CEP0996_RS_07230	parB	chromosome partitioning protein ParB	RefSeq:WP_175679971.1, SO:0001217, UniParc:UPI00158D070B, UniRef:UniRef100_UPI00158D070B, UniRef:UniRef50_Q39GZ3, UniRef:UniRef90_UPI00158D070B
contig_1	cds	1551020	1552738	+	BAMB_CEP0996_RS_07235	sUL1	Sulfate permease or related transporter, MFS superfamily	COG:COG0659, COG:P, RefSeq:WP_175679970.1, SO:0001217, UniParc:UPI00158B5F70, UniRef:UniRef100_UPI00158B5F70, UniRef:UniRef50_A0A1B4HT72, UniRef:UniRef90_A0A1B4HT72
contig_1	cds	1552778	1553728	-	BAMB_CEP0996_RS_07240	pfkB	PfkB domain protein	RefSeq:WP_175679969.1, SO:0001217, UniParc:UPI001589F126, UniRef:UniRef100_UPI001589F126, UniRef:UniRef50_A0A124UD73, UniRef:UniRef90_Q0BFU3
contig_1	cds	1553856	1554800	-	BAMB_CEP0996_RS_07245	rbsB	ABC-type sugar transport system, periplasmic component, contains N-terminal xre family HTH domain	COG:COG1879, COG:G, RefSeq:WP_105789006.1, SO:0001217, UniParc:UPI000CFF0A40, UniRef:UniRef100_A0A2S9KKE6, UniRef:UniRef50_A0A498RGP5, UniRef:UniRef90_A0A498RGP5
contig_1	cds	1554887	1555924	-	BAMB_CEP0996_RS_07250		putative ABC-type sugar transport system, permease component	COG:COG4158, COG:R, RefSeq:WP_011656727.1, SO:0001217, UniParc:UPI000059BD26, UniRef:UniRef100_Q0BFU1, UniRef:UniRef50_A0A498RKW2, UniRef:UniRef90_A0A498RKW2
contig_1	cds	1555965	1557518	-	BAMB_CEP0996_RS_07255		sugar ABC transporter ATP-binding protein	RefSeq:WP_175679968.1, SO:0001217, UniParc:UPI00158E4B4B, UniRef:UniRef100_UPI00158E4B4B, UniRef:UniRef90_Q0BFU0
contig_1	cds	1557505	1558752	-	BAMB_CEP0996_RS_07260	nagC	Sugar kinase of the NBD/HSP70 family, may contain an N-terminal HTH domain	COG:COG1940, COG:GK, RefSeq:WP_175679967.1, SO:0001217, UniParc:UPI00158A8D59, UniRef:UniRef100_UPI00158A8D59, UniRef:UniRef50_A0A2E6Y9B8, UniRef:UniRef90_A0A0H3KJB3
contig_1	tRNA	1559217	1559303	-	BAMB_CEP0996_RS_07265	trnL	tRNA-Leu(cag)	SO:0000264
contig_1	tRNA	1559511	1559597	-	BAMB_CEP0996_RS_07270	trnL	tRNA-Leu(cag)	SO:0000264
contig_1	cds	1560245	1562563	+	BAMB_CEP0996_RS_07275		histidine kinase	RefSeq:WP_175679966.1, SO:0001217, UniParc:UPI00158A38CC, UniRef:UniRef100_UPI00158A38CC, UniRef:UniRef50_A0A0J6A5T0, UniRef:UniRef90_A0A6P3C0F4
contig_1	cds	1563003	1565912	-	BAMB_CEP0996_RS_07280		Chitinase	RefSeq:WP_175679965.1, SO:0001217, UniParc:UPI00158BBE44, UniRef:UniRef100_UPI00158BBE44, UniRef:UniRef50_A0A833V764, UniRef:UniRef90_B1TBF2
contig_1	cds	1566223	1567683	+	BAMB_CEP0996_RS_07285	gbpA	N-acetylglucosamine-binding protein GbpA	KEGG:K21712, RefSeq:WP_175679964.1, SO:0001217, UniParc:UPI00158E6912, UniRef:UniRef100_UPI00158E6912, UniRef:UniRef50_A2WEY7, UniRef:UniRef90_A0A104V894
contig_1	cds	1567955	1568395	+	BAMB_CEP0996_RS_07290	gspG	type II secretion system major pseudopilin GspG	COG:COG2165, COG:NUW, RefSeq:WP_175679963.1, SO:0001217, UniParc:UPI00158BDA1D, UniRef:UniRef100_UPI00158BDA1D, UniRef:UniRef50_A0A5M9IKK2, UniRef:UniRef90_A0A102Y1P2
contig_1	cds	1568370	1568882	+	BAMB_CEP0996_RS_07295		Lytic transglycosylase	RefSeq:WP_244098867.1, SO:0001217, UniParc:UPI001FC8E06B, UniRef:UniRef100_UPI001FC8E06B, UniRef:UniRef50_A0A833Q224, UniRef:UniRef90_A0A118TA72
contig_1	cds	1568885	1570066	+	BAMB_CEP0996_RS_07300		Type II secretion system protein	RefSeq:WP_175679962.1, SO:0001217, UniParc:UPI00158F468D, UniRef:UniRef100_UPI00158F468D, UniRef:UniRef50_D4X8D1, UniRef:UniRef90_A0A118QHT6
contig_1	cds	1570121	1571755	+	BAMB_CEP0996_RS_07305		Type II secretion system protein E	RefSeq:WP_126227774.1, SO:0001217, UniParc:UPI000F80B105, UniRef:UniRef100_UPI000F80B105, UniRef:UniRef50_A0A6S7EA12, UniRef:UniRef90_Q0BFT2
contig_1	cds	1571736	1572503	+	BAMB_CEP0996_RS_07310		NADH-quinone oxidoreductase subunit C	RefSeq:WP_244098866.1, SO:0001217, UniParc:UPI001FC88C89, UniRef:UniRef100_UPI001FC88C89, UniRef:UniRef50_A2WEZ1, UniRef:UniRef90_Q0BFT1
contig_1	cds	1572500	1573030	+	BAMB_CEP0996_RS_07315	pilN	PilN domain-containing protein	RefSeq:WP_175679961.1, SO:0001217, UniParc:UPI00158B1D5D, UniRef:UniRef100_UPI00158B1D5D, UniRef:UniRef50_A0A0G3WYF7, UniRef:UniRef90_A0A118MDD3
contig_1	cds	1573027	1573581	+	BAMB_CEP0996_RS_07320		Type II secretion system (T2SS) protein M subtype b	RefSeq:WP_011656739.1, SO:0001217, UniParc:UPI000059A6F2, UniRef:UniRef100_Q0BFS9, UniRef:UniRef50_A0A0G3WVU9, UniRef:UniRef90_A0A6P3BZ94
contig_1	cds	1573578	1574057	+	BAMB_CEP0996_RS_07325		Lipoprotein	RefSeq:WP_175679960.1, SO:0001217, UniParc:UPI001588D9D2, UniRef:UniRef100_UPI001588D9D2, UniRef:UniRef50_A0A0G3WYE5, UniRef:UniRef90_A0A6P3C0M2
contig_1	cds	1574089	1576527	+	BAMB_CEP0996_RS_07330		Secretin	RefSeq:WP_175679959.1, SO:0001217, UniParc:UPI00158D679E, UniRef:UniRef100_UPI00158D679E, UniRef:UniRef50_A0A498RVU8, UniRef:UniRef90_A0A2A4EXW7
contig_1	cds	1576578	1577006	+	BAMB_CEP0996_RS_07335	gspG	General secretion pathway protein GspG	SO:0001217, UniRef:UniRef50_A0A3M4G112, UniRef:UniRef90_A0A108GUI4
contig_1	cds	1576981	1577376	+	BAMB_CEP0996_RS_07340		Type II secretion system protein G	RefSeq:WP_011656743.1, SO:0001217, UniParc:UPI000059BFD3, UniRef:UniRef100_Q0BFS5, UniRef:UniRef50_A0A5M9IJA6, UniRef:UniRef90_A0A108A1F3
contig_1	cds	1577363	1577902	+	BAMB_CEP0996_RS_07345		Type II secretion system protein	RefSeq:WP_175679958.1, SO:0001217, UniParc:UPI00158A2751, UniRef:UniRef100_UPI00158A2751, UniRef:UniRef50_B1TE97, UniRef:UniRef90_Q0BFS4
contig_1	cds	1577916	1578599	+	BAMB_CEP0996_RS_07350		Response regulator transcription factor	RefSeq:WP_175679957.1, SO:0001217, UniParc:UPI001588D00F, UniRef:UniRef100_UPI001588D00F, UniRef:UniRef50_A0A833UWZ8, UniRef:UniRef90_A0A3N7YV22
contig_1	cds	1579039	1579590	+	BAMB_CEP0996_RS_07355		Cytochrome B561	RefSeq:WP_126227780.1, SO:0001217, UniParc:UPI000F7FEAFF, UniRef:UniRef100_UPI001E2BCC84, UniRef:UniRef50_A0A6P3BSM7, UniRef:UniRef90_A0A6P3BSM7
contig_1	tRNA	1579707	1579793	-	BAMB_CEP0996_RS_07360	trnL	tRNA-Leu(cag)	SO:0000264
contig_1	cds	1580044	1582497	+	BAMB_CEP0996_RS_07365	rnr	ribonuclease R	COG:COG0557, COG:K, RefSeq:WP_105834305.1, SO:0001217, UniParc:UPI000CFECEE2, UniRef:UniRef100_UPI000CFECEE2, UniRef:UniRef50_Q63TU3, UniRef:UniRef90_Q63TU3
contig_1	cds	1582649	1583392	+	BAMB_CEP0996_RS_07370	rlmB	23S rRNA (guanosine(2251)-2'-O)-methyltransferase RlmB	COG:COG0566, COG:J, RefSeq:WP_011656749.1, SO:0001217, UniParc:UPI000059F7FD, UniRef:UniRef100_Q0BFR7, UniRef:UniRef50_Q8Y016, UniRef:UniRef90_A0A1D7ZAC6
contig_1	cds	1583509	1584378	+	BAMB_CEP0996_RS_07375	ampD	N-acetylmuramyl-L-alanine amidase, negative regulator of AmpC, AmpD	RefSeq:WP_175679956.1, SO:0001217, UniParc:UPI0015882F8D, UniRef:UniRef100_UPI0015882F8D, UniRef:UniRef50_A0A069B0P2, UniRef:UniRef90_B1YPI0
contig_1	cds	1584482	1585174	+	BAMB_CEP0996_RS_07380	rpiA	ribose-5-phosphate isomerase RpiA	COG:COG0120, COG:G, EC:5.3.1.6, GO:0004751, GO:0009052, RefSeq:WP_175679955.1, SO:0001217, UniParc:UPI00158BB73E, UniRef:UniRef100_UPI00158BB73E, UniRef:UniRef50_Q82TX6, UniRef:UniRef90_B4E852
contig_1	cds	1585458	1586174	+	BAMB_CEP0996_RS_07385	fadR	DNA-binding transcriptional regulator, FadR family	COG:COG2186, COG:K, RefSeq:WP_006751033.1, SO:0001217, UniParc:UPI000059F90F, UniRef:UniRef100_Q0BFR4, UniRef:UniRef50_A0A6J5FFD8, UniRef:UniRef90_Q39GX9
contig_1	cds	1586276	1587262	+	BAMB_CEP0996_RS_07390		Myo-inositol 2-dehydrogenase	RefSeq:WP_175679954.1, SO:0001217, UniParc:UPI00158A51C4, UniRef:UniRef100_UPI00158A51C4, UniRef:UniRef50_A0A2X1GMT8, UniRef:UniRef90_A0A0H3KEH3
contig_1	cds	1587318	1588010	-	BAMB_CEP0996_RS_07395	ehuC	ABC-type amino acid transport system, permease component	COG:COG0765, COG:E, RefSeq:WP_175679953.1, SO:0001217, UniParc:UPI00158AE686, UniRef:UniRef100_UPI00158AE686, UniRef:UniRef50_Q2SVL7, UniRef:UniRef90_A0A3N9E3C5
contig_1	cds	1588133	1588927	-	BAMB_CEP0996_RS_07400	hisJ	ABC-type amino acid transport/signal transduction system, periplasmic component/domain	COG:COG0834, COG:ET, RefSeq:WP_057924360.1, SO:0001217, UniParc:UPI0007164F8A, UniRef:UniRef100_UPI0007164F8A, UniRef:UniRef50_A0A498RXA6, UniRef:UniRef90_Q39GX6
contig_1	cds	1589028	1590065	-	BAMB_CEP0996_RS_07405	pyrD	quinone-dependent dihydroorotate dehydrogenase	COG:COG0167, COG:F, EC:1.3.5.2, GO:0005737, GO:0005886, GO:0006207, GO:0044205, GO:0106430, RefSeq:WP_006751029.1, SO:0001217, UniParc:UPI00016D4CC2, UniRef:UniRef100_Q0BFR0, UniRef:UniRef50_Q1LP27, UniRef:UniRef90_Q39GX5
contig_1	cds	1590245	1591075	-	BAMB_CEP0996_RS_07410	bpt	arginyltransferase	COG:COG2935, COG:O, EC:2.3.2.29, GO:0004057, GO:0005737, GO:0008914, GO:0071596, RefSeq:WP_126227785.1, SO:0001217, UniParc:UPI000F80FD0C, UniRef:UniRef100_UPI000F80FD0C, UniRef:UniRef50_B3R4T1, UniRef:UniRef90_B4E8N5
contig_1	cds	1591109	1591873	-	BAMB_CEP0996_RS_07415	aat	leucyl/phenylalanyl-tRNA--protein transferase	COG:COG2360, COG:O, EC:2.3.2.6, GO:0005737, GO:0008914, GO:0030163, RefSeq:WP_006751027.1, SO:0001217, UniParc:UPI000059F901, UniRef:UniRef100_B1YPI8, UniRef:UniRef50_A6T104, UniRef:UniRef90_B4E8N6
contig_1	cds	1591885	1592430	-	BAMB_CEP0996_RS_07420	yjhB	ADP-ribose pyrophosphatase YjhB, NUDIX family	COG:COG1051, COG:F, RefSeq:WP_006751026.1, SO:0001217, UniParc:UPI00016D4CA6, UniRef:UniRef100_Q0BFQ7, UniRef:UniRef50_A0A6S7BG06, UniRef:UniRef90_A0A1X1PJF8
contig_1	tRNA	1592603	1592679	-	BAMB_CEP0996_RS_07425	trnfM	tRNA-fMet(cat)	SO:0000266
contig_1	cds	1592906	1593403	+	BAMB_CEP0996_RS_07430		heme-degrading domain-containing protein	COG:COG4702, COG:S, RefSeq:WP_012363789.1, SO:0001217, UniParc:UPI0000E913B3, UniRef:UniRef100_B1YPJ0, UniRef:UniRef50_B4E8N8, UniRef:UniRef90_B4E8N8
contig_1	cds	1593407	1593745	+	BAMB_CEP0996_RS_07435	emrE	Multidrug transporter EmrE and related cation transporters	COG:COG2076, COG:V, RefSeq:WP_011656759.1, SO:0001217, UniParc:UPI000059F7F6, UniRef:UniRef100_Q0BFQ5, UniRef:UniRef50_Q9HUH5, UniRef:UniRef90_Q39GX0
contig_1	cds	1593777	1594937	+	BAMB_CEP0996_RS_07440	caiD	Enoyl-CoA hydratase/carnithine racemase	COG:COG1024, COG:I, RefSeq:WP_175679952.1, SO:0001217, UniParc:UPI00158A9ADB, UniRef:UniRef100_UPI00158A9ADB, UniRef:UniRef50_B9TBM0, UniRef:UniRef90_Q39GW9
contig_1	cds	1595056	1595484	-	BAMB_CEP0996_RS_07445	mauE	Methylamine utilization protein MauE	RefSeq:WP_012363791.1, SO:0001217, UniParc:UPI0001729C23, UniRef:UniRef100_Q0BFQ3, UniRef:UniRef50_C5AGU7, UniRef:UniRef90_A4JE29
contig_1	cds	1595826	1596983	+	BAMB_CEP0996_RS_07450	ssuD	FMNH2-dependent alkanesulfonate monooxygenase	COG:COG2141, COG:HR, EC:1.14.14.34, EC:1.14.14.5, KEGG:K04091, RefSeq:WP_006751021.1, SO:0001217, UniParc:UPI00016D4CC4, UniRef:UniRef100_B1FCR3, UniRef:UniRef50_Q9HYG2, UniRef:UniRef90_B9B8T8
contig_1	cds	1596998	1597810	+	BAMB_CEP0996_RS_07455	ssuC	aliphatic sulfonate ABC transporter permease SsuC	COG:COG0600, COG:P, RefSeq:WP_175679951.1, SO:0001217, UniParc:UPI0015892A37, UniRef:UniRef100_UPI0015892A37, UniRef:UniRef50_V5VJG0, UniRef:UniRef90_A0A105WIV9
contig_1	cds	1597807	1598766	+	BAMB_CEP0996_RS_07460	ssuB	Aliphatic sulfonates import ATP-binding protein SsuB	COG:COG1116, COG:P, EC:7.6.2.14, GO:0005524, GO:0005886, RefSeq:WP_175679950.1, SO:0001217, UniParc:UPI001589D3DD, UniRef:UniRef100_UPI001589D3DD, UniRef:UniRef50_Q8PHQ3, UniRef:UniRef90_Q0BFQ0
contig_1	cds	1598824	1599039	+	BAMB_CEP0996_RS_07465	mopI	Molybdopterin-binding protein MopI	COG:COG3585, COG:H, RefSeq:WP_006400187.1, SO:0001217, UniParc:UPI00003A5FFA, UniRef:UniRef100_A0A087NM50, UniRef:UniRef50_A0A5E7DGG7, UniRef:UniRef90_Q39GW4
contig_1	cds	1599179	1599376	+	BAMB_CEP0996_RS_07470		Iron ABC transporter permease	RefSeq:WP_011656764.1, SO:0001217, UniParc:UPI000059F8E4, UniRef:UniRef100_Q0BFP8, UniRef:UniRef50_B1YPJ8, UniRef:UniRef90_B1YPJ8
contig_1	cds	1599432	1599686	+	BAMB_CEP0996_RS_07475		Type II toxin-antitoxin system PemK/MazF family toxin	RefSeq:WP_175679949.1, SO:0001217, UniParc:UPI00158DB73F, UniRef:UniRef100_UPI00158DB73F, UniRef:UniRef50_C5AGU1, UniRef:UniRef90_A0A1B4BRW8
contig_1	cds	1599812	1600798	+	BAMB_CEP0996_RS_07480	dusA	tRNA dihydrouridine(20/20a) synthase DusA	COG:COG0042, COG:J, EC:1.-.-.-, KEGG:K05539, RefSeq:WP_006758002.1, SO:0001217, UniParc:UPI0001713FC4, UniRef:UniRef100_B1YPK0, UniRef:UniRef50_A0A1N7RS67, UniRef:UniRef90_A0A2X1IDZ0
contig_1	tRNA	1600862	1600937	+	BAMB_CEP0996_RS_07485	trnH	tRNA-His(gtg)	SO:0000262
contig_1	cds	1601174	1602208	-	BAMB_CEP0996_RS_07490		Acyltransferase 3	RefSeq:WP_244098865.1, SO:0001217, UniParc:UPI001FC86C10, UniRef:UniRef100_UPI001FC86C10, UniRef:UniRef50_Q0BFP5, UniRef:UniRef90_Q0BFP5
contig_1	cds	1602492	1603526	-	BAMB_CEP0996_RS_07495	fkbM	Methyltransferase FkbM family	RefSeq:WP_175679947.1, SO:0001217, UniParc:UPI00158D5A6E, UniRef:UniRef100_UPI00158D5A6E, UniRef:UniRef50_A0A1H7P282, UniRef:UniRef90_B1T2M5
contig_1	cds	1603994	1604512	+	BAMB_CEP0996_RS_07500		GCN5-related N-acetyltransferase	RefSeq:WP_175679946.1, SO:0001217, UniParc:UPI00158E0CBD, UniRef:UniRef100_UPI00158E0CBD, UniRef:UniRef50_B4E8Q0, UniRef:UniRef90_Q0BFP3
contig_1	cds	1604585	1605049	-	BAMB_CEP0996_RS_07505		Cys/Met metabolism PLP-dependent enzyme	RefSeq:WP_175679945.1, SO:0001217, UniParc:UPI001588FFF5, UniRef:UniRef100_UPI001588FFF5, UniRef:UniRef50_B1YPK3, UniRef:UniRef90_B1YPK3
contig_1	cds	1605737	1606480	-	BAMB_CEP0996_RS_07510		DUF695 domain-containing protein	RefSeq:WP_175679944.1, SO:0001217, UniParc:UPI0015893701, UniRef:UniRef100_UPI0015893701, UniRef:UniRef50_B4E8Q3, UniRef:UniRef90_Q0BFP1
contig_1	cds	1606690	1606998	+	BAMB_CEP0996_RS_07515		Phosphatidylserine/phosphatidylglycerophosphate/ cardiolipin synthase	RefSeq:WP_175665142.1, SO:0001217, UniParc:UPI00158C9CF9, UniRef:UniRef100_UPI00158C9CF9, UniRef:UniRef50_Q39GV3, UniRef:UniRef90_A0A1B4NVZ8
contig_1	cds	1607036	1607290	+	BAMB_CEP0996_RS_07520		Lipoprotein	RefSeq:WP_175679943.1, SO:0001217, UniParc:UPI00158C4B00, UniRef:UniRef100_UPI00158C4B00, UniRef:UniRef50_A0A0H3KND3, UniRef:UniRef90_A0A2S9KK87
contig_1	cds	1607254	1607847	+	BAMB_CEP0996_RS_07525		Aspartyl-tRNA synthetase	RefSeq:WP_175679942.1, SO:0001217, UniParc:UPI00158DA7C8, UniRef:UniRef100_UPI00158DA7C8, UniRef:UniRef50_Q39GV1, UniRef:UniRef90_Q0BFN8
contig_1	cds	1608011	1608484	+	BAMB_CEP0996_RS_07530		Glyoxalase	RefSeq:WP_175679941.1, SO:0001217, UniParc:UPI00158997C5, UniRef:UniRef100_UPI00158997C5, UniRef:UniRef50_C6E3R0, UniRef:UniRef90_A0A1B4BS27
contig_1	cds	1608505	1609035	-	BAMB_CEP0996_RS_07535		diguanylate cyclase	RefSeq:WP_175679940.1, SO:0001217, UniParc:UPI00158B34A7, UniRef:UniRef100_UPI00158B34A7, UniRef:UniRef50_Q0BFN6, UniRef:UniRef90_UPI001E52A37F
contig_1	cds	1609152	1609370	+	BAMB_CEP0996_RS_07540		Secreted protein	RefSeq:WP_175680012.1, SO:0001217, UniParc:UPI00158BC674, UniRef:UniRef100_UPI00158BC674, UniRef:UniRef50_A0A1B4BS34, UniRef:UniRef90_B1YPL0
contig_1	cds	1609542	1610165	-	BAMB_CEP0996_RS_07545		Endonuclease	RefSeq:WP_011656777.1, SO:0001217, UniParc:UPI0000E26DF9, UniRef:UniRef100_Q0BFN4, UniRef:UniRef50_A0A106Z166, UniRef:UniRef90_A0A106EAU3
contig_1	cds	1610603	1611085	-	BAMB_CEP0996_RS_07550	hxlR	DNA-binding transcriptional regulator, HxlR family	COG:COG1733, COG:K, RefSeq:WP_175679939.1, SO:0001217, UniParc:UPI00158C70E6, UniRef:UniRef100_UPI00158C70E6, UniRef:UniRef50_N9D3L2, UniRef:UniRef90_A0A0G3WTG8
contig_1	cds	1611255	1611692	+	BAMB_CEP0996_RS_07555	paaI	Acyl-CoA thioesterase PaaI, contains HGG motif	COG:COG2050, COG:Q, RefSeq:WP_006757989.1, SO:0001217, UniParc:UPI0001713D0D, UniRef:UniRef100_Q0BFN2, UniRef:UniRef50_Q0BFN2, UniRef:UniRef90_Q0BFN2
contig_1	cds	1611911	1612963	+	BAMB_CEP0996_RS_07560	pdxI	NADP(H)-dependent aldo-keto reductase	COG:COG0667, COG:HR, RefSeq:WP_175679938.1, SO:0001217, UniParc:UPI00158B20B0, UniRef:UniRef100_UPI00158B20B0, UniRef:UniRef50_D8IYM7, UniRef:UniRef90_A0A498RHV5
contig_1	cds	1613049	1614335	-	BAMB_CEP0996_RS_07565	proP	MFS family permease, includes anhydromuropeptide permease AmpG	COG:COG0477, COG:GEPR, KEGG:K03762, RefSeq:WP_175679937.1, SO:0001217, UniParc:UPI001589D966, UniRef:UniRef100_UPI001589D966, UniRef:UniRef50_A0A1D9GS69, UniRef:UniRef90_A0A1B4HTD3
contig_1	cds	1614370	1615791	-	BAMB_CEP0996_RS_07570	argE	Acetylornithine deacetylase/Succinyl-diaminopimelate desuccinylase or related deacylase	COG:COG0624, COG:E, RefSeq:WP_175679936.1, SO:0001217, UniParc:UPI00158F65CC, UniRef:UniRef100_UPI00158F65CC, UniRef:UniRef50_H1S8V7, UniRef:UniRef90_A0A106P5L2
contig_1	cds	1615956	1616909	+	BAMB_CEP0996_RS_07575	lysR	Transcriptional regulator, LysR family	RefSeq:WP_175679935.1, SO:0001217, UniParc:UPI00158E79FC, UniRef:UniRef100_UPI00158E79FC, UniRef:UniRef50_D5W7L8, UniRef:UniRef90_B1YPL7
contig_1	cds	1616974	1618098	+	BAMB_CEP0996_RS_07580	mnmH	tRNA 2-selenouridine(34) synthase MnmH	RefSeq:WP_175679934.1, SO:0001217, UniParc:UPI0015891D84, UniRef:UniRef100_UPI0015891D84, UniRef:UniRef50_A0A7Z2J8A5, UniRef:UniRef90_A0A6L3N9D0
contig_1	cds	1618095	1619150	+	BAMB_CEP0996_RS_07585	yraQ	Uncharacterized membrane protein YraQ, UPF0718 family	COG:COG0701, COG:S, KEGG:K07089, RefSeq:WP_175679933.1, SO:0001217, UniParc:UPI00158AA99D, UniRef:UniRef100_UPI00158AA99D, UniRef:UniRef50_A0A1N7S8D9, UniRef:UniRef90_A0A1B4NRW7
contig_1	cds	1619328	1619750	+	BAMB_CEP0996_RS_07590		Phage tail protein	RefSeq:WP_006759454.1, SO:0001217, UniParc:UPI0001714630, UniRef:UniRef100_B1T719, UniRef:UniRef50_A0A3N8LJ91, UniRef:UniRef90_A0A0G3WS90
contig_1	cds	1619810	1620643	-	BAMB_CEP0996_RS_07595		Transport permease protein	KEGG:K09694, RefSeq:WP_165751354.1, SO:0001217, UniParc:UPI0013FE2A5E, UniRef:UniRef100_UPI0013FE2A5E, UniRef:UniRef50_P26025, UniRef:UniRef90_A0A1V2Y0N1
contig_1	cds	1620650	1621564	-	BAMB_CEP0996_RS_07600	nodI	nodulation factor ABC transporter ATP-binding protein NodI	COG:COG1131, COG:V, EC:7.6.2.-, GO:0005524, GO:0005886, GO:0022857, RefSeq:WP_006754651.1, SO:0001217, UniParc:UPI00016D4D4D, UniRef:UniRef100_B1FN92, UniRef:UniRef50_P23703, UniRef:UniRef90_Q39GT7
contig_1	cds	1621897	1622394	+	BAMB_CEP0996_RS_07605	uspA	Nucleotide-binding universal stress protein, UspA family	COG:COG0589, COG:T, RefSeq:WP_011656788.1, SO:0001217, UniParc:UPI000059F82A, UniRef:UniRef100_Q0BFM2, UniRef:UniRef50_A0A494XNX8, UniRef:UniRef90_Q0BFM2
contig_1	cds	1622496	1623206	-	BAMB_CEP0996_RS_07610		DUF2939 domain-containing protein	RefSeq:WP_175679932.1, SO:0001217, UniParc:UPI00158A9269, UniRef:UniRef100_UPI00158A9269, UniRef:UniRef50_C5AGP3, UniRef:UniRef90_B1YPM4
contig_1	cds	1623236	1623574	-	BAMB_CEP0996_RS_07615	cobW	CobW C-terminal domain-containing protein	RefSeq:WP_006754654.1, SO:0001217, UniParc:UPI000059F888, UniRef:UniRef100_Q0BFM0, UniRef:UniRef50_A0A522IDN0, UniRef:UniRef90_A0A0G3WTF0
contig_1	cds	1623601	1624248	-	BAMB_CEP0996_RS_07620	lexA	transcriptional repressor LexA	COG:COG1974, COG:KT, EC:3.4.21.88, GO:0003677, GO:0004252, GO:0006260, GO:0006281, GO:0006508, GO:0009432, GO:0045892, RefSeq:WP_006754655.1, SO:0001217, UniParc:UPI00003A7DC8, UniRef:UniRef100_B1YPM6, UniRef:UniRef50_Q2SVP7, UniRef:UniRef90_Q2SVP7
contig_1	cds	1624513	1625550	+	BAMB_CEP0996_RS_07625	sbp	ABC-type sulfate transport system, periplasmic component	COG:COG1613, COG:P, RefSeq:WP_175679931.1, SO:0001217, UniParc:UPI001589690F, UniRef:UniRef100_UPI001589690F, UniRef:UniRef50_Q9I3L9, UniRef:UniRef90_B4E8S5
contig_1	cds	1625697	1626596	+	BAMB_CEP0996_RS_07630	cysT	sulfate ABC transporter permease subunit CysT	COG:COG0555, COG:P, RefSeq:WP_175679930.1, SO:0001217, UniParc:UPI00158DB41E, UniRef:UniRef100_UPI00158DB41E, UniRef:UniRef50_G0EZ99, UniRef:UniRef90_A0A2S9LDI0
contig_1	cds	1626593	1627540	+	BAMB_CEP0996_RS_07635	cysW	sulfate ABC transporter permease subunit CysW	COG:COG4208, COG:P, RefSeq:WP_175679929.1, SO:0001217, UniParc:UPI00158D6400, UniRef:UniRef100_UPI00158D6400, UniRef:UniRef50_H0TMC1, UniRef:UniRef90_A0A3N8CKS1
contig_1	cds	1627554	1628612	+	BAMB_CEP0996_RS_07640	cysA	ABC-type sulfate/molybdate transport systems, ATPase component	COG:COG1118, COG:P, RefSeq:WP_011656793.1, SO:0001217, UniParc:UPI000059FA20, UniRef:UniRef100_Q0BFL5, UniRef:UniRef50_Q9I6L0, UniRef:UniRef90_Q39GS9
contig_1	cds	1628692	1629618	+	BAMB_CEP0996_RS_07645	ssuR	HTH-type transcriptional regulator SsuR	COG:COG0583, COG:K, GO:0003677, GO:0003700, RefSeq:WP_126227807.1, SO:0001217, UniParc:UPI000F808612, UniRef:UniRef100_UPI000F808612, UniRef:UniRef50_B4E8S9, UniRef:UniRef90_B4E8S9
contig_1	cds	1630453	1631403	+	BAMB_CEP0996_RS_07650	rbsB	ABC-type sugar transport system, periplasmic component, contains N-terminal xre family HTH domain	COG:COG1879, COG:G, RefSeq:WP_011656795.1, SO:0001217, UniParc:UPI000059F987, UniRef:UniRef100_Q0BFL2, UniRef:UniRef50_Q9I2F8, UniRef:UniRef90_A0A0H3KJG7
contig_1	cds	1631549	1633162	+	BAMB_CEP0996_RS_07655	ccmA	heme ABC exporter ATP-binding protein CcmA	RefSeq:WP_175679927.1, SO:0001217, UniParc:UPI001588A839, UniRef:UniRef100_UPI001588A839, UniRef:UniRef50_A0A2X2PTF5, UniRef:UniRef90_A0A088UQ18
contig_1	cds	1633159	1634178	+	BAMB_CEP0996_RS_07660	araH	Ribose/xylose/arabinose/galactoside ABC-type transport system, permease component	COG:COG1172, COG:G, RefSeq:WP_012363824.1, SO:0001217, UniParc:UPI0000E913FE, UniRef:UniRef100_B1YPN4, UniRef:UniRef50_B1G719, UniRef:UniRef90_B1YPN4
contig_1	cds	1634215	1635246	+	BAMB_CEP0996_RS_07665	purR	DNA-binding transcriptional regulator, LacI/PurR family	COG:COG1609, COG:K, RefSeq:WP_006759468.1, SO:0001217, UniParc:UPI000059F8E3, UniRef:UniRef100_Q0BFK9, UniRef:UniRef50_B1G752, UniRef:UniRef90_A0A1D7ZA47
contig_1	cds	1635243	1636169	+	BAMB_CEP0996_RS_07670	rbsK	ribokinase	COG:COG0524, COG:G, RefSeq:WP_175679926.1, SO:0001217, UniParc:UPI00158B512B, UniRef:UniRef100_UPI00158B512B, UniRef:UniRef50_A0A1S0SG61, UniRef:UniRef90_A0A498RKM6
contig_1	cds	1636459	1638222	+	BAMB_CEP0996_RS_07675	tarH	Methyl-accepting chemotaxis sensory transducer with TarH sensor	RefSeq:WP_175679925.1, SO:0001217, UniParc:UPI00158A6425, UniRef:UniRef100_UPI00158A6425, UniRef:UniRef50_A0A1R1J5L2, UniRef:UniRef90_A0A2S9KKG2
contig_1	cds	1638756	1640678	+	BAMB_CEP0996_RS_07680	prkA	PrkA family serine protein kinase	COG:COG2766, COG:T, RefSeq:WP_006754311.1, SO:0001217, UniParc:UPI000059F984, UniRef:UniRef100_A0A2S9N6S3, UniRef:UniRef50_Q8ED82, UniRef:UniRef90_A0A1B4TWX4
contig_1	cds	1640804	1642072	+	BAMB_CEP0996_RS_07685	yeaH	DUF444 domain-containing protein	COG:COG2718, COG:R, RefSeq:WP_105834351.1, SO:0001217, UniParc:UPI000CFF55B4, UniRef:UniRef100_UPI000CFF55B4, UniRef:UniRef50_Q5WSZ9, UniRef:UniRef90_A0A1V2XZ57
contig_1	cds	1642069	1643748	+	BAMB_CEP0996_RS_07690	spoVR	SpoVR family protein	COG:COG2719, COG:D, KEGG:K06415, RefSeq:WP_006759305.1, SO:0001217, UniParc:UPI000059F8D5, UniRef:UniRef100_Q0BFK3, UniRef:UniRef50_P29013, UniRef:UniRef90_A0A1V2XIP9
contig_1	cds	1643984	1645288	+	BAMB_CEP0996_RS_07695	araJ	putative arabinose efflux permease AraJ, MFS family	COG:COG2814, COG:G, RefSeq:WP_175679924.1, SO:0001217, UniParc:UPI00158E59CF, UniRef:UniRef100_UPI00158E59CF, UniRef:UniRef50_A0A401JZC5, UniRef:UniRef90_A0A0H3KEL4
contig_1	cds	1646190	1646768	+	BAMB_CEP0996_RS_07700		type 1 fimbrial protein	RefSeq:WP_175679923.1, SO:0001217, UniParc:UPI00158F4ED7, UniRef:UniRef100_UPI001E35D24E, UniRef:UniRef50_A0A104N4T8, UniRef:UniRef90_UPI001E35D24E
contig_1	cds	1646792	1647571	+	BAMB_CEP0996_RS_07705		Molecular chaperone	RefSeq:WP_229062176.1, SO:0001217, UniParc:UPI001E605239, UniRef:UniRef100_UPI001E605239, UniRef:UniRef50_A0A0G3WRB3, UniRef:UniRef90_A0A1J9NRY3
contig_1	cds	1647783	1650419	+	BAMB_CEP0996_RS_07710		Usher protein	KEGG:K07347, SO:0001217, UniRef:UniRef50_A0A3M5DG52, UniRef:UniRef90_A0A1J9PSA8
contig_1	cds	1650406	1651203	+	BAMB_CEP0996_RS_07715		Phytochrome sensor protein	RefSeq:WP_244098863.1, SO:0001217, UniParc:UPI001FC83C54, UniRef:UniRef100_UPI001FC83C54, UniRef:UniRef50_A0A108C335, UniRef:UniRef90_A0A1J9NRG2
contig_1	cds	1651322	1654333	+	BAMB_CEP0996_RS_07720		Filamentous hemagglutinin	RefSeq:WP_175679921.1, SO:0001217, UniParc:UPI00158C9517, UniRef:UniRef100_UPI00158C9517, UniRef:UniRef50_A0A106P221, UniRef:UniRef90_A0A1J9NRF2
contig_1	cds	1654404	1655573	+	BAMB_CEP0996_RS_07725		Fimbrial protein	SO:0001217, UniRef:UniRef50_A0A6P2HNS0, UniRef:UniRef90_A0A1J9NQ06
contig_1	cds	1655768	1656583	+	BAMB_CEP0996_RS_07730	hisJ	ABC-type amino acid transport/signal transduction system, periplasmic component/domain	COG:COG0834, COG:ET, RefSeq:WP_175679919.1, SO:0001217, UniParc:UPI00158B1EC3, UniRef:UniRef100_UPI00158B1EC3, UniRef:UniRef50_A0A0N0VJD8, UniRef:UniRef90_Q39GQ9
contig_1	cds	1656714	1657436	+	BAMB_CEP0996_RS_07735	hisM	ABC-type amino acid transport system, permease component	COG:COG0765, COG:E, RefSeq:WP_175679918.1, SO:0001217, UniParc:UPI001588C3B2, UniRef:UniRef100_UPI001588C3B2, UniRef:UniRef50_A0A498RN74, UniRef:UniRef90_A0A498RN74
contig_1	cds	1657439	1658164	+	BAMB_CEP0996_RS_07740	yecS	L-cystine transport system permease protein YecS	RefSeq:WP_175679917.1, SO:0001217, UniParc:UPI001588C343, UniRef:UniRef100_UPI001588C343, UniRef:UniRef50_A0A5E4WGS8, UniRef:UniRef90_A0A833V2U7
contig_1	cds	1658228	1659505	-	BAMB_CEP0996_RS_07745		M23 family peptidase	RefSeq:WP_175679916.1, SO:0001217, UniParc:UPI001588E743, UniRef:UniRef100_UPI001588E743, UniRef:UniRef50_A0A3N8ADY0, UniRef:UniRef90_A0A3N8ADY0
contig_1	cds	1659836	1660483	-	BAMB_CEP0996_RS_07750	acrR	DNA-binding protein, AcrR family, includes nucleoid occlusion protein SlmA	COG:COG1309, COG:K, RefSeq:WP_175679915.1, SO:0001217, UniParc:UPI00158942EB, UniRef:UniRef100_UPI00158942EB, UniRef:UniRef50_Q9RG61, UniRef:UniRef90_A0A2X2PX95
contig_1	cds	1660635	1661822	+	BAMB_CEP0996_RS_07755	mexX	MexX/AxyX family multidrug efflux RND transporter periplasmic adaptor subunit	COG:COG0845, COG:MV, RefSeq:WP_011656808.1, SO:0001217, UniParc:UPI000059FA4A, UniRef:UniRef100_Q0BFJ5, UniRef:UniRef50_A0A0A8RR83, UniRef:UniRef90_A2VQH4
contig_1	cds	1661841	1664978	+	BAMB_CEP0996_RS_07760	adeB	multidrug efflux RND transporter permease subunit	COG:COG0841, COG:V, RefSeq:WP_175679914.1, SO:0001217, UniParc:UPI00158D7567, UniRef:UniRef100_UPI00158D7567, UniRef:UniRef50_Q9RG59, UniRef:UniRef90_B4E8U7
contig_1	cds	1664978	1666435	+	BAMB_CEP0996_RS_07765	adeC	Outer membrane protein TolC	COG:COG1538, COG:M, RefSeq:WP_175680009.1, SO:0001217, UniParc:UPI00158DE1C9, UniRef:UniRef100_UPI00158DE1C9, UniRef:UniRef50_A0A446C5H3, UniRef:UniRef90_A0A2U9SR29
contig_1	cds	1667256	1667768	+	BAMB_CEP0996_RS_07770	fimA	Pilin (type 1 fimbrial protein)	COG:COG3539, COG:N, RefSeq:WP_011656811.1, SO:0001217, UniParc:UPI000059F802, UniRef:UniRef100_Q0BFJ2, UniRef:UniRef50_A0A085U9H8, UniRef:UniRef90_A0A105VLJ9
contig_1	cds	1667891	1670344	+	BAMB_CEP0996_RS_07775		Outer membrane usher protein	KEGG:K12518, RefSeq:WP_175680008.1, SO:0001217, UniParc:UPI00158E4A0C, UniRef:UniRef100_UPI00158E4A0C, UniRef:UniRef50_A0A0E1W9W4, UniRef:UniRef90_A0A0H3KEM6
contig_1	cds	1670360	1671106	+	BAMB_CEP0996_RS_07780		Molecular chaperone	SO:0001217, UniRef:UniRef50_A0A0F6LEI0, UniRef:UniRef90_A0A4R9MDK4
contig_1	cds	1671103	1672125	+	BAMB_CEP0996_RS_07785		Fimbrial protein	SO:0001217, UniRef:UniRef50_Q2SVT7, UniRef:UniRef90_A0A6H9SV58
contig_1	cds	1672552	1673220	+	BAMB_CEP0996_RS_07790	rpoE	RNA polymerase factor sigma-70	COG:COG1595, COG:K, RefSeq:WP_011656817.1, SO:0001217, UniParc:UPI000059F882, UniRef:UniRef100_Q0BFI6, UniRef:UniRef50_A0A6J5A4J0, UniRef:UniRef90_A0A125FUK7
contig_1	cds	1673316	1673558	+	BAMB_CEP0996_RS_07795	mbtH	MbtH family protein, regulates adenylation domains of NRPSs	COG:COG3251, COG:Q, RefSeq:WP_175679912.1, SO:0001217, UniParc:UPI00158D5D8B, UniRef:UniRef100_UPI00158D5D8B, UniRef:UniRef50_A0A498RHP3, UniRef:UniRef90_A0A498RHP3
contig_1	cds	1673605	1674624	+	BAMB_CEP0996_RS_07800	tauD	Taurine dioxygenase, alpha-ketoglutarate-dependent	COG:COG2175, COG:Q, RefSeq:WP_126227824.1, SO:0001217, UniParc:UPI000F80D836, UniRef:UniRef100_UPI000F80D836, UniRef:UniRef50_Q13KG1, UniRef:UniRef90_Q39GP1
contig_1	cds	1674614	1675465	+	BAMB_CEP0996_RS_07805	fepC	ABC-type cobalamin/Fe3+-siderophores transport system, ATPase component	COG:COG1120, COG:PH, RefSeq:WP_165751372.1, SO:0001217, UniParc:UPI0013FE47D3, UniRef:UniRef100_UPI0013FE47D3, UniRef:UniRef50_A0A2X2PW01, UniRef:UniRef90_A0A7G6UZE5
[truncated: 5,037 more rows]

## Sheet: Table S5
Table S5 Annotations from Ba HSJ1 genome
#Sequence Id	Type	Start	Stop	Strand	Locus Tag	Gene	Product	DbXrefs
[truncated: 6,700 more rows]

## Sheet: Table S6
Table S6 Proteomic groups results from the comparison of Ba CEP0096 pc3-null and WT - Fragpipe
[truncated: 3,624 more rows]

[truncated: 14 more sheets: Table S7, Table S8, Table S9, Table S10, Table S11, Table S12, TableS13, Table S14, Table S15, Table S16, Table S17, Table S18, Table S19, Table S20]
